# Supplementary material for: Microbiome and ileum transcriptome revealed the boosting effects of selenium yeast on egg production in aged laying hens
Source: Anim Nutr. 2022 Apr 21;10:124–36. doi: 10.1016/j.aninu.2022.04.001 (PMC9136271; doi:10.1016/j.aninu.2022.04.001)
Supplement: Multimedia component 5 [file mmc5.xlsx]

## Sheet: 开启基因 
E组
ensembl_gene_id	H.A5.12	H.A7.12	H.A8.12	H.A9.12	H.E1.12	H.E2.12	H.E3.12	H.E7.12	t_test	SYMBOL	entrezgene_id	description
ENSGALG00000028210	0	0	0	0	2.24719	1.91094	1.12836	0.959157	0.0148975	LOC100858814	100858814	adenine phosphoribosyltransferase-like
ENSGALG00000030255	0	0.812639	0	0	2.24719	1.91094	6.77018	5.75494	0.0461747	AMBP	770795	alpha-1-microglobulin/bikunin precursor
ENSGALG00000036484	0	0	0	0	2.24719	4.77734	1.12836	3.83663	0.0345762	NCAN	395493	neurocan
ENSGALG00000045967	1.61386	0	0	0	1.12359	1.91094	2.25673	1.91831	0.0316953	REG1A	418836	regenerating family member 1 alpha
F组
ensembl_gene_id	H.A5.12	H.A7.12	H.A8.12	H.A9.12	H.F2.12	H.F4.12	H.F7.12	H.F8.12	t_test	SYMBOL	entrezgene_id	description
ENSGALG00000000441	0	0.812639	0	0	0.913868	1.05336	1.15613	1.87456	0.0122125	KCNA10	395116	potassium voltage-gated channel subfamily A member 10
ENSGALG00000007288	0	0	0	1.90682	2.7416	5.26681	3.4684	2.81183	0.00703648	SNTN	416076	sentan, cilia apical structure protein
ENSGALG00000007785	1.61386	0	0	0	1.82774	3.16008	1.15613	1.87456	0.0331685	PROK2	771674	prokineticin 2
ENSGALG00000025479	0	0	0	0	1.82774	1.05336	3.4684	1.87456	0.0270259	gga-mir-1795	100315934	gga-mir-1795
ENSGALG00000033369	0	0	0.842415	0	6.39708	1.05336	3.4684	3.74911	0.0482094	LOC107052215	107052215	ly6/PLAUR domain-containing protein 1-like
ENSGALG00000036484	0	0	0	0	3.65547	1.05336	4.62453	1.87456	0.0412778	NCAN	395493	neurocan
ENSGALG00000042056	0	0.812639	0	0	0.913868	2.10672	1.15613	0.937278	0.023952	gga-mir-1658	100315971	gga-mir-1658
ENSGALG00000045469	0.806932	0	0	0	3.65547	2.10672	4.62453	0.937278	0.0447593	BCAN	425976	brevican
ENSGALG00000050811	0	1.62528	0	0	3.65547	6.32017	4.62453	1.87456	0.0205746	SP7	NA	Sp7 transcription factor
G组
ensembl_gene_id	H.A5.12	H.A7.12	H.A8.12	H.A9.12	H.G3.12	H.G4.12	H.G7.12	t_test	SYMBOL	entrezgene_id	description
ENSGALG00000004441	0	0.812639	0	0	1.18411	1.22784	0.989857	0.0145507	CPSF4L	771558	cleavage and polyadenylation specific factor 4 like
ENSGALG00000038425	0	0	0	0.953411	3.55234	3.68353	4.94929	0.00408453	LOC107052215	107053103	POU class 3 homeobox 2
ENSGALG00000044567	0	0	0	0.953411	1.18411	1.22784	0.989857	0.0280824	CDRT1	417323	F-box and WD repeat domain containing 10
ENSGALG00000054503	0	0	0	0.953411	3.55234	2.45569	1.97971	0.0182995	gga-mir-12225	114483073	gga-mir-12225

## Sheet: 关闭基因
E组
ensembl_gene_id	H.A5.12	H.A7.12	H.A8.12	H.A9.12	H.E1.12	H.E2.12	H.E3.12	H.E7.12	t_test	SYMBOL	entrezgene_id	description
ENSGALG00000007184	5.64852	4.0632	2.52725	0.953411	0	0	0	0	0.0467513	FEZF2	416074	FEZ family zinc finger 2
ENSGALG00000008562	2.4208	2.43792	4.21208	2.86023	0	0	1.12836	0	0.00273905	DYTN	429012	dystrotelin
ENSGALG00000008671	4.84159	7.31375	5.89691	11.4409	0	0.955469	0	0	0.014667	ST8SIA6	414335	ST8 alpha-N-acetyl-neuraminide alpha-2,8-sialyltransferase 6
ENSGALG00000012142	0.806932	1.62528	0.842415	0.953411	0	0	0	0.959157	0.0392337	KCNA4	395721	potassium voltage-gated channel subfamily A member 4
ENSGALG00000013684	1.61386	5.68847	7.58174	5.72046	0	0.955469	0	0	0.0276795	SGCZ	422739	sarcoglycan zeta
ENSGALG00000016154	4.03466	3.25056	0.842415	3.81364	0	0	0	0.959157	0.0276666	ARC	395075	activity regulated cytoskeleton associated protein
ENSGALG00000016699	2.4208	1.62528	0.842415	1.90682	0	0	0	0.959157	0.0135797	OPN5L2	422050	opsin 5-like 2
ENSGALG00000017867	3.22773	2.43792	4.21208	1.90682	0	1.91094	0	0	0.0119304	SNORA74	112532735	Small nucleolar RNA SNORA74
ENSGALG00000020261	1.61386	1.62528	0.842415	0.953411	0	0.955469	0	0	0.018813	AKAP14	772147	A-kinase anchoring protein 14
ENSGALG00000025103	4.84159	1.62528	2.52725	3.81364	0	0	0	0.959157	0.0194901	SNORA54	112532594	small nucleolar RNA, H/ACA box 54
ENSGALG00000025208	3.22773	4.0632	3.36966	5.72046	0	0.955469	0	0	0.00334565	gga-mir-1800	100315999	gga-mir-1800
ENSGALG00000025211	2.4208	2.43792	3.36966	0.953411	0	0	1.12836	0	0.0186632	gga-mir-1589	100315729	gga-mir-1589
ENSGALG00000025499	4.03466	2.43792	4.21208	2.86023	0	0	0	0	0.00443314	gga-mir-1752	100315928	gga-mir-1752
ENSGALG00000025501	4.03466	5.68847	7.58174	7.62729	0	0	0	0	0.00543348	gga-mir-1705	100315793	gga-mir-1705
ENSGALG00000027179	1.61386	6.50111	4.21208	7.62729	1.12359	0	0	0	0.0355291	gga-mir-6632	102465369	gga-mir-6632
ENSGALG00000027519	0.806932	1.62528	1.68483	0.953411	0	0	0	0	0.0112015	gga-mir-6603	102466178	gga-mir-6603
ENSGALG00000027915	0.806932	1.62528	2.52725	3.81364	0	0.955469	0	0	0.049414	SNORD53B	112532235	small nucleolar RNA SNORD53/SNORD92
ENSGALG00000039977	1.61386	0.812639	0.842415	2.86023	0	0	0	0	0.0496053	MYH1B	427789	Gallus gallus myosin, heavy chain 1G, skeletal muscle (similar to human myosin, heavy chain 1, skeletal muscle, adult) (MYH1G), mRNA.
ENSGALG00000039977	1.61386	0.812639	0.842415	2.86023	0	0	0	0	0.0496053	MYH1B	374069	Gallus gallus myosin, heavy chain 1G, skeletal muscle (similar to human myosin, heavy chain 1, skeletal muscle, adult) (MYH1G), mRNA.
ENSGALG00000042228	0.806932	0.812639	0.842415	1.90682	0	0	0	0	0.0276341	TAFA4	771511	family with sequence similarity 19 member A4, C-C motif chemokine like
ENSGALG00000043245	3.22773	2.43792	3.36966	5.72046	0	0	0	0	0.0137165	LOC101747588	101747588	ankyrin-3-like
F组
ensembl_gene_id	H.A5.12	H.A7.12	H.A8.12	H.A9.12	H.F2.12	H.F4.12	H.F7.12	H.F8.12	t_test	SYMBOL	entrezgene_id	description
ENSGALG00000004044	5.64852	2.43792	4.21208	2.86023	1.82774	0	0	0	0.0113414	CSRP3	422979	cysteine and glycine rich protein 3
ENSGALG00000007741	0.806932	1.62528	0.842415	0.953411	0	0	0	0	0.0117939	MDFIC2	NA	MyoD family inhibitor domain containing 2
ENSGALG00000008602	2.4208	4.87584	4.21208	2.86023	0	0	1.15613	0	0.00509331	SLC39A12	420514	solute carrier family 39 member 12
ENSGALG00000016699	2.4208	1.62528	0.842415	1.90682	0.913868	0	0	0	0.0128905	OPN5L2	422050	opsin 5-like 2
ENSGALG00000017822	0.806932	1.62528	1.68483	0.953411	0	1.05336	0	0	0.0282764	SNORD16	112533232	Small nucleolar RNA SNORD16
ENSGALG00000020261	1.61386	1.62528	0.842415	0.953411	0	1.05336	0	0	0.0268938	AKAP14	772147	A-kinase anchoring protein 14
ENSGALG00000025103	4.84159	1.62528	2.52725	3.81364	0	0	0	0	0.0201655	SNORA54	112532594	small nucleolar RNA, H/ACA box 54
ENSGALG00000025334	4.84159	3.25056	3.36966	0.953411	0	0	0	0.937278	0.0326007	gga-mir-1689	100315784	gga-mir-1689
ENSGALG00000025499	4.03466	2.43792	4.21208	2.86023	0.913868	0	0	0	0.0019512	gga-mir-1752	100315928	gga-mir-1752
ENSGALG00000027519	0.806932	1.62528	1.68483	0.953411	0	0	0	0	0.0112015	gga-mir-6603	102466178	gga-mir-6603
ENSGALG00000028228	2.4208	0.812639	0.842415	1.90682	0	0	0	0	0.0333228	gga-mir-6639	102465373	gga-mir-6639
ENSGALG00000028980	2.4208	1.62528	0.842415	2.86023	0.913868	0	0	0	0.0225967	gga-mir-6590	102466689	gga-mir-6590
ENSGALG00000039701	2.4208	0.812639	1.68483	0.953411	0	1.05336	0	0	0.0420543	LOC107057103	107057103	class II histocompatibility antigen, B-L beta chain-like
ENSGALG00000042389	2.4208	1.62528	2.52725	0.953411	0	1.05336	0	0	0.013982	EN1	771008	engrailed homeobox 1
G组
ensembl_gene_id	H.A5.12	H.A7.12	H.A8.12	H.A9.12	H.G3.12	H.G4.12	H.G7.12	t_test	SYMBOL	entrezgene_id	description
ENSGALG00000005007	1.61386	1.62528	2.52725	2.86023	1.18411	0	0	0.0230964	LOC423731	423731	dual specificity phosphatase 13-like
ENSGALG00000005853	4.84159	2.43792	3.36966	0.953411	0	1.22784	0	0.0486604	HTR2C	428707	5-hydroxytryptamine receptor 2C
ENSGALG00000006320	1.61386	0.812639	0.842415	1.90682	0	0	0	0.0183291	SLC2A11L3	101751878	solute carrier family 2, facilitated glucose transporter member 11-like
ENSGALG00000008048	3.22773	1.62528	1.68483	3.81364	0	0	0	0.0183291	CPA2	416682	carboxypeptidase A2
ENSGALG00000008562	2.4208	2.43792	4.21208	2.86023	0	0	0	0.00582988	DYTN	429012	dystrotelin
ENSGALG00000014853	5.64852	5.68847	1.68483	6.67388	0	0	0	0.0210595	CLVS2	428616	clavesin 2
ENSGALG00000015018	9.68318	11.3769	10.9514	3.81364	1.18411	0	0	0.0140667	CASQ2	395198	calsequestrin 2
ENSGALG00000015324	5.64852	3.25056	3.36966	2.86023	0	1.22784	0	0.00723025	FAM172BP	418395	family with sequence similarity 172 member B, pseudogene
ENSGALG00000017228	0.806932	4.0632	3.36966	2.86023	0	0	0	0.0287596	MTNR1B	396338	melatonin receptor 1B
ENSGALG00000017930	4.84159	4.0632	5.05449	1.90682	0	0	0	0.0117238	7SK	NA	7SK RNA
ENSGALG00000025103	4.84159	1.62528	2.52725	3.81364	0	0	0	0.0201655	SNORA54	112532594	small nucleolar RNA, H/ACA box 54
ENSGALG00000025151	3.22773	1.62528	3.36966	1.90682	0	0	0.989857	0.0109054	gga-mir-1571	100315719	gga-mir-1571
ENSGALG00000025211	2.4208	2.43792	3.36966	0.953411	1.18411	0	0	0.0306052	gga-mir-1589	100315729	gga-mir-1589
ENSGALG00000025300	8.06932	3.25056	3.36966	2.86023	0	0	0	0.037795	gga-mir-1772	100316015	gga-mir-1772
ENSGALG00000025330	7.26239	4.0632	9.26657	1.90682	0	0	0	0.0414351	gga-mir-1783	100315838	gga-mir-1783
ENSGALG00000025499	4.03466	2.43792	4.21208	2.86023	1.18411	0	0	0.00392448	gga-mir-1752	100315928	gga-mir-1752
ENSGALG00000025539	0.806932	1.62528	2.52725	2.86023	0	0	0	0.0243047	gga-mir-1724	100316013	gga-mir-1724
ENSGALG00000025640	4.03466	4.87584	5.89691	7.62729	0	0	0	0.0054036	U4	NA	U4 spliceosomal RNA
ENSGALG00000027519	0.806932	1.62528	1.68483	0.953411	0	0	0	0.0112015	gga-mir-6603	102466178	gga-mir-6603
ENSGALG00000027915	0.806932	1.62528	2.52725	3.81364	0	0	0	0.0423354	SNORD53B	112532235	small nucleolar RNA SNORD53/SNORD92
ENSGALG00000028783	2.4208	1.62528	2.52725	1.90682	0	0	0	0.00217	gga-mir-1609	100315739	gga-mir-1609
ENSGALG00000028980	2.4208	1.62528	0.842415	2.86023	0	0	0	0.0224618	gga-mir-6590	102466689	gga-mir-6590
ENSGALG00000031293	0.806932	1.62528	0.842415	0.953411	0	0	0	0.0117939	SLCO1A2	418190	solute carrier organic anion transporter family member 1A2
ENSGALG00000032003	7.26239	1.62528	6.73932	2.86023	0	0	0	0.0457346	gga-mir-16-2	777826	gga-mir-16-2
ENSGALG00000032097	7.26239	4.87584	5.89691	11.4409	0	1.22784	0	0.0135913	TBX20	373943	T-box 20
ENSGALG00000035751	5.64852	13.0022	4.21208	4.76705	1.18411	0	0	0.0478968	ONECUT2	100857974	one cut homeobox 2
ENSGALG00000039701	2.4208	0.812639	1.68483	0.953411	0	0	0	0.0287593	LOC107057103	107057103	class II histocompatibility antigen, B-L beta chain-like
ENSGALG00000042488	0.806932	0.812639	0.842415	0.953411	0	0	0	0.000139506		112532061
ENSGALG00000043245	3.22773	2.43792	3.36966	5.72046	0	1.22784	0	0.012205	LOC101747588	101747588	ankyrin-3-like
ENSGALG00000047132	0.806932	1.62528	3.36966	2.86023	0	0	0.989857	0.0451781	LOC112529929	112529929	keratin, type II cytoskeletal 4-like
ENSGALG00000051737	2.4208	4.0632	5.89691	3.81364	0	0	0.989857	0.00841418	LOC112533548	112533548	E3 ubiquitin-protein ligase TRIM7-like
ENSGALG00000052076	5.64852	0.812639	4.21208	4.76705	0	0	0.989857	0.0392771	LOC112530989	112530989	periodic tryptophan protein 2 homolog
ENSGALG00000054465	7.26239	11.3769	1.68483	8.5807	0	1.22784	0	0.0414898		101750389

## Sheet: ON genes
SY0.15 ON genes
ensembl_gene_id	SD1	SD2	SD3	SD4	SY0.15-1	SY0.15-2	SY0.15-3	SY0.15-4	wilcox_test	SYMBOL
ENSGALG00000000302	0.806932	0	0	0	1.12359	9.55469	7.89854	4.79579	0.0265187	TNNT2
ENSGALG00000028210	0	0	0	0	2.24719	1.91094	1.12836	0.959157	0.0210706	LOC100858814
ENSGALG00000030255	0	0.812639	0	0	2.24719	1.91094	6.77018	5.75494	0.0265187	AMBP
ENSGALG00000030907	0	0	0.842415	0	1.12359	1.91094	4.51345	1.91831	0.0265187	CSF3
ENSGALG00000036484	0	0	0	0	2.24719	4.77734	1.12836	3.83663	0.0210706	NCAN
SY0.30 ON genes
ensembl_gene_id	SD1	SD2	SD3	SD4	SY0.30-1	SY0.30-2	SY0.30-3	SY0.30-4	wilcox_test	SYMBOL
ENSGALG00000000441	0	0.812639	0	0	0.913868	1.05336	1.15613	1.87456	0.0265187	KCNA10
ENSGALG00000007288	0	0	0	1.90682	2.7416	5.26681	3.4684	2.81183	0.0265187	SNTN
ENSGALG00000025479	0	0	0	0	1.82774	1.05336	3.4684	1.87456	0.0210706	gga-mir-1795
ENSGALG00000030255	0	0.812639	0	0	1.82774	7.37353	6.9368	1.87456	0.0265187	AMBP
ENSGALG00000033369	0	0	0.842415	0	6.39708	1.05336	3.4684	3.74911	0.0265187
ENSGALG00000036484	0	0	0	0	3.65547	1.05336	4.62453	1.87456	0.0210706	NCAN
ENSGALG00000042056	0	0.812639	0	0	0.913868	2.10672	1.15613	0.937278	0.0265187	gga-mir-1658
ENSGALG00000045469	0.806932	0	0	0	3.65547	2.10672	4.62453	0.937278	0.0265187	BCAN
ENSGALG00000045875	0	0	0	0	0.913868	8.42689	4.62453	0.937278	0.0210706	PSCA
ENSGALG00000050811	0	1.62528	0	0	3.65547	6.32017	4.62453	1.87456	0.0265187	SP7
SY0.45 ON genes
ensembl_gene_id	SD1	SD2	SD3	SD4	SY0.45-1	SY0.45-2	SY0.45-3	wilcox_test	SYMBOL
ENSGALG00000000313	0	0	0	0	1.18411	2.45569	0.989857	0.0319112	TNNI1
ENSGALG00000000630	0	0.812639	0	0	3.55234	2.45569	0.989857	0.0435966	HAS3
ENSGALG00000003573	0	0	0	0.953411	2.36823	1.22784	0.989857	0.0435966	HPCA
ENSGALG00000004441	0	0.812639	0	0	1.18411	1.22784	0.989857	0.0435966	CPSF4L
ENSGALG00000006989	0	0	0	0	1.18411	1.22784	2.96957	0.0319112	HS3ST1L
ENSGALG00000007906	0	0	0	0	1.18411	2.45569	0.989857	0.0319112	CHRNG
ENSGALG00000009302	0	0.812639	0	0	3.55234	1.22784	0.989857	0.0435966	EMX2
ENSGALG00000028039	0	0.812639	0	0	2.36823	1.22784	0.989857	0.0435966	AVR2
ENSGALG00000030255	0	0.812639	0	0	2.36823	1.22784	0.989857	0.0435966	AMBP
ENSGALG00000030907	0	0	0.842415	0	3.55234	6.13922	1.97971	0.0435966	CSF3
ENSGALG00000035981	0	0	0	0	1.18411	2.45569	0.989857	0.0319112	NOTO
ENSGALG00000036484	0	0	0	0	1.18411	1.22784	4.94929	0.0319112	NCAN
ENSGALG00000038425	0	0	0	0.953411	3.55234	3.68353	4.94929	0.0435966
ENSGALG00000041327	0	0	0	0	2.36823	2.45569	4.94929	0.0319112	TRIM55
ENSGALG00000044567	0	0	0	0.953411	1.18411	1.22784	0.989857	0.0435966	CDRT1
ENSGALG00000054503	0	0	0	0.953411	3.55234	2.45569	1.97971	0.0435966	gga-mir-12225

## Sheet: OFF genes
SY0.15 OFF genes
ensembl_gene_id	SD1	SD2	SD3	SD4	SY0.15-1	SY0.15-2	SY0.15-3	SY0.15-4	wilcox_test	SYMBOL
ENSGALG00000007184	5.64852	4.0632	2.52725	0.953411	0	0	0	0	0.0210706	FEZF2
ENSGALG00000008562	2.4208	2.43792	4.21208	2.86023	0	0	1.12836	0	0.0265187	DYTN
ENSGALG00000008671	4.84159	7.31375	5.89691	11.4409	0	0.955469	0	0	0.0265187	ST8SIA6
ENSGALG00000008802	0.806932	3.25056	2.52725	0.953411	0	0	0	0	0.0210706	TECTB
ENSGALG00000013684	1.61386	5.68847	7.58174	5.72046	0	0.955469	0	0	0.0265187	SGCZ
ENSGALG00000024697	1.61386	4.87584	0.842415	0.953411	0	0	0	0	0.0210706
ENSGALG00000025103	4.84159	1.62528	2.52725	3.81364	0	0	0	0.959157	0.0265187	SNORA54
ENSGALG00000025156	4.84159	1.62528	0.842415	2.86023	0	0	0	0	0.0210706	gga-mir-1615
ENSGALG00000025208	3.22773	4.0632	3.36966	5.72046	0	0.955469	0	0	0.0265187	gga-mir-1800
ENSGALG00000025217	2.4208	8.12639	1.68483	3.81364	0	0	0	0	0.0210706	gga-mir-1697
ENSGALG00000025499	4.03466	2.43792	4.21208	2.86023	0	0	0	0	0.0210706	gga-mir-1752
ENSGALG00000025501	4.03466	5.68847	7.58174	7.62729	0	0	0	0	0.0210706	gga-mir-1705
ENSGALG00000025566	4.84159	4.87584	0.842415	0.953411	0	0	0	0	0.0210706	gga-mir-1551
ENSGALG00000027179	1.61386	6.50111	4.21208	7.62729	1.12359	0	0	0	0.0265187	gga-mir-6632
ENSGALG00000027519	0.806932	1.62528	1.68483	0.953411	0	0	0	0	0.0210706	gga-mir-6603
ENSGALG00000028814	2.4208	4.0632	0.842415	0.953411	0	0	0	0	0.0210706	gga-mir-6665
ENSGALG00000028818	0.806932	4.87584	6.73932	1.90682	0	0	0	0	0.0210706	gga-mir-6641
ENSGALG00000035085	3.22773	0.812639	1.68483	0.953411	0	0	0	0	0.0210706	gga-mir-1651
ENSGALG00000038355	0.806932	2.43792	3.36966	6.67388	0	0	0	0	0.0210706	GDF5
ENSGALG00000039977	1.61386	0.812639	0.842415	2.86023	0	0	0	0	0.0210706	MYH1B
ENSGALG00000039977	1.61386	0.812639	0.842415	2.86023	0	0	0	0	0.0210706	MYH1B
ENSGALG00000042228	0.806932	0.812639	0.842415	1.90682	0	0	0	0	0.0210706	TAFA4
ENSGALG00000043245	3.22773	2.43792	3.36966	5.72046	0	0	0	0	0.0210706	LOC101747588
SY0.30 OFF genes
ensembl_gene_id	SD1	SD2	SD3	SD4	SY0.30-1	SY0.30-2	SY0.30-3	SY0.30-4	wilcox_test	SYMBOL
ENSGALG00000004044	5.64852	2.43792	4.21208	2.86023	1.82774	0	0	0	0.0265187	CSRP3
ENSGALG00000007741	0.806932	1.62528	0.842415	0.953411	0	0	0	0	0.0210706	MDFIC2
ENSGALG00000008087	0.806932	0.812639	0.842415	3.81364	0	0	0	0	0.0210706	CPA1
ENSGALG00000008602	2.4208	4.87584	4.21208	2.86023	0	0	1.15613	0	0.0265187	SLC39A12
ENSGALG00000008732	0.806932	3.25056	0.842415	2.86023	0	0	0	0	0.0210706	CTAGE1
ENSGALG00000008802	0.806932	3.25056	2.52725	0.953411	0	0	0	0	0.0210706	TECTB
ENSGALG00000014221	0.806932	4.87584	4.21208	0.953411	0	0	0	0	0.0210706	YIPF7
ENSGALG00000017212	5.64852	5.68847	1.68483	14.3012	0.913868	0	0	0	0.0265187	GPR83
ENSGALG00000025103	4.84159	1.62528	2.52725	3.81364	0	0	0	0	0.0210706	SNORA54
ENSGALG00000025156	4.84159	1.62528	0.842415	2.86023	0	0	0	0	0.0210706	gga-mir-1615
ENSGALG00000025334	4.84159	3.25056	3.36966	0.953411	0	0	0	0.937278	0.0265187	gga-mir-1689
ENSGALG00000025499	4.03466	2.43792	4.21208	2.86023	0.913868	0	0	0	0.0265187	gga-mir-1752
ENSGALG00000025566	4.84159	4.87584	0.842415	0.953411	0	0	0	0	0.0210706	gga-mir-1551
ENSGALG00000027519	0.806932	1.62528	1.68483	0.953411	0	0	0	0	0.0210706	gga-mir-6603
ENSGALG00000028228	2.4208	0.812639	0.842415	1.90682	0	0	0	0	0.0210706	gga-mir-6639
SY0.45 OFF genes
ensembl_gene_id	SD1	SD2	SD3	SD4	SY0.45-1	SY0.45-2	SY0.45-3	wilcox_test	SYMBOL
ENSGALG00000005007	1.61386	1.62528	2.52725	2.86023	1.18411	0	0	0.049746	LOC423731
ENSGALG00000006320	1.61386	0.812639	0.842415	1.90682	0	0	0	0.0435966	SLC2A11L3
ENSGALG00000008048	3.22773	1.62528	1.68483	3.81364	0	0	0	0.0435966	CPA2
ENSGALG00000008562	2.4208	2.43792	4.21208	2.86023	0	0	0	0.0435966	DYTN
ENSGALG00000008802	0.806932	3.25056	2.52725	0.953411	0	0	0	0.0435966	TECTB
ENSGALG00000009383	4.03466	0.812639	5.05449	1.90682	0	0	0	0.0435966	SAMD7
ENSGALG00000009468	7.26239	3.25056	1.68483	1.90682	0	0	0	0.0435966	LOC425001
ENSGALG00000014853	5.64852	5.68847	1.68483	6.67388	0	0	0	0.0435966	CLVS2
ENSGALG00000015018	9.68318	11.3769	10.9514	3.81364	1.18411	0	0	0.049746	CASQ2
ENSGALG00000015324	5.64852	3.25056	3.36966	2.86023	0	1.22784	0	0.049746	FAM172BP
ENSGALG00000017228	0.806932	4.0632	3.36966	2.86023	0	0	0	0.0435966	MTNR1B
ENSGALG00000017930	4.84159	4.0632	5.05449	1.90682	0	0	0	0.0435966	7SK
ENSGALG00000025103	4.84159	1.62528	2.52725	3.81364	0	0	0	0.0435966	SNORA54
ENSGALG00000025151	3.22773	1.62528	3.36966	1.90682	0	0	0.989857	0.049746	gga-mir-1571
ENSGALG00000025217	2.4208	8.12639	1.68483	3.81364	0	1.22784	0	0.049746	gga-mir-1697
ENSGALG00000025300	8.06932	3.25056	3.36966	2.86023	0	0	0	0.0435966	gga-mir-1772
ENSGALG00000025330	7.26239	4.0632	9.26657	1.90682	0	0	0	0.0435966	gga-mir-1783
ENSGALG00000025499	4.03466	2.43792	4.21208	2.86023	1.18411	0	0	0.049746	gga-mir-1752
ENSGALG00000025513	2.4208	2.43792	2.52725	7.62729	0	0	0	0.0435966	gga-mir-1598
ENSGALG00000025539	0.806932	1.62528	2.52725	2.86023	0	0	0	0.0435966	gga-mir-1724
ENSGALG00000025640	4.03466	4.87584	5.89691	7.62729	0	0	0	0.0435966	U4
ENSGALG00000027519	0.806932	1.62528	1.68483	0.953411	0	0	0	0.0435966	gga-mir-6603
ENSGALG00000027915	0.806932	1.62528	2.52725	3.81364	0	0	0	0.0435966	SNORD53B
ENSGALG00000028783	2.4208	1.62528	2.52725	1.90682	0	0	0	0.0435966	gga-mir-1609
ENSGALG00000028980	2.4208	1.62528	0.842415	2.86023	0	0	0	0.0435966	gga-mir-6590
ENSGALG00000031293	0.806932	1.62528	0.842415	0.953411	0	0	0	0.0435966	SLCO1A2
ENSGALG00000032003	7.26239	1.62528	6.73932	2.86023	0	0	0	0.0435966	gga-mir-16-2
ENSGALG00000032097	7.26239	4.87584	5.89691	11.4409	0	1.22784	0	0.049746	TBX20
ENSGALG00000032558	3.22773	2.43792	1.68483	8.5807	0	0	0	0.0435966	INSC
ENSGALG00000032937	10.4901	3.25056	2.52725	5.72046	0	1.22784	0	0.049746	DLGAP2
ENSGALG00000035085	3.22773	0.812639	1.68483	0.953411	0	0	0	0.0435966	gga-mir-1651
ENSGALG00000035751	5.64852	13.0022	4.21208	4.76705	1.18411	0	0	0.049746	ONECUT2
ENSGALG00000039701	2.4208	0.812639	1.68483	0.953411	0	0	0	0.0435966	LOC107057103
ENSGALG00000042488	0.806932	0.812639	0.842415	0.953411	0	0	0	0.0435966
ENSGALG00000043245	3.22773	2.43792	3.36966	5.72046	0	1.22784	0	0.049746	LOC101747588
ENSGALG00000043386	2.4208	1.62528	5.89691	1.90682	0	0	0	0.0435966	PEX5L
ENSGALG00000048287	1.61386	0.812639	4.21208	3.81364	0	0	0	0.0435966	gga-mir-12240
ENSGALG00000051737	2.4208	4.0632	5.89691	3.81364	0	0	0.989857	0.049746	LOC112533548
ENSGALG00000054465	7.26239	11.3769	1.68483	8.5807	0	1.22784	0	0.049746

## Sheet: redox associated gene list
redox associated gene list
GO_ACYL_COA_OXIDASE_ACTIVITY.txt
GO_ANTIOXIDANT_ACTIVITY.txt
GO_CELL_DEATH_IN_RESPONSE_TO_OXIDATIVE_STRESS.txt
GO_CELLULAR_RESPONSE_TO_OXIDATIVE_STRESS.txt
GO_ENERGY_DERIVATION_BY_OXIDATION_OF_ORGANIC_COMPOUNDS.txt
GO_FATTY_ACID_ALPHA_OXIDATION.txt
GO_FATTY_ACID_BETA_OXIDATION.txt
GO_FATTY_ACID_BETA_OXIDATION_USING_ACYL_COA_DEHYDROGENASE.txt
GO_FATTY_ACID_BETA_OXIDATION_USING_ACYL_COA_OXIDASE.txt
GO_GLUTATHIONE_PEROXIDASE_ACTIVITY.txt
GO_INTRINSIC_APOPTOTIC_SIGNALING_PATHWAY_IN_RESPONSE_TO_OXIDATIVE_STRESS.txt
GO_LIPID_OXIDATION.txt
GO_NAD_P_H_OXIDASE_ACTIVITY.txt
GO_NADPH_OXIDASE_COMPLEX.txt
GO_NEGATIVE_REGULATION_OF_FATTY_ACID_BETA_OXIDATION.txt
GO_NEGATIVE_REGULATION_OF_FATTY_ACID_OXIDATION.txt
GO_NEGATIVE_REGULATION_OF_OXIDATIVE _STRESS_INDUCED_INTRINSIC_APOPTOTIC _SIGNALING_PATHWAY.txt
GO_NEGATIVE_REGULATION_OF_OXIDATIVE _STRESS_INDUCED_NEURON_INTRINSIC _APOPTOTIC_SIGNALING_PATHWAY.txt
GO_NEGATIVE_REGULATION_OF_OXIDATIVE_PHOSPHORYLATION.txt
GO_NEGATIVE_REGULATION_OF_OXIDATIVE_STRESS_INDUCED_NEURON_DEATH.txt
GO_NEGATIVE_REGULATION_OF_RESPONSE_TO_OXIDATIVE_STRESS.txt
GO_NEURON_DEATH_IN_RESPONSE_TO_OXIDATIVE_STRESS.txt
GO_NEURON_INTRINSIC_APOPTOTIC_SIGNALING_PATHWAY_IN_RESPONSE_TO_OXIDATIVE_STRESS.txt
GO_OXIDATION_REDUCTION_PROCESS.txt
GO_OXIDATIVE_DEMETHYLATION.txt
GO_OXIDATIVE_DNA_DEMETHYLATION.txt
GO_OXIDATIVE_PHOSPHORYLATION.txt
GO_OXIDATIVE_RNA_DEMETHYLASE_ACTIVITY.txt
GO_OXIDATIVE_RNA_DEMETHYLATION.txt
GO_OXIDOREDUCTASE_ACTIVITY_ACTING_ON _PAIRED_DONORS_WITH_OXIDATION_OF_A_PAIR _OF_DONORS_RESULTING_IN_THE_REDUCTION _OF_MOLECULAR_OXYGEN_TO_TWO_MOLECULES _OF_WATER.txt
GO_PENTOSE_PHOSPHATE_SHUNT_NON_OXIDATIVE_BRANCH.txt
GO_POSITIVE_REGULATION_OF_FATTY_ACID_BETA_OXIDATION.txt
GO_POSITIVE_REGULATION_OF_NAD_P_H_OXIDASE_ACTIVITY.txt
GO_POSITIVE_REGULATION_OF_OXIDATIVE _STRESS_INDUCED_INTRINSIC_APOPTOTIC _SIGNALING_PATHWAY.txt
GO_POSITIVE_REGULATION_OF_OXIDATIVE_PHOSPHORYLATION.txt
GO_POSITIVE_REGULATION_OF_OXIDATIVE_STRESS_INDUCED_CELL_DEATH.txt
GO_POSITIVE_REGULATION_OF_RESPONSE_TO_OXIDATIVE_STRESS.txt
GO_POSITIVE_REGULATION_OF_TRANSCRIPTION _FROM_RNA_POLYMERASE_II_PROMOTER_IN _RESPONSE_TO_OXIDATIVE_STRESS.txt
GO_REGULATION_OF_NAD_P_H_OXIDASE_ACTIVITY.txt
GO_REGULATION_OF_OXIDATIVE_PHOSPHORYLATION.txt
GO_REGULATION_OF_OXIDATIVE_STRESS_INDUCED_CELL_DEATH.txt
GO_REGULATION_OF_OXIDATIVE_STRESS_INDUCED_INTRINSIC_APOPTOTIC_SIGNALING_PATHWAY.txt
GO_REGULATION_OF_RESPONSE_TO_OXIDATIVE_STRESS.txt
GO_REGULATION_OF_TRANSCRIPTION_FROM_RNA _POLYMERASE_II_PROMOTER_IN_RESPONSE_TO _OXIDATIVE_STRESS.txt
GO_RESPONSE_TO_OXIDATIVE_STRESS.txt
GO_SULFIDE_OXIDATION.txt
GO_SUPEROXIDE_GENERATING_NADPH_OXIDASE_ACTIVATOR_ACTIVITY.txt
GO_SUPEROXIDE_GENERATING_NADPH_OXIDASE_ACTIVITY.txt
GO_THIOREDOXIN_PEROXIDASE_ACTIVITY.txt
HALLMARK_REACTIVE_OXYGEN_SPECIES_PATHWAY.txt
HOUSTIS_ROS.txt
KEGG_GLUTATHIONE_METABOLISM.txt
KEGG_OXIDATIVE_PHOSPHORYLATION.txt
MODULE_530.txt
MODULE_93.txt
msigdb_genestes_ANTIOXIDANT_ACTIVITY.txt
REACTOME_CELLULAR_RESPONSES_TO_EXTERNAL_STIMULI.txt
REACTOME_CELLULAR_RESPONSES_TO_EXTERNAL_STIMULI535.txt
REACTOME_CELLULAR_RESPONSES_TO_STRESS.txt
REACTOME_DETOXIFICATION_OF_REACTIVE_OXYGEN_SPECIES.txt

## Sheet: aging associated gene list
aging associated gene list
DEMAGALHAES_AGING_DN.txt
DEMAGALHAES_AGING_UP.txt
GO_AGING.txt
GO_ANTIOXIDANT_ACTIVITY.txt
JIANG_AGING_CEREBRAL_CORTEX_DN.txt
JIANG_AGING_CEREBRAL_CORTEX_UP.txt
JIANG_AGING_HYPOTHALAMUS_DN.txt
JIANG_AGING_HYPOTHALAMUS_UP.txt
JU_AGING_TERC_TARGETS_DN.txt
