# Supplementary material for: Microbiome and ileum transcriptome revealed the boosting effects of selenium yeast on egg production in aged laying hens
Source: Anim Nutr. 2022 Apr 21;10:124–36. doi: 10.1016/j.aninu.2022.04.001 (PMC9136271; doi:10.1016/j.aninu.2022.04.001)
Supplement: Multimedia component 6 [file mmc6.xlsx]

## Sheet: SD vs SY0.15
DEGs in the comparison between SD vs SY0.15
gene_id	baseMean	log2FoldChange	lfcSE	stat	pvalue	padj	gene
ENSGALG00000044547	2.69136	4.52139	1.26016	3.58795	0.000333293	0.00156283	NA
ENSGALG00000000302	1.79786	4.50298	1.50917	2.98376	0.00284735	0.0101117	TNNT2
ENSGALG00000049486	1.64051	4.39505	1.64053	2.67905	0.00738324	0.0228015	NA
ENSGALG00000036484	2.03725	4.27762	1.3323	3.21071	0.00132409	0.00523464	NCAN
ENSGALG00000052141	1.86291	4.02225	1.43083	2.81112	0.00493688	0.016211	NA
ENSGALG00000030255	2.67296	4.00899	1.2797	3.13276	0.00173172	0.00661455	AMBP
ENSGALG00000013101	195.958	3.89329	0.583632	6.67079	2.54426e-11	4.99854e-10	NA
ENSGALG00000046931	6.97147	3.77191	1.41481	2.66603	0.0076753	0.023557	ACOT4
ENSGALG00000023819	12.3649	3.7498	0.956644	3.91974	8.86441e-05	0.000480591	NA
ENSGALG00000045469	2.71289	3.68888	1.41992	2.59795	0.00937816	0.0278161	BCAN
ENSGALG00000010469	142.581	3.62933	1.24376	2.91803	0.00352245	0.0121662	CYP4B7
ENSGALG00000046204	2.54896	3.55554	1.49371	2.38035	0.0172961	0.046509	R3HDML
ENSGALG00000047299	2.60683	3.52912	1.20919	2.91857	0.00351635	0.0121476	NA
ENSGALG00000029747	626.108	3.5249	0.71235	4.94827	7.48765e-07	6.42586e-06	ST3GAL4
ENSGALG00000050749	665.501	3.45061	1.22666	2.81301	0.00490804	0.0161285	NA
ENSGALG00000015730	176.734	3.41285	1.13407	3.00938	0.00261784	0.00940033	TMPRSS15
ENSGALG00000051370	12.1384	3.29875	0.904662	3.64639	0.000265952	0.00127879	NA
ENSGALG00000010926	22.5429	3.20317	0.827005	3.87322	0.000107409	0.000570931	SPP1
ENSGALG00000001348	1.4349	3.1917	1.34618	2.37094	0.0177431	0.0475198	TEKT3
ENSGALG00000030907	1.66582	3.18464	1.34834	2.3619	0.0181814	0.0485368	CSF3
ENSGALG00000012869	11.7403	3.11104	1.06674	2.91641	0.00354084	0.0122225	OVA,OVA
ENSGALG00000043529	2.16343	3.05658	1.24618	2.45276	0.0141764	0.0394742	NA
ENSGALG00000039385	2.58971	3.04176	1.22704	2.47895	0.0131771	0.0371632	LOC107054425
ENSGALG00000050829	626.994	3.03879	0.867798	3.50172	0.000462263	0.00207737	NA
ENSGALG00000007109	1620.45	2.87128	1.15832	2.47884	0.013181	0.037168	APOA4
ENSGALG00000041066	3.35288	2.84274	1.01757	2.79365	0.0052117	0.0169629	DNASE1
ENSGALG00000015134	17.154	2.82678	0.864178	3.27106	0.00107146	0.00435575	APOV1
ENSGALG00000050477	4.06448	2.78449	1.14208	2.43809	0.014765	0.0407943	NA
ENSGALG00000010866	83.3611	2.61558	0.940179	2.78201	0.0054024	0.0174952	AREG
ENSGALG00000028318	393.573	2.60035	0.675044	3.85213	0.000117097	0.000615654	CDKN1A
ENSGALG00000040185	175.988	2.58638	0.819784	3.15495	0.00160524	0.00619405	NA
ENSGALG00000054980	20.4316	2.54881	0.659673	3.86375	0.000111661	0.000590822	NA
ENSGALG00000019061	126.138	2.54349	0.824231	3.0859	0.00202938	0.00757349	MMP1
ENSGALG00000029197	81.1526	2.53465	0.514614	4.92534	8.42137e-07	7.14255e-06	KIRREL3
ENSGALG00000047182	453.562	2.52702	0.501053	5.04341	4.57304e-07	4.09513e-06	ACHE
ENSGALG00000055047	15.7304	2.51769	0.72071	3.49335	0.000477	0.00213368	NA
ENSGALG00000032545	6.64099	2.50673	0.847141	2.95905	0.0030859	0.0108459	NKX6-1
ENSGALG00000054083	28.4944	2.47996	0.401245	6.18066	6.38358e-10	9.95907e-09	H2A-VIII
ENSGALG00000042656	50.5734	2.45134	0.786637	3.11623	0.0018318	0.00694411	NA
ENSGALG00000038218	5.5293	2.44707	0.859436	2.84729	0.0044093	0.0147347	NA
ENSGALG00000029140	16.8126	2.43551	0.87457	2.78481	0.00535591	0.0173802	CRABP2
ENSGALG00000031624	4.16989	2.41841	1.01285	2.38773	0.0169528	0.0457884	NA
ENSGALG00000052105	10.7215	2.34775	0.739263	3.1758	0.00149424	0.00581216	NA
ENSGALG00000036327	362.558	2.3272	0.789092	2.94922	0.00318581	0.0111609	NGEF
ENSGALG00000051119	14.3493	2.32429	0.471961	4.92475	8.44677e-07	7.15712e-06	PCP4L1
ENSGALG00000036831	127.974	2.29831	0.868716	2.64564	0.0081536	0.0247671	LOC101749846
ENSGALG00000005572	304.614	2.28381	0.500519	4.56289	5.0455e-06	3.62205e-05	NOXO1
ENSGALG00000029130	6.2201	2.21517	0.770094	2.87649	0.00402121	0.0136237	NA
ENSGALG00000050872	7.31508	2.19804	0.889458	2.47121	0.0134656	0.0378418	NA
ENSGALG00000037731	5.35385	2.12196	0.688688	3.08117	0.00206189	0.00766848	NA
ENSGALG00000012984	25.143	2.06549	0.833714	2.47745	0.0132324	0.0372943	MYO5B
ENSGALG00000047425	5.17165	2.05612	0.668877	3.07399	0.00211217	0.00782701	CSNK2B
ENSGALG00000031301	6.80383	2.05287	0.826823	2.48284	0.0130341	0.0368027	TULP1
ENSGALG00000031520	16.614	2.04904	0.687998	2.97826	0.00289892	0.0102759	LOC769223
ENSGALG00000053882	5.4938	2.0386	0.70721	2.8826	0.00394411	0.013399	NA
ENSGALG00000026945	300.873	1.99893	0.819608	2.43889	0.0147325	0.0407305	CIDEC
ENSGALG00000049660	9.06798	1.99765	0.773827	2.58152	0.00983654	0.0289289	NA
ENSGALG00000039447	72.4104	1.98956	0.648037	3.07013	0.00213964	0.00790688	KRT23
ENSGALG00000028153	17.0654	1.9859	0.705055	2.81666	0.00485254	0.0159885	FOXE3
ENSGALG00000029618	16.5893	1.95105	0.54053	3.60951	0.000306773	0.00145416	NA
ENSGALG00000028638	10.4661	1.92593	0.81457	2.36436	0.0180615	0.0482678	CNP1
ENSGALG00000004860	292.817	1.89057	0.55294	3.41912	0.000628236	0.00272652	RASD1
ENSGALG00000035350	9.64609	1.88471	0.69227	2.7225	0.00647899	0.0204781	PMEL
ENSGALG00000051595	51.0826	1.88429	0.556848	3.38385	0.000714761	0.00306097	NA
ENSGALG00000007114	16863.5	1.87897	0.709618	2.64786	0.0081004	0.0246399	APOA1
ENSGALG00000031425	1915.81	1.87726	0.5922	3.16998	0.00152449	0.0059113	PMP22
ENSGALG00000050023	33.515	1.87617	0.798618	2.34927	0.0188103	0.0499319	NA
ENSGALG00000000507	68.7511	1.874	0.592437	3.16321	0.00156041	0.00603983	CPNE7
ENSGALG00000004936	11.785	1.83846	0.534878	3.43715	0.000587868	0.00257089	GLRA4
ENSGALG00000053404	272.395	1.82822	0.2403	7.60807	2.78229e-14	9.0085e-13	NA
ENSGALG00000043885	68.2161	1.80634	0.450754	4.00738	6.1397e-05	0.000346144	CFAP45
ENSGALG00000039864	145.098	1.79689	0.187497	9.58355	9.37656e-22	7.27814e-20	NA
ENSGALG00000004243	2316.78	1.78265	0.573006	3.11105	0.0018642	0.00704935	IFITM1
ENSGALG00000014179	21.9919	1.7758	0.416495	4.26367	2.01093e-05	0.000126133	SBK1
ENSGALG00000053555	14.2944	1.77211	0.571881	3.09874	0.00194344	0.0073124	NA
ENSGALG00000006821	8.03549	1.7523	0.68261	2.56706	0.0102564	0.0299712	TNMD
ENSGALG00000000497	1005.76	1.75095	0.441746	3.9637	7.37975e-05	0.000407468	C26H6ORF222
ENSGALG00000006629	5.42813	1.74053	0.69825	2.4927	0.0126776	0.0359585	RBP4A
ENSGALG00000050467	36.1404	1.73661	0.490334	3.54169	0.000397573	0.00181674	NA
ENSGALG00000053846	304.608	1.73585	0.237863	7.29769	2.92761e-13	8.06693e-12	NA
ENSGALG00000013740	1444.53	1.72644	0.445526	3.87506	0.000106599	0.000566975	SLC20A1
ENSGALG00000051765	3094.47	1.72118	0.189314	9.09166	9.75424e-20	6.28137e-18	NA
ENSGALG00000048024	12.1132	1.69828	0.653983	2.59683	0.00940896	0.0278932	NA
ENSGALG00000015020	160.118	1.68008	0.41868	4.0128	6.00035e-05	0.000338728	TMEM171
ENSGALG00000024272	58.6872	1.672	0.698859	2.39246	0.0167356	0.0452961	S100A12
ENSGALG00000047262	11.4271	1.66201	0.644239	2.5798	0.00988574	0.0290491	CHIR-IG1-5
ENSGALG00000048648	23.4882	1.65762	0.492051	3.3688	0.000754975	0.00320712	NA
ENSGALG00000027983	857.623	1.64862	0.339238	4.85976	1.17527e-06	9.72602e-06	TNK2
ENSGALG00000037050	708.346	1.64388	0.318106	5.16771	2.36984e-07	2.24792e-06	FABP3
ENSGALG00000030153	83.5759	1.6346	0.359409	4.54804	5.41478e-06	3.85374e-05	NUDT8
ENSGALG00000003644	61.1689	1.63179	0.405154	4.02757	5.63556e-05	0.000320424	C2CD4A
ENSGALG00000049511	219.696	1.62572	0.437205	3.71844	0.000200457	0.00099496	AMIGO3
ENSGALG00000055048	17.5512	1.62367	0.547116	2.96769	0.00300051	0.0105843	NA
ENSGALG00000009689	205.791	1.62293	0.446261	3.63673	0.000276122	0.00132148	PON1
ENSGALG00000046487	40.3398	1.62061	0.384851	4.21099	2.54249e-05	0.00015604	NA
ENSGALG00000029644	32.0717	1.61318	0.637633	2.52995	0.011408	0.0327853	NA
ENSGALG00000006992	253.146	1.60651	0.508638	3.15845	0.00158608	0.0061269	MMP9
ENSGALG00000031916	448.476	1.60587	0.641496	2.50332	0.0123035	0.0350232	ZP1
ENSGALG00000015822	304.836	1.60456	0.670193	2.39418	0.0166578	0.0451205	MAP3K7CL
ENSGALG00000026241	312.124	1.59791	0.643535	2.48302	0.0130273	0.0368027	GRIN3B
ENSGALG00000054776	62.4696	1.59692	0.278058	5.74312	9.29462e-09	1.16767e-07	NA
ENSGALG00000032994	14.9161	1.59668	0.536506	2.97607	0.00291968	0.0103384	SOX17
ENSGALG00000052838	20.9903	1.59164	0.389273	4.08876	4.33694e-05	0.000253041	NA
ENSGALG00000054106	984.517	1.58764	0.0943836	16.8211	1.7085e-63	3.71322e-60	CIC
ENSGALG00000038540	216.763	1.57859	0.325797	4.84532	1.26407e-06	1.04114e-05	ZBTB32
ENSGALG00000005957	258.053	1.56071	0.518426	3.01049	0.0026083	0.00936799	SLC6A14
ENSGALG00000026903	11.4076	1.56011	0.485468	3.21361	0.00131076	0.00519139	CALB2
ENSGALG00000047773	43.122	1.54107	0.339776	4.53556	5.74515e-06	4.06391e-05	C4H2orf81
ENSGALG00000011376	192.241	1.53394	0.335666	4.56984	4.88086e-06	3.51612e-05	ANKRD9
ENSGALG00000040971	46.4672	1.53347	0.598524	2.56208	0.0104047	0.0303535	EGR2
ENSGALG00000049557	161.648	1.53329	0.225034	6.8136	9.51841e-12	2.01579e-10	TSFM
ENSGALG00000048440	8.36131	1.52785	0.562605	2.71566	0.00661428	0.0208262	NA
ENSGALG00000049199	22553.2	1.52769	0.317292	4.81479	1.47352e-06	1.19832e-05	NA
ENSGALG00000047833	248.344	1.52397	0.158624	9.60746	7.43638e-22	5.82416e-20	MED11
ENSGALG00000022704	68.7399	1.52329	0.381471	3.99319	6.51902e-05	0.00036551	NA
ENSGALG00000053980	14.6947	1.51772	0.497499	3.0507	0.00228308	0.00836231	S100A14
ENSGALG00000006175	14852.6	1.51543	0.41249	3.67386	0.000238915	0.00116131	DPEP1
ENSGALG00000049278	44.3107	1.50449	0.329904	4.56041	5.10547e-06	3.66197e-05	NA
ENSGALG00000011242	41.1366	1.49668	0.391649	3.82149	0.000132648	0.000686005	OBSL1
ENSGALG00000012173	9755.54	1.49667	0.596924	2.5073	0.0121657	0.034682	LGALS3
ENSGALG00000020943	7.96264	1.49513	0.585091	2.55539	0.010607	0.0308607	AGXT
ENSGALG00000049461	160.297	1.47701	0.53182	2.77728	0.00548156	0.0177086	BG8
ENSGALG00000031548	18.8716	1.47413	0.41359	3.56423	0.000364924	0.00169198	NA
ENSGALG00000048273	1784.44	1.47277	0.579836	2.53997	0.0110862	0.0319978	NA
ENSGALG00000051290	60.8372	1.46837	0.558221	2.63044	0.00852735	0.0257003	NA
ENSGALG00000041161	41.0047	1.46518	0.560698	2.61313	0.00897173	0.0268395	NT5DC4
ENSGALG00000054625	23.2368	1.46489	0.38573	3.79772	0.000146036	0.000747462	NA
ENSGALG00000001035	66.2426	1.46387	0.551827	2.65277	0.00798353	0.0243227	NR1D1
ENSGALG00000049326	8047.21	1.45142	0.233735	6.20967	5.30948e-10	8.40764e-09	CLDN7
ENSGALG00000050629	8.7733	1.43976	0.608234	2.36712	0.0179271	0.0479241	NA
ENSGALG00000033811	578.293	1.43118	0.214222	6.68085	2.37553e-11	4.70961e-10	PTPRN
ENSGALG00000051301	655.129	1.42708	0.495907	2.87772	0.00400567	0.0135792	KHK
ENSGALG00000013830	340.258	1.42298	0.460502	3.09006	0.00200115	0.00748903	PRELID3A
ENSGALG00000038075	13.0987	1.42144	0.451292	3.1497	0.00163439	0.00629114	NA
ENSGALG00000046843	1192.41	1.4194	0.228178	6.22058	4.95308e-10	7.93726e-09	NA
ENSGALG00000022557	4340.75	1.40908	0.242697	5.80591	6.40174e-09	8.3127e-08	CLDN3
ENSGALG00000005541	176.61	1.40807	0.486022	2.89713	0.00376597	0.0128541	GJB1
ENSGALG00000033791	33.5236	1.40654	0.364577	3.858	0.000114318	0.00060323	MAP3K12
ENSGALG00000016485	1776.27	1.40437	0.212924	6.59565	4.23395e-11	8.11639e-10	RHOB
ENSGALG00000038087	60.3991	1.40032	0.352982	3.96712	7.27466e-05	0.000401921	CACNG3
ENSGALG00000055104	31.5265	1.39919	0.451128	3.10153	0.00192524	0.00725177	NA
ENSGALG00000052286	1209.48	1.39127	0.165073	8.42816	3.51135e-17	1.69588e-15	MGAT1
ENSGALG00000010427	3187.61	1.39041	0.429969	3.23374	0.00122182	0.004882	TM4SF4
ENSGALG00000047532	69.9048	1.38661	0.201107	6.89491	5.38973e-12	1.18923e-10	LOC112530289
ENSGALG00000046741	286.91	1.38399	0.207171	6.68044	2.38228e-11	4.71761e-10	NA
ENSGALG00000011803	955.384	1.3802	0.4398	3.13824	0.00169966	0.00650782	EMP1
ENSGALG00000045658	114.779	1.3766	0.291238	4.72674	2.2815e-06	1.77488e-05	ABHD14A
ENSGALG00000052976	224.631	1.37503	0.210452	6.53369	6.41686e-11	1.2004e-09	NAGK
ENSGALG00000046720	21.3481	1.37048	0.552643	2.47987	0.0131429	0.0370726	NA
ENSGALG00000010473	4053.25	1.36964	0.345068	3.96918	7.21209e-05	0.000399098	PDZK1IP1
ENSGALG00000028037	2602.78	1.36951	0.442315	3.09623	0.00195997	0.00736184	FOS
ENSGALG00000008308	1915.58	1.36827	0.38841	3.52274	0.000427116	0.00193948	BHLHE40
ENSGALG00000042356	183.767	1.36684	0.191838	7.12499	1.04092e-12	2.5708e-11	FSTL3
ENSGALG00000000736	1075.16	1.36629	0.288155	4.7415	2.12137e-06	1.66596e-05	MATK
ENSGALG00000049290	117.958	1.36621	0.43544	3.13755	0.00170365	0.00651881	NA
ENSGALG00000029558	30.5766	1.36545	0.389144	3.50886	0.000450025	0.00203078	NA
ENSGALG00000054657	381.469	1.36496	0.202832	6.72952	1.70222e-11	3.44947e-10	NA
ENSGALG00000047017	13.4726	1.36294	0.488636	2.78927	0.00528276	0.0171653	PHYHIP
ENSGALG00000013090	75.5808	1.36274	0.472855	2.88194	0.00395233	0.0134243	LOXL4
ENSGALG00000006707	1357.32	1.36188	0.274178	4.96714	6.79481e-07	5.88353e-06	NOX1
ENSGALG00000039895	530.73	1.35935	0.378361	3.59274	0.000327216	0.00153682	EPHA2
ENSGALG00000033351	14.9396	1.35777	0.519958	2.61131	0.00901972	0.0269645	CTHRC1
ENSGALG00000003939	1965.88	1.35454	0.328333	4.1255	3.69929e-05	0.000218923	KLF2
ENSGALG00000043641	2028.63	1.35218	0.234279	5.77168	7.84857e-09	1.00267e-07	JUND
ENSGALG00000008475	843.894	1.35203	0.272484	4.96185	6.98236e-07	6.02493e-06	ARRDC1
ENSGALG00000047276	227.326	1.35113	0.223851	6.03584	1.58136e-09	2.32027e-08	NA
ENSGALG00000043143	315.166	1.35113	0.34949	3.866	0.000110637	0.000586657	NA
ENSGALG00000051055	63.3481	1.34833	0.385033	3.50186	0.000462019	0.00207735	MAPK8IP2
ENSGALG00000047468	152.019	1.34503	0.180242	7.46235	8.49927e-14	2.58804e-12	NA
ENSGALG00000024047	65.0982	1.34195	0.227359	5.90233	3.58397e-09	4.89509e-08	MYCL
ENSGALG00000047574	211.869	1.34167	0.233572	5.74412	9.23979e-09	1.16162e-07	NA
ENSGALG00000044985	2925.28	1.34161	0.354213	3.78758	0.000152119	0.0007754	MISP
ENSGALG00000034701	74.6361	1.33233	0.372112	3.58046	0.000342991	0.00160354	NA
ENSGALG00000046987	42.8781	1.32907	0.3326	3.996	6.44222e-05	0.000361676	NA
ENSGALG00000055086	300.883	1.32578	0.217623	6.09208	1.11451e-09	1.66192e-08	NA
ENSGALG00000039837	15.1403	1.32416	0.493247	2.68459	0.00726198	0.0224869	CCKBR
ENSGALG00000048831	129.697	1.32373	0.289029	4.5799	4.652e-06	3.38004e-05	NA
ENSGALG00000037642	1903.95	1.31866	0.304049	4.33699	1.44449e-05	9.35049e-05	SLC23A1
ENSGALG00000052348	975.575	1.31374	0.130827	10.0419	9.97682e-24	9.74533e-22	NA
ENSGALG00000026107	42.6276	1.30757	0.474356	2.75652	0.00584205	0.0187202	NA
ENSGALG00000049136	2149.24	1.30405	0.0882984	14.7687	2.33138e-49	1.76242e-46	NA
ENSGALG00000053425	326.841	1.30374	0.149788	8.70393	3.20593e-18	1.74192e-16	LOC107050300
ENSGALG00000054163	34.9429	1.30133	0.414171	3.14202	0.00167787	0.0064343	NA
ENSGALG00000028308	1616.61	1.29995	0.328009	3.96314	7.39693e-05	0.000408157	TNS4
ENSGALG00000040180	978.497	1.29843	0.454307	2.85804	0.00426263	0.0143133	CEBPD
ENSGALG00000031411	25.9614	1.2959	0.508085	2.55055	0.0107554	0.031209	KCNN1
ENSGALG00000002517	294.975	1.29448	0.324851	3.98485	6.75235e-05	0.000376896	TMEM35B
ENSGALG00000034960	3412.89	1.29224	0.449243	2.87649	0.0040212	0.0136237	MLXIPL
ENSGALG00000007526	7153.44	1.29071	0.50105	2.57601	0.00999473	0.0293346	ES1ML2
ENSGALG00000052196	893.132	1.29037	0.308921	4.17702	2.95359e-05	0.000178623	LOC112530215
ENSGALG00000047801	10.7366	1.28691	0.513373	2.50678	0.0121836	0.0347159	GIPC3
ENSGALG00000016102	56.1614	1.2867	0.402892	3.19365	0.00140485	0.00550881	CYP26B1
ENSGALG00000052868	237.628	1.28616	0.195923	6.56462	5.21643e-11	9.92319e-10	PEAR1
ENSGALG00000008150	42.9155	1.28469	0.344179	3.7326	0.000189511	0.000945491	RASAL1
ENSGALG00000011347	1703.63	1.28466	0.382824	3.35574	0.000791522	0.00335091	IHH
ENSGALG00000038574	2597.46	1.28453	0.458864	2.79938	0.00512015	0.0167087	NA
ENSGALG00000011324	48.5213	1.28445	0.419373	3.06277	0.00219296	0.00806794	TUBA4B
ENSGALG00000053025	360.652	1.28279	0.276214	4.6442	3.41391e-06	2.54973e-05	MXD3
ENSGALG00000033143	796.089	1.28268	0.175618	7.30377	2.79809e-13	7.75923e-12	NA
ENSGALG00000051638	10.5353	1.28249	0.496871	2.58113	0.00984768	0.0289564	NA
ENSGALG00000008297	1426.06	1.28071	0.318875	4.01634	5.91087e-05	0.00033433	SEMA4B
ENSGALG00000040716	100.173	1.27786	0.363523	3.51522	0.000439389	0.00198846	PRLH
ENSGALG00000011166	10.7541	1.27781	0.488001	2.61846	0.00883277	0.0264557	PKDCCB
ENSGALG00000054038	24.4925	1.2758	0.542287	2.35263	0.0186412	0.0495208	NA
ENSGALG00000000059	335.692	1.27577	0.199332	6.4002	1.55173e-10	2.72249e-09	TUBB3
ENSGALG00000019802	17.6096	1.27403	0.388256	3.28142	0.00103286	0.00421654	PHLDA3
ENSGALG00000037082	245.512	1.27297	0.312521	4.07324	4.6363e-05	0.000268705	ASCL1
ENSGALG00000054572	97.8083	1.26945	0.30636	4.14365	3.41818e-05	0.000203464	NA
ENSGALG00000034284	3533.98	1.26925	0.211305	6.00673	1.89297e-09	2.72875e-08	SLC4A2
ENSGALG00000050232	17.2841	1.26871	0.354994	3.57391	0.000351695	0.00163939	NA
ENSGALG00000048409	11987.8	1.26738	0.178408	7.10383	1.2135e-12	2.95507e-11	TXNIP
ENSGALG00000051812	35.827	1.26716	0.32854	3.85693	0.00011482	0.000605331	NA
ENSGALG00000050752	145.289	1.26374	0.452653	2.79185	0.00524076	0.0170479	NA
ENSGALG00000033932	27322.4	1.26242	0.28928	4.364	1.27708e-05	8.3759e-05	BF1
ENSGALG00000028145	825.335	1.2616	0.354139	3.56244	0.000367425	0.00170131	BORCS6
ENSGALG00000037733	1097.92	1.2608	0.121025	10.4177	2.05888e-25	2.40254e-23	DAPK3
ENSGALG00000037316	3401.8	1.26056	0.317089	3.9754	7.02601e-05	0.000390292	OCLN
ENSGALG00000052649	13.9373	1.25881	0.493343	2.55158	0.0107234	0.0311333	HIST1H2B5
ENSGALG00000040869	48.1507	1.25748	0.282548	4.45052	8.56619e-06	5.82709e-05	LOC100858984
ENSGALG00000054294	2115.94	1.25684	0.122861	10.2298	1.4587e-24	1.51871e-22	NA
ENSGALG00000007374	43.6724	1.25589	0.447108	2.80892	0.00497085	0.0163064	YPEL4
ENSGALG00000055106	365.663	1.25546	0.16491	7.61302	2.67766e-14	8.71844e-13	NA
ENSGALG00000052504	15.2106	1.2551	0.527801	2.37798	0.0174079	0.0467663	NA
ENSGALG00000055092	176.481	1.25429	0.209015	6.00095	1.96164e-09	2.81877e-08	DCAF11
ENSGALG00000037257	450.996	1.25407	0.335136	3.74196	0.00018259	0.000914107	HLX
ENSGALG00000033203	242.452	1.25382	0.26782	4.68155	2.84708e-06	2.16261e-05	TRIM54
ENSGALG00000047453	30.4652	1.25371	0.339145	3.69669	0.000218428	0.00107465	NA
ENSGALG00000047567	67.6705	1.25178	0.28735	4.35628	1.32293e-05	8.64406e-05	NA
ENSGALG00000051271	623.472	1.25165	0.351656	3.5593	0.00037185	0.00171951	NA
ENSGALG00000010343	11661.3	1.25115	0.301935	4.14378	3.41621e-05	0.000203464	TSPAN1
ENSGALG00000032644	1429.28	1.24878	0.106826	11.6899	1.43594e-31	2.9031e-29	NA
ENSGALG00000029788	1048.58	1.24546	0.365768	3.40504	0.000661532	0.00285199	CCK
ENSGALG00000044392	31.0991	1.24059	0.422918	2.93339	0.00335278	0.0116683	NA
ENSGALG00000039409	427.359	1.24047	0.134839	9.19965	3.59105e-20	2.38311e-18	RELA
ENSGALG00000002553	1032.6	1.23818	0.218061	5.67814	1.36169e-08	1.66263e-07	PCDH1
ENSGALG00000037020	419.657	1.23798	0.478275	2.58843	0.00964153	0.0284662	SCT
ENSGALG00000016674	44.9456	1.23735	0.33339	3.71143	0.000206094	0.00102032	EFHC1
ENSGALG00000042474	258.547	1.23652	0.507278	2.43756	0.0147866	0.0408347	FOXD2
ENSGALG00000002121	261.348	1.23588	0.396132	3.11986	0.00180935	0.00686883	PLEKHN1
ENSGALG00000050015	129.166	1.23046	0.182309	6.74931	1.48548e-11	3.04758e-10	NA
ENSGALG00000051049	864.253	1.22991	0.153737	8.0001	1.24317e-15	4.8464e-14	LOC107050371
ENSGALG00000049949	801.53	1.22982	0.178612	6.88541	5.76223e-12	1.2634e-10	LOC101749299
ENSGALG00000015004	1627.99	1.22967	0.415504	2.95947	0.00308174	0.0108334	RIOK3
ENSGALG00000042297	1548.75	1.22958	0.164046	7.49535	6.6124e-14	2.03847e-12	ANKRD13D
ENSGALG00000054542	16.932	1.22476	0.368294	3.32551	0.000882566	0.00368891	NA
ENSGALG00000054914	102.838	1.22326	0.449768	2.71975	0.0065331	0.0206079	NA
ENSGALG00000035579	22.6432	1.22235	0.485586	2.51727	0.011827	0.0338606	NA
ENSGALG00000028347	2047.7	1.22168	0.373998	3.26654	0.0010887	0.00441754	SDCBP2
ENSGALG00000052016	113.005	1.2216	0.273416	4.4679	7.89899e-06	5.41988e-05	ADRA2B
ENSGALG00000000645	763.979	1.22069	0.219463	5.56218	2.6643e-08	3.08828e-07	NA
ENSGALG00000054310	107.934	1.22053	0.247284	4.93572	7.98554e-07	6.81279e-06	NA
ENSGALG00000052151	31.9957	1.21993	0.361417	3.37542	0.00073702	0.00314173	GDF15
ENSGALG00000035075	3029.83	1.21849	0.281306	4.33155	1.48066e-05	9.54316e-05	TAP1
ENSGALG00000037665	86.2776	1.21843	0.484947	2.5125	0.0119878	0.034259	LMBR1L
ENSGALG00000003589	252.476	1.21767	0.343603	3.54383	0.000394357	0.00180487	VTN
ENSGALG00000054634	954.812	1.21754	0.117769	10.3384	4.72442e-25	5.29958e-23	NA
ENSGALG00000052087	1828.28	1.21536	0.328973	3.69442	0.000220394	0.00108218	NA
ENSGALG00000054249	10.3288	1.21361	0.505505	2.40079	0.0163598	0.0444381	NA
ENSGALG00000036106	2397.48	1.21288	0.153369	7.90823	2.61077e-15	9.91124e-14	SMPD1
ENSGALG00000013722	1217.78	1.21288	0.231934	5.22939	1.7007e-07	1.6678e-06	SEMA3B
ENSGALG00000050734	708.337	1.21244	0.266797	4.54442	5.5088e-06	3.91424e-05	METTL27
ENSGALG00000044612	693.269	1.21212	0.295874	4.09674	4.19013e-05	0.000245382	INAVA
ENSGALG00000034067	135.782	1.21166	0.260435	4.65243	3.28039e-06	2.4627e-05	FMOD
ENSGALG00000046210	95.2605	1.21149	0.278568	4.34899	1.36769e-05	8.90301e-05	NA
ENSGALG00000054286	60.3692	1.2091	0.254335	4.75394	1.99486e-06	1.57514e-05	APLN
ENSGALG00000050515	15064.6	1.20854	0.431729	2.79931	0.00512115	0.0167088	LOC107051274
ENSGALG00000049976	196.325	1.20656	0.296728	4.06623	4.77795e-05	0.000276178	AMIGO1
ENSGALG00000053923	100.414	1.20566	0.174487	6.90971	4.85646e-12	1.07841e-10	NA
ENSGALG00000034137	724.875	1.20517	0.234903	5.13049	2.88989e-07	2.70433e-06	NA
ENSGALG00000037802	75.7657	1.20501	0.331215	3.63816	0.000274595	0.00131562	RAB2B
ENSGALG00000044940	1821.1	1.20399	0.344286	3.49707	0.000470395	0.0021101	GCNT3
ENSGALG00000029381	2837.06	1.2026	0.276666	4.34676	1.38161e-05	8.98355e-05	NA
ENSGALG00000004260	1005.41	1.20163	0.318819	3.76901	0.000163898	0.00082927	NA
ENSGALG00000038330	335.761	1.20002	0.324401	3.69919	0.000216291	0.00106504	ATG9B
ENSGALG00000041419	2897.35	1.19974	0.198791	6.03516	1.58807e-09	2.32619e-08	SLC6A8
ENSGALG00000031874	1795.79	1.19888	0.260781	4.59727	4.28064e-06	3.13379e-05	HIST1H101
ENSGALG00000044204	277.799	1.19797	0.183919	6.51357	7.33843e-11	1.35306e-09	ISG20
ENSGALG00000032687	658.384	1.19713	0.375791	3.18563	0.00144441	0.00563723	PHLDA2
ENSGALG00000051848	80.796	1.19706	0.217096	5.51398	3.50802e-08	3.94783e-07	KIF5A
ENSGALG00000023950	2863.97	1.19597	0.388908	3.0752	0.00210359	0.00780352	CR1L
ENSGALG00000038589	2659.53	1.19573	0.3032	3.94369	8.02373e-05	0.000438983	ABHD14B
ENSGALG00000042103	1743.01	1.19564	0.347783	3.43788	0.000586282	0.00256639	C5H11ORF96
ENSGALG00000002470	308.45	1.19272	0.254746	4.68199	2.84097e-06	2.15891e-05	NA
ENSGALG00000011806	8440.9	1.19154	0.335773	3.54866	0.000387191	0.00177956	MUC13
ENSGALG00000019114	3196.38	1.1914	0.344042	3.46294	0.000534298	0.00236563	CLDN10
ENSGALG00000047749	40.6632	1.19072	0.368693	3.22956	0.0012398	0.00494072	FGF11
ENSGALG00000016719	3187.42	1.19063	0.142124	8.3774	5.41095e-17	2.52226e-15	TNFRSF21
ENSGALG00000050819	435.409	1.18897	0.187519	6.34053	2.28981e-10	3.87662e-09	NA
ENSGALG00000054662	72.6505	1.18793	0.264116	4.49776	6.86728e-06	4.77224e-05	NA
ENSGALG00000034236	23.4333	1.18667	0.401362	2.9566	0.00311053	0.010917	NA
ENSGALG00000029599	565.081	1.18454	0.208318	5.6862	1.29896e-08	1.59724e-07	ACVR1B
ENSGALG00000050981	25.5478	1.18294	0.476169	2.48428	0.0129814	0.0366887	NA
ENSGALG00000053543	1245.25	1.18258	0.357538	3.30758	0.000941073	0.00389489	NA
ENSGALG00000026392	1821.13	1.18233	0.390629	3.02674	0.00247206	0.00893591	PIPOX
ENSGALG00000027982	1702.05	1.1792	0.366869	3.21424	0.00130791	0.00518247	LOC100859837
ENSGALG00000040541	966.17	1.17887	0.282357	4.17511	2.97845e-05	0.000179939	SLC5A6
ENSGALG00000027874	657.858	1.17804	0.414683	2.84082	0.00449977	0.0149938	CHAC1
ENSGALG00000011468	362.052	1.1768	0.223001	5.27712	1.31233e-07	1.31817e-06	IGFBP5
ENSGALG00000010129	350.933	1.17673	0.358017	3.2868	0.00101334	0.00414956	PLK3
ENSGALG00000033150	939.692	1.17658	0.21714	5.41852	6.00942e-08	6.47769e-07	MIDN
ENSGALG00000039652	539.041	1.17572	0.457761	2.56841	0.0102165	0.0298596	ARHGEF37
ENSGALG00000008080	37.0864	1.17362	0.317631	3.69493	0.000219943	0.00108045	C1QTNF4
ENSGALG00000026638	14.2748	1.17221	0.402278	2.91394	0.003569	0.0123075	RELL2
ENSGALG00000026276	70.1703	1.17096	0.362737	3.22812	0.00124606	0.00496225	TCF15
ENSGALG00000027571	90.748	1.16614	0.303103	3.84733	0.000119412	0.000625816	H2B-I
ENSGALG00000002138	392.394	1.1657	0.187424	6.2196	4.98435e-10	7.97344e-09	HYAL2
ENSGALG00000020320	556.458	1.16513	0.167156	6.97029	3.16282e-12	7.18849e-11	NA
ENSGALG00000032854	733.135	1.16453	0.311241	3.74158	0.000182866	0.000915227	ACP5
ENSGALG00000034575	1264.57	1.16233	0.168768	6.88713	5.69275e-12	1.24974e-10	MRI1
ENSGALG00000031824	424.432	1.16143	0.213057	5.45127	5.0012e-08	5.48964e-07	HOOK2
ENSGALG00000027415	17.8073	1.16052	0.469859	2.46993	0.0135139	0.0379519	GRIN2C
ENSGALG00000028283	33.0158	1.16033	0.29368	3.95101	7.78221e-05	0.000427652	CCDC92B
ENSGALG00000042148	1325.13	1.15961	0.275248	4.21298	2.52024e-05	0.000154784	FKBP5
ENSGALG00000028095	27.9503	1.15881	0.394067	2.94065	0.00327524	0.0114328	HOXA1
ENSGALG00000005083	93.795	1.15723	0.325992	3.54986	0.000385442	0.0017734	SLC5A10
ENSGALG00000036089	396.206	1.15651	0.18391	6.28844	3.20681e-10	5.35094e-09	NICN1
ENSGALG00000037812	312.417	1.15579	0.233389	4.95218	7.33848e-07	6.31967e-06	USP43
ENSGALG00000038223	18.822	1.15432	0.467234	2.47054	0.0134909	0.0378944	WHRN
ENSGALG00000036086	12552.4	1.15385	0.243237	4.74374	2.09812e-06	1.64993e-05	TAGLN2
ENSGALG00000002771	19162.3	1.15293	0.456281	2.5268	0.0115107	0.0330368	CRIP1
ENSGALG00000035115	47.7018	1.15212	0.341065	3.37799	0.000730177	0.00311778	C16orf96
ENSGALG00000050667	21.5676	1.15182	0.467072	2.46603	0.0136618	0.0383059	NA
ENSGALG00000054250	31.132	1.15004	0.387554	2.96744	0.00300291	0.0105906	LOC107050975
ENSGALG00000031002	1195.77	1.14998	0.129744	8.86343	7.75896e-19	4.46327e-17	LOC107050229
ENSGALG00000002204	244.797	1.14951	0.18392	6.25007	4.1027e-10	6.69171e-09	SLC7A4
ENSGALG00000048751	366.483	1.14948	0.375062	3.06478	0.00217832	0.00802767	NA
ENSGALG00000000162	2407.62	1.14909	0.304089	3.77878	0.000157597	0.000800899	DMB1
ENSGALG00000037256	75.6063	1.14885	0.23819	4.82328	1.41219e-06	1.15439e-05	GTPBP3
ENSGALG00000034986	509.73	1.1454	0.248212	4.61459	3.93874e-06	2.90596e-05	HEYL
ENSGALG00000025438	51.1001	1.14381	0.290784	3.93353	8.37059e-05	0.000456666	gga-mir-1600
ENSGALG00000028978	93.8856	1.14252	0.264136	4.3255	1.52184e-05	9.77477e-05	BTBD19
ENSGALG00000052652	534.672	1.13856	0.148043	7.69071	1.46318e-14	4.9981e-13	INO80E
ENSGALG00000043015	31.3984	1.13835	0.456551	2.49337	0.0126538	0.0359032	FOXS1
ENSGALG00000054005	740.631	1.13719	0.112506	10.1078	5.10264e-24	5.1283e-22	PPP1R37
ENSGALG00000049677	141.314	1.1364	0.167024	6.8038	1.01892e-11	2.1448e-10	NA
ENSGALG00000032335	1472.64	1.1363	0.159016	7.14583	8.94529e-13	2.26047e-11	MARCKSL1
ENSGALG00000027899	223.809	1.13221	0.358384	3.15922	0.00158191	0.00611351	NA
ENSGALG00000048315	83.3932	1.13055	0.269208	4.19956	2.67434e-05	0.000163383	NA
ENSGALG00000039474	435.06	1.12963	0.281841	4.00804	6.12243e-05	0.000345283	ID4
ENSGALG00000041909	623.845	1.12958	0.302171	3.7382	0.00018534	0.000926009	RDH16
ENSGALG00000047339	159.393	1.12859	0.292837	3.85399	0.000116211	0.000611548	NA
ENSGALG00000043831	112.176	1.1283	0.23229	4.85729	1.19003e-06	9.83881e-06	LRRC73
ENSGALG00000034458	22.9297	1.12706	0.428839	2.62816	0.00858491	0.0258424	S100A1
ENSGALG00000004627	729.055	1.12439	0.370249	3.03686	0.00239057	0.00869741	NA
ENSGALG00000052676	2605.55	1.12436	0.386744	2.90726	0.00364614	0.0125139	CYP2J22
ENSGALG00000053766	196.266	1.1242	0.291677	3.85426	0.00011608	0.000611046	BOLA3
ENSGALG00000047060	262.8	1.12281	0.153093	7.33416	2.23112e-13	6.30773e-12	SCN1B
ENSGALG00000003933	1149.82	1.12261	0.149507	7.50878	5.96827e-14	1.84645e-12	QSOX1
ENSGALG00000051749	86.2015	1.12112	0.246919	4.54043	5.61392e-06	3.98405e-05	NA
ENSGALG00000010870	3305.41	1.12101	0.217544	5.15303	2.5631e-07	2.41805e-06	JUN
ENSGALG00000002766	44.742	1.12015	0.462016	2.42449	0.01533	0.0421278	MLKL
ENSGALG00000006808	978.164	1.11987	0.203508	5.50283	3.73745e-08	4.18975e-07	TSPAN6
ENSGALG00000025935	8564.23	1.11952	0.459292	2.43749	0.0147896	0.0408363	XPNPEP2
ENSGALG00000054988	31.5603	1.11938	0.349696	3.201	0.00136952	0.00539329	SLC22A31
ENSGALG00000029015	1349.2	1.11817	0.354382	3.15528	0.00160346	0.00618852	TM6SF2
ENSGALG00000054125	306.695	1.11623	0.147021	7.5923	3.14273e-14	1.0119e-12	PNKP
ENSGALG00000053925	489.435	1.11342	0.145593	7.64752	2.04891e-14	6.79855e-13	NA
ENSGALG00000025659	59.9884	1.1113	0.216908	5.12337	3.00124e-07	2.79201e-06	gga-mir-2129
ENSGALG00000045574	100.775	1.11098	0.239899	4.63104	3.63839e-06	2.69884e-05	CAMK2N2
ENSGALG00000021357	61.7244	1.11078	0.449732	2.46988	0.0135158	0.0379519	NA
ENSGALG00000049270	49.9077	1.11051	0.252847	4.39202	1.12304e-05	7.44994e-05	FKBP2
ENSGALG00000051311	165.884	1.10966	0.469977	2.36109	0.0182215	0.0486014	NA
ENSGALG00000049001	304.502	1.10838	0.280098	3.95713	7.58569e-05	0.00041791	ANKRD39
ENSGALG00000053833	495.003	1.107	0.246155	4.49715	6.88706e-06	4.78407e-05	C1orf210
ENSGALG00000002595	1141.49	1.10602	0.221865	4.9851	6.19284e-07	5.4108e-06	GPX4
ENSGALG00000000887	994.834	1.10539	0.212496	5.20195	1.97212e-07	1.9096e-06	NR0B2
ENSGALG00000026585	24.1471	1.10481	0.354729	3.11453	0.00184235	0.00697431	TAFA3
ENSGALG00000044874	54.2286	1.10352	0.334444	3.29956	0.000968375	0.00399079	TNFRSF14
ENSGALG00000003053	2232.37	1.1031	0.233205	4.73016	2.24342e-06	1.75073e-05	PRDX6
ENSGALG00000052192	3655.48	1.1031	0.266323	4.14195	3.44362e-05	0.000204768	TUBA1B
ENSGALG00000008503	497.279	1.1026	0.13677	8.06169	7.52486e-16	3.02159e-14	ALG3
ENSGALG00000034251	2952.36	1.10248	0.168314	6.55017	5.74732e-11	1.08148e-09	SLC9A1
ENSGALG00000004035	19.496	1.10239	0.424871	2.59464	0.00946907	0.0280415	CRYBA1
ENSGALG00000041232	651.893	1.10165	0.198536	5.54886	2.87539e-08	3.29323e-07	TMEM223
ENSGALG00000053244	93.1087	1.10123	0.189209	5.82018	5.87853e-09	7.67342e-08	LOC101751955
ENSGALG00000032903	249.136	1.10056	0.27712	3.97143	7.1443e-05	0.000396111	RTN4RL2
ENSGALG00000032598	16814.5	1.10049	0.302477	3.63827	0.000274474	0.0013154	MYO1A
ENSGALG00000046384	17.7944	1.09872	0.378698	2.90131	0.00371607	0.0127052	LRRC46
ENSGALG00000016595	720.462	1.09801	0.1634	6.7198	1.81974e-11	3.67052e-10	TRIM35
ENSGALG00000047805	19.1754	1.09579	0.399744	2.74123	0.00612093	0.0194953	NA
ENSGALG00000049450	218133	1.09402	0.355312	3.07905	0.00207665	0.00771511	NA
ENSGALG00000033656	1856.96	1.0929	0.237097	4.60949	4.03652e-06	2.96882e-05	DQX1
ENSGALG00000045424	2879.44	1.09289	0.131921	8.28445	1.18655e-16	5.41483e-15	RTN3
ENSGALG00000028326	3466.76	1.09175	0.328225	3.32622	0.00088031	0.00368264	HSD11B2
ENSGALG00000030095	341.785	1.09131	0.1405	7.76731	8.01734e-15	2.79915e-13	AP5S1
ENSGALG00000040249	84.4986	1.09105	0.348534	3.1304	0.00174567	0.00666283	BHLHE22
ENSGALG00000029621	1123.41	1.09057	0.240951	4.52612	6.00765e-06	4.23409e-05	SEMA3F
ENSGALG00000048115	335.432	1.09008	0.182815	5.96278	2.47987e-09	3.49696e-08	OLFM2
ENSGALG00000046885	358.241	1.08925	0.12846	8.47924	2.26672e-17	1.11964e-15	SCO2
ENSGALG00000034917	614.259	1.0884	0.128208	8.48933	2.07837e-17	1.03248e-15	GCDH
ENSGALG00000002103	646.668	1.08778	0.249087	4.36708	1.25919e-05	8.27735e-05	TPPP3
ENSGALG00000006044	29.6136	1.08696	0.354848	3.06317	0.00219006	0.00805895	MAB21L4
ENSGALG00000006755	36.1392	1.08659	0.432896	2.51004	0.0120717	0.0344536	USP2
ENSGALG00000031398	197.828	1.0839	0.229264	4.72776	2.27006e-06	1.76676e-05	NA
ENSGALG00000040221	87.9132	1.08382	0.175512	6.17519	6.6082e-10	1.02678e-08	NA
ENSGALG00000036456	529.85	1.08349	0.319027	3.39624	0.00068318	0.00293875	TRIB1
ENSGALG00000043133	46.0398	1.08346	0.336439	3.22038	0.00128019	0.00508653	gga-mir-1564
ENSGALG00000050596	449.421	1.08265	0.201008	5.38612	7.19955e-08	7.63749e-07	LOC101748084
ENSGALG00000033204	403.838	1.08221	0.200441	5.39913	6.69648e-08	7.13867e-07	PQLC2
ENSGALG00000054154	231.001	1.08074	0.211283	5.11512	3.13542e-07	2.90213e-06	NA
ENSGALG00000032915	603.314	1.07939	0.102247	10.5566	4.73321e-26	5.79551e-24	CHPF
ENSGALG00000007038	41.4281	1.07907	0.280718	3.84397	0.000121058	0.000633413	ASTN2
ENSGALG00000042895	2630.77	1.07863	0.131971	8.17328	3.00119e-16	1.29163e-14	BCAR1
ENSGALG00000013993	728.265	1.07749	0.374467	2.8774	0.00400972	0.0135901	VNN1
ENSGALG00000041708	163.175	1.07746	0.270848	3.97808	6.94735e-05	0.000386787	WNT4
ENSGALG00000044654	196.576	1.07683	0.196555	5.47852	4.28893e-08	4.77106e-07	C22orf39
ENSGALG00000038951	576.037	1.07483	0.215042	4.99822	5.78618e-07	5.09131e-06	RASSF1
ENSGALG00000011856	187.198	1.07431	0.226268	4.74796	2.05477e-06	1.61899e-05	FMC1
ENSGALG00000054889	1950.67	1.07415	0.13644	7.8727	3.47067e-15	1.28941e-13	NA
ENSGALG00000036616	655.38	1.07409	0.441585	2.43234	0.0150015	0.0413426	NUAK2
ENSGALG00000033386	727.626	1.0729	0.332227	3.22942	0.0012404	0.00494198	RHOD
ENSGALG00000014944	469.183	1.07289	0.360728	2.97423	0.0029372	0.0103884	GCNT4
ENSGALG00000005768	384.92	1.07266	0.225854	4.74937	2.04056e-06	1.60976e-05	ETV5
ENSGALG00000025938	813.764	1.07215	0.159815	6.7087	1.96362e-11	3.94699e-10	KIAA0513
ENSGALG00000031572	20.1618	1.07152	0.39522	2.7112	0.00670411	0.0210595	NA
ENSGALG00000049951	461.878	1.07131	0.227062	4.71814	2.38016e-06	1.83683e-05	SPOCK2
ENSGALG00000000521	3901.76	1.07111	0.301195	3.55622	0.000376235	0.0017384	SPIRE2
ENSGALG00000046858	1282.59	1.07028	0.125037	8.55967	1.13191e-17	5.85729e-16	MOGS
ENSGALG00000041459	1334.52	1.06828	0.359006	2.97566	0.00292357	0.0103465	DDIT4
ENSGALG00000048328	142.154	1.06799	0.388432	2.74949	0.00596887	0.0190738	NA
ENSGALG00000045611	381.86	1.06702	0.155966	6.84136	7.84453e-12	1.68594e-10	GLMP
ENSGALG00000044866	43.1707	1.06689	0.268864	3.96813	7.2438e-05	0.000400598	LOC107057394
ENSGALG00000021362	1620.02	1.06688	0.18399	5.79858	6.68796e-09	8.65849e-08	GPRC5C
ENSGALG00000011349	393.702	1.06607	0.280182	3.80493	0.000141846	0.000729454	MNR2
ENSGALG00000041965	73.6086	1.06592	0.24514	4.34821	1.37256e-05	8.92805e-05	MIOX
ENSGALG00000036500	1495.17	1.06506	0.305709	3.4839	0.000494166	0.00220366	NA
ENSGALG00000053105	145.895	1.06429	0.265929	4.00217	6.27652e-05	0.000353171	RAP1GAP
ENSGALG00000047838	58.7353	1.06295	0.437165	2.43145	0.0150384	0.0414313	LOC425238
ENSGALG00000051668	109.875	1.05947	0.205054	5.16681	2.38123e-07	2.25749e-06	NA
ENSGALG00000033927	1049.89	1.05775	0.124093	8.52388	1.54301e-17	7.79892e-16	MFSD5
ENSGALG00000029646	1335.19	1.05703	0.235828	4.48223	7.3868e-06	5.09457e-05	CNNM4
ENSGALG00000037869	860.517	1.05698	0.14018	7.54018	4.6934e-14	1.47413e-12	LOC107055115
ENSGALG00000033123	1349.36	1.05673	0.130383	8.10482	5.28257e-16	2.1765e-14	NA
ENSGALG00000026471	1166.78	1.05584	0.17773	5.9407	2.83799e-09	3.94753e-08	CRIP2
ENSGALG00000038853	638.842	1.05582	0.211841	4.98401	6.22803e-07	5.43063e-06	NA
ENSGALG00000036283	656.06	1.05577	0.0892207	11.8333	2.6266e-32	5.70858e-30	RBM8A
ENSGALG00000017378	53.6001	1.05485	0.278665	3.78537	0.000153481	0.000781886	CRTAC1
ENSGALG00000031482	785.19	1.05379	0.137103	7.68609	1.51698e-14	5.17171e-13	Pou5f3
ENSGALG00000032215	503.443	1.05274	0.139401	7.55184	4.29158e-14	1.35916e-12	ULK3
ENSGALG00000003973	499.019	1.05243	0.189378	5.5573	2.73983e-08	3.16527e-07	TLCD1
ENSGALG00000007478	5256.34	1.05178	0.43299	2.42911	0.0151358	0.0416707	SLC51A
ENSGALG00000039190	641.001	1.0513	0.154779	6.79227	1.10383e-11	2.30953e-10	CDK2AP2
ENSGALG00000003435	17.219	1.05078	0.406379	2.58572	0.00971749	0.028637	PGC
ENSGALG00000042647	22.4691	1.05014	0.310167	3.38574	0.000709876	0.00304155	NA
ENSGALG00000052541	440.632	1.0498	0.11927	8.80191	1.34505e-18	7.51975e-17	LOC107051468
ENSGALG00000050948	2015.22	1.04928	0.101265	10.3617	3.70391e-25	4.18181e-23	TMEM115
ENSGALG00000002578	690.615	1.04864	0.153056	6.85136	7.3152e-12	1.57608e-10	APH1B
ENSGALG00000050047	401.863	1.04821	0.167677	6.25138	4.06851e-10	6.64842e-09	LOC107049913
ENSGALG00000053285	195.186	1.04669	0.282562	3.70429	0.000211981	0.00104529	LOC112530287
ENSGALG00000052101	165.033	1.04635	0.127623	8.19878	2.42845e-16	1.06895e-14	NA
ENSGALG00000049395	103.851	1.04626	0.273905	3.81979	0.000133563	0.000690328	ARHGDIG
ENSGALG00000031906	82.6804	1.04426	0.322344	3.23959	0.001197	0.00479877	FAM83C
ENSGALG00000000607	83.7352	1.04367	0.268063	3.89336	9.88638e-05	0.000529885	GPR37L1
ENSGALG00000029380	32.0229	1.04338	0.305631	3.41386	0.0006405	0.00277369	NA
ENSGALG00000049721	271.876	1.04317	0.325923	3.20067	0.00137107	0.00539582	NA
ENSGALG00000035853	376.764	1.04282	0.246759	4.22607	2.37808e-05	0.000147092	SCRN2
ENSGALG00000014555	1499.68	1.04256	0.200072	5.21093	1.87897e-07	1.8241e-06	C1H12ORF57
ENSGALG00000004496	5877.75	1.04242	0.245056	4.2538	2.1017e-05	0.000131541	TNIP1
ENSGALG00000018803	188.148	1.04186	0.203283	5.12513	2.97325e-07	2.7719e-06	TMEM198
ENSGALG00000052399	221.298	1.04144	0.179121	5.81415	6.09427e-09	7.93715e-08	LIPE
ENSGALG00000048241	59.5006	1.04119	0.434901	2.39409	0.0166617	0.0451242	NA
ENSGALG00000005648	205.299	1.04047	0.23122	4.49992	6.79798e-06	4.73165e-05	SESN2
ENSGALG00000053653	805.323	1.04022	0.208177	4.99681	5.82854e-07	5.1234e-06	ZNF467
ENSGALG00000009792	1219.78	1.0402	0.30183	3.44632	0.000568287	0.00249705	LOC422442
ENSGALG00000017652	134.408	1.04003	0.267782	3.88387	0.000102809	0.000548998	TTC9
ENSGALG00000046358	43.515	1.03987	0.288145	3.60884	0.000307566	0.00145712	FBLN7
ENSGALG00000036133	348.687	1.03946	0.263533	3.94434	8.00202e-05	0.000438208	KLF15
ENSGALG00000000619	458.361	1.03928	0.378303	2.7472	0.00601058	0.0191895	ANGPTL4
ENSGALG00000037980	70.6391	1.0391	0.398546	2.60724	0.00912766	0.0272077	NA
ENSGALG00000028499	2065.44	1.03854	0.166979	6.21958	4.98483e-10	7.97344e-09	MINDY1
ENSGALG00000016140	226.108	1.03816	0.328733	3.15806	0.00158825	0.0061339	FAM3B
ENSGALG00000051169	856.68	1.03782	0.14477	7.16879	7.56658e-13	1.94041e-11	NA
ENSGALG00000027501	77229.4	1.03743	0.384691	2.69679	0.00700111	0.0218034	ANPEP
ENSGALG00000033300	5477.69	1.03706	0.171564	6.04475	1.49643e-09	2.19936e-08	CORO1B
ENSGALG00000044018	164.429	1.03645	0.335234	3.09174	0.0019899	0.00745012	ISOC2
ENSGALG00000021627	1087.22	1.03642	0.358679	2.88955	0.00385788	0.0131292	IFI27L2
ENSGALG00000046347	1851	1.03593	0.323676	3.2005	0.0013719	0.00539787	FOXRED1
ENSGALG00000027429	29.3091	1.03592	0.36828	2.81285	0.00491047	0.0161335	HSD17B1
ENSGALG00000015066	38.8611	1.03584	0.36889	2.808	0.00498501	0.0163326	WASF1
ENSGALG00000054023	106.777	1.0354	0.20477	5.05641	4.27231e-07	3.85483e-06	LOC112531384
ENSGALG00000036496	9035.1	1.0332	0.165554	6.2409	4.35058e-10	7.04973e-09	ACTN4
ENSGALG00000041028	40.0532	1.03242	0.297764	3.46723	0.000525848	0.00233199	DPYSL5
ENSGALG00000000277	103.444	1.0321	0.354865	2.90843	0.00363248	0.0124793	GnRH-I
ENSGALG00000035690	999.052	1.03196	0.343208	3.0068	0.00264017	0.00947074	RAPGEFL1
ENSGALG00000025729	30.3403	1.03177	0.322723	3.19709	0.00138822	0.005451	NA
ENSGALG00000046687	6652.05	1.03034	0.329908	3.1231	0.00178959	0.00680419	EPS8L3
ENSGALG00000037941	242.806	1.02828	0.163979	6.27082	3.59155e-10	5.93596e-09	ZC3H10
ENSGALG00000031426	7739.51	1.02799	0.158008	6.50594	7.72103e-11	1.4143e-09	TMBIM6
ENSGALG00000029932	337.219	1.02787	0.246355	4.17232	3.01514e-05	0.000181839	LURAP1L
ENSGALG00000039205	71.499	1.02782	0.249124	4.12575	3.69533e-05	0.000218763	LOC101751456
ENSGALG00000046464	1475.44	1.02757	0.119618	8.59035	8.67015e-18	4.56812e-16	RUSC1
ENSGALG00000050493	90.5944	1.0269	0.334197	3.07273	0.0021211	0.00785232	NA
ENSGALG00000023882	564.188	1.02545	0.24274	4.22449	2.39484e-05	0.000147974	MALL
ENSGALG00000033110	1825.56	1.0241	0.164018	6.24385	4.26918e-10	6.93075e-09	SNX33
ENSGALG00000012312	161.686	1.02381	0.333122	3.07339	0.00211644	0.00783948	GCAT
ENSGALG00000034955	2200.35	1.02245	0.0905672	11.2894	1.48115e-29	2.52479e-27	DCTN2
ENSGALG00000048285	1860.92	1.02226	0.265413	3.85159	0.000117353	0.000616624	TCN2
ENSGALG00000027533	326.457	1.02211	0.187198	5.46004	4.76023e-08	5.25499e-07	RNF24
ENSGALG00000042123	261.263	1.02181	0.400465	2.55157	0.010724	0.0311333	CLDN23
ENSGALG00000052945	937.706	1.02087	0.153554	6.64829	2.96521e-11	5.77984e-10	NA
ENSGALG00000007027	776.72	1.02008	0.143601	7.10358	1.21566e-12	2.95618e-11	SGSH
ENSGALG00000039964	1051.56	1.01946	0.379239	2.68817	0.00718457	0.022271	NA
ENSGALG00000035317	1606.12	1.01924	0.239109	4.26266	2.02007e-05	0.000126661	ID3
ENSGALG00000042220	780.578	1.01878	0.191141	5.33	9.82121e-08	1.01402e-06	PRUNE1
ENSGALG00000044649	291.156	1.01768	0.284668	3.57499	0.000350245	0.00163351	P2RX2
ENSGALG00000054882	683.755	1.01644	0.139434	7.28975	3.10537e-13	8.54321e-12	PREB
ENSGALG00000051159	842.312	1.01639	0.138461	7.34063	2.12588e-13	6.02981e-12	FBXW9
ENSGALG00000047166	232.894	1.01593	0.248076	4.09526	4.21691e-05	0.000246535	NA
ENSGALG00000002775	2186.74	1.01562	0.322508	3.14914	0.00163752	0.00630039	FA2H
ENSGALG00000044151	39.0599	1.01503	0.355572	2.85465	0.00430849	0.0144435	MORN5
ENSGALG00000027188	3219.47	1.01361	0.13645	7.42844	1.09885e-13	3.27152e-12	SREBF1
ENSGALG00000045846	898.931	1.01361	0.256498	3.95172	7.75911e-05	0.000426518	PDK2
ENSGALG00000043628	935.7	1.013	0.205541	4.92847	8.28754e-07	7.03591e-06	UBE2M
ENSGALG00000005087	590.501	1.01197	0.36607	2.76441	0.00570255	0.0183238	FAM83G
ENSGALG00000055069	325.608	1.01125	0.132246	7.64667	2.06247e-14	6.83051e-13	NA
ENSGALG00000046830	247.09	1.01032	0.182166	5.54615	2.92036e-08	3.33397e-07	NA
ENSGALG00000004469	192.643	1.01008	0.186912	5.40402	6.51635e-08	6.96372e-07	TP53RK
ENSGALG00000051984	2099.43	1.00982	0.194854	5.18247	2.18968e-07	2.09878e-06	NA
ENSGALG00000027695	113.45	1.00967	0.20119	5.01849	5.20793e-07	4.6152e-06	PCBP4
ENSGALG00000054306	557.537	1.00962	0.160184	6.30285	2.92216e-10	4.88535e-09	SRXN1
ENSGALG00000046413	452.839	1.00893	0.2511	4.01803	5.86858e-05	0.000332477	PRR15L
ENSGALG00000049229	856.89	1.00827	0.172741	5.83691	5.31783e-09	7.00464e-08	NA
ENSGALG00000047208	579.537	1.00826	0.210528	4.78917	1.67474e-06	1.34187e-05	KLF-4
ENSGALG00000050943	421.501	1.00784	0.194765	5.17463	2.28363e-07	2.17445e-06	RNF19B
ENSGALG00000033807	749.267	1.00781	0.15955	6.31656	2.67452e-10	4.49294e-09	TYSND1
ENSGALG00000050204	282.537	1.00701	0.145291	6.93099	4.17899e-12	9.32736e-11	MRPL4
ENSGALG00000003466	741.64	1.00675	0.383752	2.62345	0.00870455	0.0261528	AKR1B1L
ENSGALG00000028119	3655.67	1.00671	0.108567	9.27265	1.81577e-20	1.23324e-18	CDC42SE1
ENSGALG00000035153	28.8465	1.00651	0.41262	2.43933	0.0147147	0.0406954	STX3
ENSGALG00000016287	57.2872	1.00627	0.358807	2.8045	0.00503954	0.0164766	NR0B1
ENSGALG00000052986	179.702	1.00606	0.16998	5.91867	3.24558e-09	4.4822e-08	NA
ENSGALG00000052816	266.957	1.00505	0.272588	3.68706	0.000226863	0.00110956	CCNQ
ENSGALG00000050586	1817.8	1.00376	0.238858	4.20231	2.64199e-05	0.000161748	ILVBL
ENSGALG00000021685	626.151	1.00278	0.302133	3.31899	0.000903432	0.00376239	SERINC2
ENSGALG00000003932	4215.11	1.00196	0.21705	4.61627	3.90691e-06	2.88448e-05	SDC4
ENSGALG00000024031	770.173	1.00115	0.239901	4.17318	3.00372e-05	0.000181214	CYB561
ENSGALG00000050400	1818.14	1.00066	0.0879724	11.3747	5.59265e-30	9.92239e-28	KRT8
ENSGALG00000031529	2331.57	1.00065	0.196844	5.08347	3.70609e-07	3.38256e-06	ERBB2
ENSGALG00000049586	44.2677	-1.00028	0.39817	-2.5122	0.0119982	0.0342773	NA
ENSGALG00000005030	1757.51	-1.00052	0.180063	-5.55654	2.7518e-08	3.17488e-07	DOCK10
ENSGALG00000015077	333.174	-1.00098	0.239761	-4.17492	2.98093e-05	0.000180026	NA
ENSGALG00000017122	216.646	-1.00161	0.216113	-4.63467	3.57509e-06	2.65755e-05	SGCG
ENSGALG00000003160	231.668	-1.00161	0.244202	-4.10158	4.10339e-05	0.000240788	CERS1
ENSGALG00000003164	11.8394	-1.00172	0.425369	-2.35493	0.0185261	0.0492528	NA
ENSGALG00000009948	837.921	-1.00332	0.288627	-3.47619	0.000508583	0.00226041	HHIP
ENSGALG00000030613	421.013	-1.00337	0.245546	-4.0863	4.38314e-05	0.000255223	PDGFRB
ENSGALG00000014103	1873.53	-1.00471	0.139158	-7.21993	5.20156e-13	1.3751e-11	FRYL
ENSGALG00000006480	197.475	-1.00598	0.260057	-3.8683	0.000109597	0.000581852	TCF7
ENSGALG00000002145	524.535	-1.00637	0.15089	-6.66954	2.56604e-11	5.03564e-10	CAMSAP2
ENSGALG00000004587	708.339	-1.00807	0.163806	-6.15407	7.55191e-10	1.16096e-08	RC3H1
ENSGALG00000003294	318.243	-1.00841	0.180008	-5.60207	2.1181e-08	2.49677e-07	ATAD5
ENSGALG00000015377	870.211	-1.0089	0.206412	-4.88781	1.01961e-06	8.5313e-06	PHLDB2
ENSGALG00000015181	183.919	-1.00929	0.169431	-5.95696	2.56979e-09	3.60621e-08	GAREM1
ENSGALG00000000234	38.3168	-1.00938	0.395582	-2.55163	0.0107221	0.0311333	EPB41L4A
ENSGALG00000012207	459.109	-1.00973	0.11659	-8.66051	4.69644e-18	2.51252e-16	CCNT2
ENSGALG00000016017	110.286	-1.01113	0.198064	-5.10507	3.30671e-07	3.05007e-06	SLC4A11
ENSGALG00000037223	157.951	-1.01122	0.283478	-3.56718	0.000360839	0.00167572	GPR35
ENSGALG00000020986	60.5059	-1.01193	0.356418	-2.83917	0.00452314	0.0150572	LOC112532977
ENSGALG00000004059	59.8866	-1.01201	0.23388	-4.32705	1.51121e-05	9.72085e-05	LRRC49
ENSGALG00000016284	653.757	-1.01229	0.100345	-10.0882	6.23308e-24	6.22842e-22	TAB3
ENSGALG00000039528	235.972	-1.0123	0.151087	-6.7001	2.08272e-11	4.18156e-10	PLCE1
ENSGALG00000005065	417.099	-1.01339	0.198855	-5.09615	3.46638e-07	3.18383e-06	PLA2G4A
ENSGALG00000040478	315.602	-1.01388	0.229158	-4.42438	9.67199e-06	6.51557e-05	CAPN5
ENSGALG00000006068	997.945	-1.01437	0.138407	-7.32889	2.32063e-13	6.50788e-12	TNRC6A
ENSGALG00000014881	72.619	-1.01477	0.279517	-3.63043	0.000282953	0.00134897	FAM184A
ENSGALG00000002854	132.594	-1.01538	0.262983	-3.86102	0.000112912	0.000596538	PDZD2
ENSGALG00000009514	51.8964	-1.01547	0.404856	-2.50823	0.0121338	0.0346	NRCAM
ENSGALG00000009081	236.194	-1.01604	0.177521	-5.72351	1.04347e-08	1.29798e-07	ZNF106
ENSGALG00000019509	17.4898	-1.01629	0.415891	-2.44364	0.0145399	0.0402878	CCDC102B
ENSGALG00000007599	116.679	-1.01748	0.186257	-5.46277	4.68764e-08	5.18143e-07	AMER1
ENSGALG00000032042	110.809	-1.01861	0.260115	-3.916	9.00313e-05	0.000487352	NA
ENSGALG00000039139	1294.7	-1.01874	0.145178	-7.01718	2.26396e-12	5.23451e-11	TNS3
ENSGALG00000008139	45.0701	-1.01889	0.295434	-3.44878	0.000563126	0.00247624	EML6
ENSGALG00000037682	264.148	-1.02091	0.183021	-5.57811	2.43149e-08	2.83164e-07	CCSER2
ENSGALG00000014614	611.271	-1.02098	0.12493	-8.17245	3.022e-16	1.29737e-14	TNKS2
ENSGALG00000009172	150.498	-1.02152	0.19669	-5.19355	2.06324e-07	1.98636e-06	OSBPL6
ENSGALG00000041491	224.478	-1.02183	0.363899	-2.80799	0.00498517	0.0163326	ACKR4
ENSGALG00000004597	214.046	-1.02218	0.424406	-2.4085	0.0160181	0.0436873	ZBTB37
ENSGALG00000012030	699.673	-1.02222	0.0994318	-10.2806	8.62091e-25	9.31005e-23	QSER1
ENSGALG00000016541	81.7701	-1.02345	0.195289	-5.24068	1.59982e-07	1.57867e-06	BEND2
ENSGALG00000035412	29.397	-1.0247	0.265702	-3.85656	0.000114994	0.000606065	NA
ENSGALG00000009895	24.3056	-1.02507	0.415797	-2.46532	0.0136889	0.0383577	GRIP1
ENSGALG00000015386	59.7198	-1.02512	0.195557	-5.24205	1.58802e-07	1.5697e-06	RNF170
ENSGALG00000014464	564.466	-1.02519	0.1435	-7.14413	9.05651e-13	2.27551e-11	MTR
ENSGALG00000051335	209.805	-1.02553	0.149574	-6.85638	7.06289e-12	1.52739e-10	INO80C
ENSGALG00000039815	799.635	-1.02575	0.0879959	-11.6568	2.1179e-31	4.09155e-29	MARF1
ENSGALG00000016191	214.135	-1.02592	0.192073	-5.34131	9.22783e-08	9.57876e-07	PKNOX1
ENSGALG00000004255	198.451	-1.0261	0.133621	-7.6792	1.60089e-14	5.42586e-13	SNX8
ENSGALG00000039458	227.33	-1.02733	0.372314	-2.75932	0.00579219	0.0185775	GDF8
ENSGALG00000009805	113.313	-1.02737	0.200222	-5.13117	2.87948e-07	2.69604e-06	PPM1H
ENSGALG00000013372	1662.17	-1.02792	0.17766	-5.78589	7.21279e-09	9.28267e-08	IL7R
ENSGALG00000033089	38.6089	-1.02868	0.33236	-3.09507	0.00196768	0.00738126	LOC414835
ENSGALG00000031340	86.6647	-1.02871	0.325757	-3.1579	0.00158908	0.00613578	E2F7
ENSGALG00000003641	1275.36	-1.02873	0.0751936	-13.6811	1.31621e-42	6.1851e-40	KAT6A
ENSGALG00000006695	306.121	-1.02879	0.143014	-7.19361	6.30992e-13	1.64484e-11	BCR
ENSGALG00000013803	391.588	-1.02922	0.198812	-5.17686	2.25647e-07	2.15449e-06	ADGRG6
ENSGALG00000011266	401.115	-1.02936	0.184153	-5.58967	2.27503e-08	2.6637e-07	PPM1K
ENSGALG00000007912	217.059	-1.02956	0.243519	-4.22786	2.35926e-05	0.000146084	ATP9A
ENSGALG00000026154	291.406	-1.02973	0.237992	-4.32673	1.5134e-05	9.73078e-05	CARD19
ENSGALG00000006840	928.283	-1.02999	0.158739	-6.48859	8.66411e-11	1.57247e-09	AKAP13
ENSGALG00000017153	1314.55	-1.03055	0.199365	-5.16914	2.35171e-07	2.23317e-06	RDX
ENSGALG00000002113	1144.98	-1.03171	0.202481	-5.09537	3.48065e-07	3.19356e-06	LCP2
ENSGALG00000008425	381.836	-1.03272	0.139683	-7.39327	1.43264e-13	4.19348e-12	MAP1A
ENSGALG00000011541	551.89	-1.03273	0.198323	-5.2073	1.91605e-07	1.85906e-06	BIN1
ENSGALG00000008850	190.812	-1.03293	0.17271	-5.98072	2.22156e-09	3.16118e-08	TTLL7
ENSGALG00000003378	159.458	-1.03302	0.15912	-6.4921	8.46506e-11	1.53956e-09	NA
ENSGALG00000002419	93.2876	-1.03409	0.179967	-5.746	9.13789e-09	1.15047e-07	KIAA1328
ENSGALG00000047652	21.1175	-1.03483	0.370854	-2.79039	0.00526451	0.0171156	NA
ENSGALG00000007157	21.319	-1.03546	0.349873	-2.95951	0.00308124	0.0108334	TENT5D
ENSGALG00000001714	198.778	-1.03563	0.193937	-5.34002	9.29376e-08	9.6357e-07	PUSL1
ENSGALG00000033660	574.586	-1.03567	0.158546	-6.53232	6.47579e-11	1.20939e-09	PRDM10
ENSGALG00000041731	274.019	-1.03603	0.155068	-6.68111	2.3714e-11	4.7068e-10	CAPN7
ENSGALG00000038634	410.293	-1.03667	0.220728	-4.69659	2.64544e-06	2.02538e-05	KIT
ENSGALG00000045350	65.4288	-1.039	0.360065	-2.88559	0.00390685	0.0132854	KIAA1210
ENSGALG00000009875	53.1177	-1.04088	0.381838	-2.72598	0.00641111	0.0203042	HMGA2
ENSGALG00000012412	181.616	-1.04106	0.259314	-4.01468	5.95258e-05	0.000336358	MTHFD1L
ENSGALG00000005958	93.0489	-1.04172	0.29919	-3.48179	0.000498083	0.00221885	NA
ENSGALG00000043036	685.788	-1.04217	0.164055	-6.35256	2.11761e-10	3.6239e-09	VASH1
ENSGALG00000016868	29.686	-1.04225	0.366305	-2.84532	0.00443668	0.0148091	NALCN
ENSGALG00000012208	173.95	-1.04384	0.229209	-4.5541	5.26094e-06	3.75964e-05	GMFB
ENSGALG00000008181	620.07	-1.04479	0.130312	-8.01759	1.07837e-15	4.22289e-14	MADD
ENSGALG00000013085	13.9932	-1.04538	0.43582	-2.39865	0.0164557	0.0446566	PTPRO
ENSGALG00000009556	294.114	-1.04573	0.271048	-3.85807	0.000114284	0.00060323	PRICKLE1
ENSGALG00000002080	1162.08	-1.04614	0.247687	-4.22363	2.40399e-05	0.000148326	DOCK2
ENSGALG00000020895	132.81	-1.04623	0.391362	-2.6733	0.0075109	0.0231259	LOC419333
ENSGALG00000016537	50.3245	-1.04686	0.252378	-4.14799	3.35405e-05	0.000199921	SCML2
ENSGALG00000047399	246.794	-1.04701	0.149107	-7.02183	2.18974e-12	5.08998e-11	NA
ENSGALG00000014209	241.385	-1.04759	0.1423	-7.36184	1.81395e-13	5.22172e-12	GPR155
ENSGALG00000011418	251.766	-1.04796	0.344677	-3.0404	0.00236266	0.00861389	CCR6
ENSGALG00000010795	72.2592	-1.04823	0.199738	-5.24802	1.53738e-07	1.52137e-06	CRPPA
ENSGALG00000013771	850.84	-1.04833	0.392428	-2.6714	0.00755356	0.0232285	CRACD
ENSGALG00000048187	48.9579	-1.04898	0.36991	-2.83578	0.00457146	0.0151948	NA
ENSGALG00000005521	4247.57	-1.0502	0.23443	-4.4798	7.47148e-06	5.14889e-05	PER2
ENSGALG00000049026	235.55	-1.05033	0.239591	-4.38387	1.1659e-05	7.71658e-05	MAP2K7
ENSGALG00000030598	869.939	-1.05105	0.0963735	-10.906	1.07892e-27	1.5764e-25	BTAF1
ENSGALG00000012588	111.531	-1.05222	0.218198	-4.82231	1.41907e-06	1.15946e-05	KIF27
ENSGALG00000008507	2121.95	-1.05224	0.0780634	-13.4793	2.07064e-41	9.00056e-39	THOC2
ENSGALG00000008318	920.398	-1.0526	0.151741	-6.93678	4.01125e-12	8.98758e-11	SLK
ENSGALG00000038924	505.395	-1.05264	0.106019	-9.92875	3.12134e-23	2.87147e-21	IDE
ENSGALG00000013776	88.4873	-1.05427	0.274644	-3.83869	0.000123695	0.000644902	CEP135
ENSGALG00000049421	52.023	-1.0543	0.280667	-3.75639	0.000172379	0.000867735	NA
ENSGALG00000004949	384.879	-1.05472	0.137332	-7.68009	1.5898e-14	5.39879e-13	KIAA0355
ENSGALG00000016931	133.637	-1.05576	0.259855	-4.06288	4.84706e-05	0.000279536	BORA
ENSGALG00000016217	1436.13	-1.05593	0.121495	-8.69116	3.58749e-18	1.93713e-16	KDM6A
ENSGALG00000015568	108.566	-1.05658	0.225236	-4.69099	2.71888e-06	2.07612e-05	SH3TC1
ENSGALG00000034317	410.95	-1.0572	0.144525	-7.31497	2.57432e-13	7.16157e-12	SYNJ1
ENSGALG00000008942	430.778	-1.05832	0.166864	-6.34242	2.26185e-10	3.84051e-09	FOXN2
ENSGALG00000051766	295.808	-1.05835	0.384353	-2.75359	0.00589463	0.0188713	NA
ENSGALG00000012595	197.4	-1.05873	0.228541	-4.63255	3.61186e-06	2.6803e-05	AGTPBP1
ENSGALG00000051352	73.3542	-1.0591	0.243825	-4.34368	1.40118e-05	9.09723e-05	NA
ENSGALG00000054048	298.27	-1.05981	0.280281	-3.78124	0.00015605	0.000793576	LOC101749175
ENSGALG00000015352	210.22	-1.06072	0.169793	-6.24711	4.18112e-10	6.80684e-09	NA
ENSGALG00000031973	309.816	-1.0617	0.196001	-5.4168	6.06747e-08	6.52412e-07	ANKRD52
ENSGALG00000014786	171.932	-1.06229	0.439129	-2.41909	0.0155593	0.0426366	PIK3R1
ENSGALG00000015293	30.7569	-1.0627	0.326362	-3.25621	0.00112911	0.00456344	TMEM45A
ENSGALG00000009222	545.146	-1.06276	0.180147	-5.89943	3.6475e-09	4.97015e-08	FNDC3B
ENSGALG00000006064	76.5411	-1.06308	0.181389	-5.86081	4.60613e-09	6.13692e-08	TEKT1
ENSGALG00000008875	213.741	-1.06481	0.169763	-6.27231	3.55719e-10	5.89037e-09	PLCB1
ENSGALG00000040808	92.1494	-1.0649	0.20343	-5.23471	1.65244e-07	1.62689e-06	NA
ENSGALG00000048012	17.8372	-1.06496	0.442067	-2.40906	0.0159937	0.0436277	NA
ENSGALG00000029610	292.615	-1.06522	0.184345	-5.77839	7.54201e-09	9.66344e-08	RGS9
ENSGALG00000007769	531.222	-1.06554	0.149774	-7.1143	1.12481e-12	2.75119e-11	FOXP1
ENSGALG00000006724	124.189	-1.06567	0.313542	-3.39882	0.000676782	0.00291556	GPC2
ENSGALG00000008005	339.472	-1.06602	0.196739	-5.41843	6.01231e-08	6.47769e-07	RIPOR3
ENSGALG00000002527	355.063	-1.06644	0.110772	-9.62731	6.13117e-22	4.8677e-20	TMEM201
ENSGALG00000007593	139.181	-1.06683	0.233425	-4.57031	4.87013e-06	3.51211e-05	JAKMIP2
ENSGALG00000011528	554.447	-1.06731	0.160133	-6.66518	2.64346e-11	5.17005e-10	KLC1
ENSGALG00000010156	1086.4	-1.06743	0.244202	-4.37108	1.23636e-05	8.13646e-05	DOCK8
ENSGALG00000017840	10.8399	-1.06844	0.411408	-2.59702	0.00940362	0.0278869	NA
ENSGALG00000008408	174.924	-1.06848	0.201378	-5.30586	1.12143e-07	1.14427e-06	GAB3
ENSGALG00000025284	23.5263	-1.06938	0.334592	-3.19606	0.00139319	0.00546803	SNORD89
ENSGALG00000042766	323.612	-1.07301	0.164879	-6.50789	7.62124e-11	1.39779e-09	TRAPPC9
ENSGALG00000032659	460.724	-1.07409	0.111709	-9.61507	6.90635e-22	5.43352e-20	ZBED4
ENSGALG00000017197	24.0617	-1.07413	0.364743	-2.9449	0.00323058	0.0112927	CNTN5
ENSGALG00000037377	65.7793	-1.07432	0.257347	-4.1746	2.98505e-05	0.000180212	TULP4
ENSGALG00000012629	108.352	-1.07733	0.182793	-5.89374	3.77549e-09	5.10454e-08	ZNF367
ENSGALG00000053738	20.6013	-1.07803	0.392265	-2.74821	0.00599216	0.0191412	NA
ENSGALG00000037129	135.412	-1.07891	0.261991	-4.11812	3.81983e-05	0.000225551	FAM241A
ENSGALG00000013124	280.406	-1.07906	0.238351	-4.52717	5.97786e-06	4.21651e-05	FHOD3
ENSGALG00000026163	128.549	-1.07911	0.397293	-2.71615	0.00660452	0.0207993	TNFSF11
ENSGALG00000008076	317.365	-1.07913	0.219875	-4.90793	9.2042e-07	7.76861e-06	TMEM164
ENSGALG00000011099	140.32	-1.08154	0.357681	-3.02374	0.00249669	0.00900807	FAP
ENSGALG00000009002	338.52	-1.08368	0.184954	-5.85916	4.65214e-09	6.18873e-08	CPED1
ENSGALG00000054222	31.5525	-1.08594	0.340906	-3.18546	0.00144522	0.00563915	NA
ENSGALG00000008663	142.372	-1.08627	0.216886	-5.0085	5.48564e-07	4.85141e-06	DDAH1
ENSGALG00000012813	1592.06	-1.08678	0.096929	-11.2121	3.55548e-29	5.83199e-27	PRPF4B
ENSGALG00000013189	331.834	-1.0881	0.225175	-4.83224	1.35004e-06	1.10566e-05	LPCAT1
ENSGALG00000006123	270.113	-1.08864	0.139101	-7.82626	5.02603e-15	1.81302e-13	RTEL1
ENSGALG00000006787	249.94	-1.08878	0.152341	-7.14698	8.87099e-13	2.2484e-11	CCDC71
ENSGALG00000039099	179.593	-1.08911	0.162636	-6.69662	2.13291e-11	4.26754e-10	MAPK9
ENSGALG00000009836	356.44	-1.0911	0.153133	-7.12519	1.03935e-12	2.57059e-11	ELMOD2
ENSGALG00000050359	42.8945	-1.09174	0.400471	-2.72613	0.00640811	0.0202984	NA
ENSGALG00000013824	395.752	-1.0919	0.136227	-8.01528	1.09884e-15	4.29338e-14	HECA
ENSGALG00000052242	53.585	-1.09229	0.245058	-4.45726	8.30133e-06	5.6691e-05	NA
ENSGALG00000034119	63.665	-1.09244	0.349789	-3.12314	0.00178934	0.00680419	COL15A1
ENSGALG00000011007	220.636	-1.09277	0.247893	-4.40822	1.04221e-05	6.97228e-05	OSBPL3
ENSGALG00000003433	401.976	-1.09282	0.238262	-4.58665	4.50415e-06	3.28497e-05	DPEP2
ENSGALG00000016569	53.7362	-1.09362	0.27056	-4.04205	5.29866e-05	0.000303152	FANCB
ENSGALG00000001639	434.436	-1.09363	0.145636	-7.50934	5.94243e-14	1.84173e-12	MTF1
ENSGALG00000005188	101.054	-1.09397	0.2087	-5.24181	1.59012e-07	1.57088e-06	MINDY4
ENSGALG00000034590	482.178	-1.09457	0.152519	-7.17661	7.1461e-13	1.83529e-11	CELF2
ENSGALG00000051484	19.1532	-1.09555	0.411812	-2.6603	0.00780703	0.023898	NA
ENSGALG00000006526	94.7286	-1.09594	0.203813	-5.3772	7.56532e-08	7.98169e-07	PLXNB3
ENSGALG00000014159	1679.51	-1.09621	0.101928	-10.7548	5.62853e-27	7.64556e-25	PACSIN2
ENSGALG00000007717	106.017	-1.09625	0.255309	-4.29382	1.75625e-05	0.000111445	GCNT7
ENSGALG00000015598	71.2273	-1.09684	0.274954	-3.98918	6.63026e-05	0.000371034	RASGRF2
ENSGALG00000016922	199.32	-1.09789	0.165256	-6.64358	3.06144e-11	5.95406e-10	COMMD6
ENSGALG00000044260	789.163	-1.0979	0.113791	-9.64835	4.99509e-22	4.02082e-20	LOC776067
ENSGALG00000040256	29.8214	-1.09828	0.389861	-2.81712	0.00484566	0.0159718	RIMS2
ENSGALG00000013225	49.7405	-1.09935	0.286306	-3.83977	0.000123147	0.000642414	VAT1L
ENSGALG00000008591	160.396	-1.0994	0.226244	-4.85938	1.17757e-06	9.74043e-06	CACNB2
ENSGALG00000035378	101.607	-1.09986	0.141837	-7.75436	8.87867e-15	3.08747e-13	DNAJC5
ENSGALG00000047235	60.0983	-1.10032	0.192085	-5.72828	1.01451e-08	1.26356e-07	NA
ENSGALG00000021220	45.6447	-1.1008	0.283794	-3.87886	0.000104949	0.000559224	PPP1R3D
ENSGALG00000003295	278.265	-1.10402	0.265939	-4.15139	3.30463e-05	0.000197381	ADAMTS12
ENSGALG00000006560	194.439	-1.10402	0.23623	-4.67349	2.96117e-06	2.24339e-05	SEMA3A
ENSGALG00000007133	20.8258	-1.10414	0.421873	-2.61722	0.00886489	0.0265428	SMIM10L1
ENSGALG00000005889	258.663	-1.10467	0.180824	-6.10912	1.00185e-09	1.50815e-08	CCDC18
ENSGALG00000034081	162.667	-1.10517	0.181161	-6.10049	1.05744e-09	1.58498e-08	AKT3
ENSGALG00000011705	210.415	-1.1053	0.193354	-5.71644	1.08781e-08	1.35098e-07	BRF1
ENSGALG00000035065	23.825	-1.1057	0.38994	-2.83557	0.00457444	0.0152018	FAM110B
ENSGALG00000052889	63.5854	-1.10585	0.257625	-4.29248	1.76685e-05	0.000111954	NA
ENSGALG00000006094	360.353	-1.10704	0.148478	-7.45594	8.92279e-14	2.69341e-12	PHF6
ENSGALG00000046212	210.367	-1.10739	0.282747	-3.91655	8.98266e-05	0.000486443	MILR1
ENSGALG00000010246	662.519	-1.10771	0.128623	-8.61209	7.17401e-18	3.79132e-16	OSBPL8
ENSGALG00000005975	42.9507	-1.10812	0.386549	-2.86669	0.00414791	0.0139713	ZNF488
ENSGALG00000013208	414.403	-1.11055	0.220542	-5.03555	4.76484e-07	4.24417e-06	CENPE
ENSGALG00000033428	33.5985	-1.11099	0.435336	-2.55204	0.0107095	0.0311226	CA13
ENSGALG00000009885	839.623	-1.11125	0.13956	-7.96252	1.68568e-15	6.49863e-14	HELB
ENSGALG00000030773	526.856	-1.11137	0.113467	-9.79467	1.18681e-22	1.01651e-20	CP
ENSGALG00000016531	1030.8	-1.11325	0.160752	-6.92526	4.35174e-12	9.68806e-11	ASXL2
ENSGALG00000011275	155.744	-1.11383	0.214504	-5.19257	2.07407e-07	1.99568e-06	DEPDC1
ENSGALG00000025851	259.019	-1.11388	0.204206	-5.45467	4.90632e-08	5.39913e-07	GPRIN3
ENSGALG00000014772	62.3503	-1.11457	0.20063	-5.55534	2.77065e-08	3.18817e-07	WARS2
ENSGALG00000008950	470.224	-1.11641	0.147105	-7.58922	3.21847e-14	1.03246e-12	EHD4
ENSGALG00000033051	183.236	-1.11782	0.233009	-4.79733	1.60796e-06	1.29613e-05	CAMK1D
ENSGALG00000009249	678.85	-1.1188	0.0894255	-12.511	6.50026e-36	1.91559e-33	UBR1
ENSGALG00000002289	48.396	-1.11889	0.417569	-2.67954	0.00737242	0.0227721	CHAT
ENSGALG00000043363	233.953	-1.11918	0.121409	-9.21827	3.01933e-20	2.02691e-18	KIAA0556
ENSGALG00000007569	373.244	-1.11983	0.11572	-9.67702	3.7757e-22	3.1261e-20	KBTBD8
ENSGALG00000006997	83.8451	-1.12001	0.405511	-2.76198	0.00574525	0.0184372	BRINP1
ENSGALG00000010950	32.0474	-1.12085	0.283369	-3.95542	7.64e-05	0.000420369	PPP4R4
ENSGALG00000047062	9.33828	-1.12109	0.454603	-2.46608	0.0136599	0.0383059	NA
ENSGALG00000040651	264.832	-1.1229	0.164304	-6.8343	8.24073e-12	1.76455e-10	IGF1R
ENSGALG00000007843	1061.07	-1.12518	0.116527	-9.65594	4.63876e-22	3.76889e-20	ATRX
ENSGALG00000010719	75.4554	-1.12608	0.268427	-4.19511	2.72744e-05	0.000166393	NEIL3
ENSGALG00000006672	457.268	-1.12616	0.184755	-6.09546	1.09126e-09	1.63285e-08	LARP4B
ENSGALG00000016590	284.517	-1.12639	0.320089	-3.519	0.000433176	0.00196392	TLR7
ENSGALG00000008696	10.4213	-1.12648	0.460052	-2.4486	0.0143412	0.039826	WDR63
ENSGALG00000004613	246.073	-1.12658	0.27828	-4.04839	5.1572e-05	0.000295253	P2RX5
ENSGALG00000042478	6808.96	-1.12736	0.237647	-4.74385	2.09699e-06	1.64979e-05	ND4L
ENSGALG00000014834	406.487	-1.12771	0.12801	-8.80952	1.25678e-18	7.07173e-17	NCOA7
ENSGALG00000054944	192.853	-1.12849	0.218353	-5.16819	2.36377e-07	2.24339e-06	GULP1
ENSGALG00000028762	515.375	-1.12861	0.160147	-7.04732	1.824e-12	4.30896e-11	ZFYVE26
ENSGALG00000013149	79.4911	-1.12882	0.264093	-4.27432	1.91718e-05	0.000120644	MOCOS
ENSGALG00000031987	587.949	-1.13175	0.267177	-4.23598	2.27555e-05	0.000141557	MYO5A
ENSGALG00000013775	99.4219	-1.1321	0.223749	-5.0597	4.19922e-07	3.79875e-06	CDH19
ENSGALG00000031016	176.996	-1.13214	0.12655	-8.94623	3.67831e-19	2.20534e-17	GTF3C4
ENSGALG00000030419	394.553	-1.13222	0.156582	-7.23089	4.79856e-13	1.27378e-11	GLS2
ENSGALG00000043532	20.6188	-1.13286	0.42573	-2.66098	0.00779142	0.0238586	SBSPON
ENSGALG00000039178	1164.55	-1.1329	0.116858	-9.69471	3.17546e-22	2.64171e-20	CHD9
ENSGALG00000036095	343.439	-1.13398	0.226156	-5.01415	5.32697e-07	4.71349e-06	BICC1
ENSGALG00000052837	191.434	-1.13522	0.134918	-8.41416	3.9572e-17	1.86967e-15	NA
ENSGALG00000006425	1378.12	-1.13547	0.219146	-5.18135	2.20287e-07	2.10911e-06	SLC6A6
ENSGALG00000029287	37.4925	-1.13566	0.280446	-4.04949	5.13298e-05	0.000294236	TMEM67
ENSGALG00000033091	162.528	-1.13569	0.202446	-5.60983	2.02527e-08	2.39482e-07	RUNX1T1
ENSGALG00000039349	97.1609	-1.13721	0.250902	-4.5325	5.82891e-06	4.1198e-05	DISC1
ENSGALG00000003520	325.05	-1.13856	0.158232	-7.19553	6.22178e-13	1.6243e-11	POLG2
ENSGALG00000002579	143.559	-1.13884	0.294963	-3.86095	0.000112949	0.000596552	RIMBP2
ENSGALG00000012594	15.7406	-1.139	0.431483	-2.63973	0.00829712	0.0251094	NTRK2
ENSGALG00000010595	311.792	-1.13947	0.272212	-4.18594	2.83982e-05	0.000172426	GPR65
ENSGALG00000010874	139.515	-1.13982	0.201223	-5.66447	1.4748e-08	1.78817e-07	UNC79
ENSGALG00000046879	37.3081	-1.13987	0.465694	-2.44769	0.0143776	0.0399079	NA
ENSGALG00000033512	267.063	-1.13998	0.225354	-5.05861	4.22326e-07	3.8185e-06	CPEB4
ENSGALG00000008058	321.023	-1.13998	0.142102	-8.0223	1.03785e-15	4.08259e-14	PAK3
ENSGALG00000002003	302.979	-1.14031	0.200327	-5.69226	1.25372e-08	1.5438e-07	BMPR1A
ENSGALG00000054460	10.4406	-1.14047	0.479698	-2.37747	0.0174321	0.0468167	NA
ENSGALG00000034708	127.549	-1.14076	0.286346	-3.98386	6.78042e-05	0.000378341	USP12
ENSGALG00000029249	23.1325	-1.14129	0.365074	-3.12619	0.00177087	0.00674335	NA
ENSGALG00000021601	473.649	-1.14142	0.149283	-7.64598	2.07358e-14	6.85426e-13	EPS15L1
ENSGALG00000008177	35.9114	-1.14143	0.332442	-3.43348	0.000595895	0.00260061	NOS1
ENSGALG00000006172	114.333	-1.14165	0.344769	-3.31134	0.000928502	0.00385203	ABCC8
ENSGALG00000011379	109.88	-1.14287	0.205604	-5.55862	2.71921e-08	3.14563e-07	SLC44A5
ENSGALG00000047695	11.8471	-1.14299	0.428666	-2.66638	0.0076673	0.0235418	NA
ENSGALG00000002706	817.593	-1.14381	0.185613	-6.16234	7.16771e-10	1.10679e-08	XRN1
ENSGALG00000017229	63.7248	-1.1441	0.232312	-4.92483	8.44348e-07	7.15712e-06	FAT3
ENSGALG00000030908	205.258	-1.14417	0.275387	-4.15476	3.25633e-05	0.000194696	ATP2B2
ENSGALG00000051383	219.334	-1.14448	0.169136	-6.76664	1.31807e-11	2.72826e-10	NA
ENSGALG00000015025	178.916	-1.14513	0.174814	-6.55054	5.73295e-11	1.07994e-09	VANGL1
ENSGALG00000001463	340.751	-1.14547	0.169825	-6.74499	1.53041e-11	3.13049e-10	PDIK1L
ENSGALG00000011639	1067.2	-1.14618	0.192393	-5.95752	2.561e-09	3.59678e-08	CEP170B
ENSGALG00000017389	80.2585	-1.1466	0.29799	-3.84777	0.0001192	0.00062501	SIX4
ENSGALG00000029022	15.9964	-1.14663	0.39885	-2.87484	0.00404232	0.0136819	NPAS3
ENSGALG00000052067	12.9743	-1.1471	0.402227	-2.85188	0.00434618	0.0145461	NA
ENSGALG00000014668	141.476	-1.14718	0.258315	-4.44099	8.95442e-06	6.07691e-05	MCTP1
ENSGALG00000012227	91.7013	-1.14727	0.254626	-4.50572	6.61489e-06	4.61715e-05	TSPAN5
ENSGALG00000015014	477.223	-1.14799	0.130149	-8.82058	1.13872e-18	6.47024e-17	TNPO1
ENSGALG00000047534	18.0193	-1.14802	0.435314	-2.63721	0.00835901	0.0252762	LOC101750972
ENSGALG00000008956	470.388	-1.14805	0.266225	-4.31235	1.61525e-05	0.000103062	CCDC186
ENSGALG00000008335	870.06	-1.14842	0.15996	-7.17944	6.99976e-13	1.80304e-11	PHTF2
ENSGALG00000053657	421.157	-1.1496	0.209426	-5.48929	4.0356e-08	4.50366e-07	LATS2
ENSGALG00000012570	1238.46	-1.15015	0.13311	-8.64055	5.5943e-18	2.98369e-16	TANC1
ENSGALG00000001995	613.914	-1.15154	0.19868	-5.79596	6.79314e-09	8.76855e-08	LIMS2
ENSGALG00000020985	43.4129	-1.15187	0.374653	-3.07449	0.0021086	0.00781685	NA
ENSGALG00000047009	537.159	-1.15191	0.112832	-10.2091	1.80509e-24	1.86816e-22	ICE1
ENSGALG00000006681	66.9187	-1.15237	0.293381	-3.92791	8.56868e-05	0.000466741	BRSK1
ENSGALG00000006525	129.46	-1.15322	0.301945	-3.81931	0.000133826	0.000691276	NCAPG2
ENSGALG00000031404	380.576	-1.15531	0.11007	-10.4961	9.00191e-26	1.07942e-23	FAM160B1
ENSGALG00000006925	357.449	-1.15643	0.129817	-8.90813	5.19025e-19	3.06949e-17	CCP110
ENSGALG00000014903	191.277	-1.15712	0.249581	-4.63623	3.54816e-06	2.64092e-05	ITGA2
ENSGALG00000053376	11.4501	-1.15726	0.485878	-2.38179	0.0172289	0.0463571	NA
ENSGALG00000040948	81.9834	-1.15796	0.20874	-5.54739	2.89967e-08	3.3147e-07	ZMAT3
ENSGALG00000016292	95.8038	-1.15888	0.272359	-4.25496	2.09085e-05	0.000130957	NA
ENSGALG00000004347	394.85	-1.1589	0.146755	-7.89683	2.86093e-15	1.07902e-13	NEDD4
ENSGALG00000011384	268.556	-1.15898	0.168666	-6.87143	6.35603e-12	1.3866e-10	RCOR1
ENSGALG00000008010	436.793	-1.16079	0.155525	-7.46369	8.41294e-14	2.56624e-12	PTPN1
ENSGALG00000037872	478.403	-1.16133	0.108196	-10.7336	7.07624e-27	9.3208e-25	ATAD2B
ENSGALG00000006652	646.997	-1.16135	0.151521	-7.66462	1.79366e-14	6.00894e-13	DIP2C
ENSGALG00000015400	181.627	-1.16206	0.11174	-10.3997	2.48677e-25	2.84457e-23	CGGBP1
ENSGALG00000040663	514.722	-1.16262	0.118238	-9.83284	8.12955e-23	7.13881e-21	DDI1
ENSGALG00000049835	92.8032	-1.16474	0.252258	-4.61725	3.88866e-06	2.87222e-05	S1PR3
ENSGALG00000017866	28.7691	-1.16536	0.377817	-3.08446	0.00203924	0.00760048	SNORA28
ENSGALG00000025674	21.0776	-1.16547	0.359886	-3.23846	0.00120178	0.00481461	SNORD127
ENSGALG00000025205	34.5182	-1.16646	0.288858	-4.0382	5.38639e-05	0.000307665	SNORD102
ENSGALG00000038433	974.775	-1.16753	0.2894	-4.03432	5.47604e-05	0.000312375	SPON2
ENSGALG00000038780	788.901	-1.1679	0.118317	-9.87095	5.56361e-23	4.96075e-21	PRDM2
ENSGALG00000010778	27.6171	-1.16979	0.396525	-2.9501	0.00317667	0.0111312	CHRM3
ENSGALG00000036028	780.587	-1.17039	0.166069	-7.0476	1.82024e-12	4.30591e-11	GNA13
ENSGALG00000012909	180.017	-1.17143	0.191469	-6.11813	9.46818e-10	1.434e-08	C5orf22
ENSGALG00000015083	1114.76	-1.17295	0.218751	-5.36203	8.22935e-08	8.62469e-07	DENND4C
ENSGALG00000042339	21.1594	-1.17497	0.467631	-2.51259	0.0119849	0.0342563	NA
ENSGALG00000048418	31.2714	-1.17592	0.36112	-3.25632	0.00112866	0.00456266	NA
ENSGALG00000035108	648.506	-1.17639	0.192156	-6.12205	9.23786e-10	1.40156e-08	KDM7A
ENSGALG00000037773	77.6104	-1.17801	0.231791	-5.08222	3.73052e-07	3.40307e-06	ST3GAL1
ENSGALG00000011537	34.4012	-1.17804	0.315755	-3.73087	0.000190823	0.000951215	PDE10A
ENSGALG00000004695	1368.67	-1.17843	0.260939	-4.51613	6.2981e-06	4.41197e-05	ECM2
ENSGALG00000001856	39.1336	-1.17867	0.258673	-4.5566	5.19874e-06	3.71825e-05	MOB3B
ENSGALG00000010230	295.213	-1.18054	0.25918	-4.55492	5.24057e-06	3.74662e-05	TESK2
ENSGALG00000014496	307.439	-1.18087	0.187308	-6.30446	2.89196e-10	4.8395e-09	PROM1
ENSGALG00000003744	105.615	-1.18126	0.326184	-3.62145	0.000292955	0.0013936	ADAM19
ENSGALG00000039855	140.67	-1.18184	0.163107	-7.24578	4.29954e-13	1.15187e-11	SNX29
ENSGALG00000013043	109.981	-1.18205	0.200521	-5.89491	3.74893e-09	5.08445e-08	ATPSCKMT
ENSGALG00000028709	172.381	-1.18213	0.182647	-6.4722	9.65887e-11	1.75119e-09	RNF144A
ENSGALG00000047058	506.83	-1.18214	0.228009	-5.18463	2.16444e-07	2.07574e-06	NA
ENSGALG00000039222	203.907	-1.18217	0.11958	-9.88604	4.78564e-23	4.29461e-21	DPY19L4
ENSGALG00000015546	507.871	-1.18343	0.0950987	-12.4442	1.50348e-35	4.14938e-33	TBC1D14
ENSGALG00000025695	18.2763	-1.18432	0.381811	-3.10185	0.00192319	0.0072456	SCARNA13
ENSGALG00000017376	182.631	-1.1848	0.14016	-8.45315	2.83554e-17	1.37714e-15	NA
ENSGALG00000009686	114.935	-1.18598	0.242567	-4.88928	1.01203e-06	8.48009e-06	PPP1R9A
ENSGALG00000031917	418.108	-1.18636	0.130685	-9.07797	1.10614e-19	7.04484e-18	ANKIB1
ENSGALG00000009759	66.9451	-1.18774	0.239668	-4.95578	7.20401e-07	6.21003e-06	SLC16A7
ENSGALG00000006104	24.845	-1.18833	0.397372	-2.99046	0.00278557	0.00993287	NA
ENSGALG00000033340	546.516	-1.18988	0.203947	-5.83428	5.40248e-09	7.09999e-08	NA
ENSGALG00000008081	577.136	-1.19162	0.19936	-5.97722	2.26974e-09	3.22155e-08	PIK3CG
ENSGALG00000022887	162.929	-1.19201	0.345933	-3.44578	0.00056942	0.00250139	KBTBD11
ENSGALG00000035478	406.466	-1.19218	0.14699	-8.1106	5.03704e-16	2.08026e-14	FAM91A1
ENSGALG00000011994	3002.62	-1.19367	0.25756	-4.63455	3.57721e-06	2.65799e-05	SYNPO2
ENSGALG00000053979	22.6799	-1.19427	0.399682	-2.98804	0.00280774	0.00998938	NA
ENSGALG00000028655	33.3013	-1.19463	0.304229	-3.92675	8.61011e-05	0.000468557	gga-mir-6607
ENSGALG00000008990	378.279	-1.19597	0.132021	-9.05894	1.31725e-19	8.27389e-18	RADX
ENSGALG00000035461	407.756	-1.19621	0.152807	-7.82824	4.94744e-15	1.78838e-13	CHORDC1
ENSGALG00000003628	276.755	-1.19687	0.231288	-5.17479	2.28169e-07	2.17379e-06	TLN2
ENSGALG00000012219	441.722	-1.19801	0.230219	-5.20376	1.95293e-07	1.89273e-06	UNC5C
ENSGALG00000011481	280.944	-1.19925	0.140664	-8.5256	1.52017e-17	7.72841e-16	GPD1L
ENSGALG00000011490	200.115	-1.19943	0.185525	-6.46505	1.01266e-10	1.82837e-09	CMTM6
ENSGALG00000014883	54.7253	-1.19948	0.295141	-4.06408	4.82217e-05	0.000278549	MCM9
ENSGALG00000006710	18.6148	-1.1996	0.388732	-3.08593	0.00202916	0.00757349	RAB36
ENSGALG00000026768	33.0631	-1.19986	0.388656	-3.0872	0.00202049	0.0075479	SLCO4C1
ENSGALG00000045814	59.6501	-1.19994	0.409232	-2.93219	0.00336583	0.0117043	CRLF2
ENSGALG00000007932	441.253	-1.20153	0.116499	-10.3136	6.11439e-25	6.77139e-23	TRAF6
ENSGALG00000026482	22.1833	-1.20219	0.378471	-3.17645	0.0014909	0.00580304	NA
ENSGALG00000047024	103.735	-1.20339	0.184826	-6.51092	7.46938e-11	1.37429e-09	ZNF469
ENSGALG00000016456	112.369	-1.20375	0.210712	-5.71276	1.11156e-08	1.37753e-07	LPIN1
ENSGALG00000001939	1282.37	-1.20506	0.109005	-11.0551	2.07026e-28	3.27232e-26	HIPK1
ENSGALG00000015111	69.718	-1.20742	0.25095	-4.8114	1.49876e-06	1.21699e-05	APBA1
ENSGALG00000048807	14.3835	-1.20816	0.431005	-2.80312	0.00506114	0.016541	NA
ENSGALG00000008494	696.447	-1.20844	0.126032	-9.58843	8.94322e-22	6.97291e-20	CREB1
ENSGALG00000049068	236.727	-1.20868	0.217819	-5.54903	2.87267e-08	3.29249e-07	ZNF831
ENSGALG00000009409	313.111	-1.20878	0.108657	-11.1247	9.51039e-29	1.51704e-26	MYNN
ENSGALG00000000906	723.833	-1.20886	0.193328	-6.25292	4.0284e-10	6.58907e-09	RALGPS1
ENSGALG00000016506	421.742	-1.21008	0.125176	-9.66699	4.16449e-22	3.41547e-20	ZNF512
ENSGALG00000051922	1125.31	-1.21092	0.120872	-10.0182	1.26758e-23	1.22441e-21	NA
ENSGALG00000041275	77.6071	-1.21147	0.235665	-5.14066	2.73769e-07	2.57298e-06	SLC25A38
ENSGALG00000013505	1520	-1.21259	0.116335	-10.4232	1.94241e-25	2.29746e-23	SYNE1
ENSGALG00000008834	21.7937	-1.21262	0.346172	-3.50295	0.000460141	0.00207052	LOC101747367
ENSGALG00000036128	419.691	-1.21294	0.111548	-10.8736	1.53964e-27	2.21238e-25	ZNF407
ENSGALG00000014264	9.79545	-1.21299	0.480563	-2.5241	0.0115994	0.0332634	NSUN7
ENSGALG00000014798	180.968	-1.21343	0.211306	-5.74252	9.32799e-09	1.17049e-07	SERINC5
ENSGALG00000020561	21.4775	-1.21472	0.377724	-3.21588	0.00130043	0.00515634	FREM3
ENSGALG00000015051	290.796	-1.21485	0.144492	-8.40771	4.1811e-17	1.9701e-15	CDK19
ENSGALG00000030800	131.74	-1.21695	0.295914	-4.11249	3.91411e-05	0.000230694	IL31RA
ENSGALG00000008872	180.532	-1.21739	0.153869	-7.91185	2.53592e-15	9.64815e-14	FAM199X
ENSGALG00000012080	105.494	-1.21792	0.327087	-3.72354	0.000196451	0.000977245	NA
ENSGALG00000002878	323.762	-1.21855	0.206628	-5.8973	3.69504e-09	5.02311e-08	CREBRF
ENSGALG00000008916	394.363	-1.2189	0.20257	-6.01717	1.7749e-09	2.57168e-08	DNAJB4
ENSGALG00000005519	141.83	-1.22001	0.197665	-6.17212	6.73784e-10	1.04413e-08	TLL2
ENSGALG00000010747	898.208	-1.22021	0.283119	-4.30988	1.6334e-05	0.000104105	FBLN5
ENSGALG00000016896	393.452	-1.22113	0.164039	-7.44418	9.75504e-14	2.92938e-12	ABCC4
ENSGALG00000053000	1396.43	-1.22178	0.164385	-7.43246	1.06594e-13	3.17899e-12	C20orf194
ENSGALG00000003536	625.116	-1.22179	0.104068	-11.7402	7.92923e-32	1.66103e-29	KLHL11
ENSGALG00000036240	721.054	-1.22185	0.226045	-5.40533	6.46887e-08	6.91723e-07	AKAP12
ENSGALG00000015626	268.305	-1.22197	0.217391	-5.62109	1.89761e-08	2.2583e-07	RGS12
ENSGALG00000006837	1226.48	-1.22215	0.215074	-5.68248	1.32756e-08	1.62666e-07	TSPAN4
ENSGALG00000033293	213.734	-1.22235	0.211758	-5.7724	7.81526e-09	9.99146e-08	ACAP3
ENSGALG00000009800	401.004	-1.22293	0.183685	-6.65772	2.78109e-11	5.43312e-10	SETD7
ENSGALG00000011893	398.907	-1.22324	0.147901	-8.27063	1.33249e-16	6.02642e-15	SLC38A6
ENSGALG00000040000	260.992	-1.22381	0.131337	-9.31811	1.18433e-20	8.26984e-19	ERO1B
ENSGALG00000017838	11.9311	-1.22402	0.419018	-2.92116	0.0034873	0.012064	SNORA62
ENSGALG00000039092	74.4231	-1.22526	0.316056	-3.87672	0.000105875	0.000563468	STAC
ENSGALG00000049035	21.696	-1.22546	0.426837	-2.87103	0.00409142	0.0138181	NA
ENSGALG00000010889	440.728	-1.22577	0.115232	-10.6373	1.99753e-26	2.57268e-24	HOOK1
ENSGALG00000039454	319.021	-1.22587	0.144595	-8.47794	2.29221e-17	1.12903e-15	SP4
ENSGALG00000036259	152.677	-1.22623	0.176538	-6.94596	3.75886e-12	8.45476e-11	NA
ENSGALG00000041505	1566.73	-1.22625	0.100008	-12.2615	1.45803e-34	3.62154e-32	PRRC2B
ENSGALG00000016655	16.0045	-1.22813	0.473531	-2.59356	0.00949869	0.028116	GYG2
ENSGALG00000034561	15.9544	-1.2298	0.499519	-2.46196	0.0138179	0.0386569	C8orf34
ENSGALG00000006864	185.97	-1.22982	0.289291	-4.25115	2.12676e-05	0.000133062	COL24A1
ENSGALG00000010812	396.732	-1.23116	0.325886	-3.77789	0.00015816	0.000803311	RYR2
ENSGALG00000008659	55.3912	-1.23171	0.26059	-4.72662	2.28287e-06	1.77514e-05	HACD1
ENSGALG00000006011	594.796	-1.23307	0.157332	-7.83741	4.59946e-15	1.67303e-13	KIAA0753
ENSGALG00000016468	300.781	-1.23318	0.11996	-10.28	8.67617e-25	9.31189e-23	GEN1
ENSGALG00000013865	621.741	-1.2339	0.175414	-7.03423	2.00371e-12	4.69522e-11	IFNGR1
ENSGALG00000015706	582.268	-1.23408	0.178635	-6.90843	4.90054e-12	1.08542e-10	LETM1
ENSGALG00000026297	10.224	-1.23566	0.524692	-2.35502	0.0185216	0.0492483	MMP3
ENSGALG00000008885	92.5631	-1.23645	0.210561	-5.87219	4.30069e-09	5.74759e-08	PDE1A
ENSGALG00000008559	666.86	-1.23646	0.122636	-10.0823	6.61623e-24	6.53615e-22	CUL4B
ENSGALG00000014923	188.413	-1.23648	0.225082	-5.49348	3.94093e-08	4.40366e-07	ARHGEF28
ENSGALG00000003558	215.717	-1.23675	0.150027	-8.24353	1.67203e-16	7.45424e-15	NADK2
ENSGALG00000050065	198.3	-1.237	0.280772	-4.40571	1.05436e-05	7.03456e-05	CYSLTR2
ENSGALG00000040276	82.1083	-1.23855	0.264322	-4.68578	2.789e-06	2.12221e-05	RUNX2
ENSGALG00000000273	392.054	-1.23905	0.162447	-7.62744	2.39465e-14	7.84102e-13	FER
ENSGALG00000031018	11.4422	-1.23934	0.439281	-2.82129	0.00478314	0.0158077	RNF165
ENSGALG00000008479	126.708	-1.23935	0.212603	-5.82939	5.56292e-09	7.28332e-08	PLEKHM3
ENSGALG00000010881	340.69	-1.23972	0.185598	-6.67962	2.39564e-11	4.73783e-10	ASB2
ENSGALG00000041787	327.123	-1.23982	0.200059	-6.19729	5.74435e-10	9.06326e-09	PLA2G15
ENSGALG00000014718	757.772	-1.24008	0.145325	-8.53318	1.42382e-17	7.25981e-16	MAP3K1
ENSGALG00000032534	46.2209	-1.24016	0.352498	-3.51821	0.000434471	0.00196876	NA
ENSGALG00000010270	440.342	-1.24134	0.112929	-10.9922	4.16543e-28	6.353e-26	AREL1
ENSGALG00000006860	207.189	-1.24181	0.150606	-8.24544	1.6456e-16	7.3553e-15	KIF3A
ENSGALG00000029514	501.809	-1.24341	0.171458	-7.25196	4.10783e-13	1.10905e-11	MAPK8IP3
ENSGALG00000053028	47.9475	-1.24388	0.424501	-2.9302	0.00338742	0.01177	NA
ENSGALG00000010163	435.236	-1.24479	0.127188	-9.787	1.28039e-22	1.09128e-20	LGR5
ENSGALG00000025780	244.523	-1.24624	0.214295	-5.81556	6.04309e-09	7.8764e-08	ITPRIP
ENSGALG00000012407	27.3484	-1.24715	0.324389	-3.84462	0.000120738	0.00063212	LRP1B
ENSGALG00000015141	305.214	-1.24739	0.33286	-3.74748	0.000178622	0.0008959	GDA
ENSGALG00000023898	171.043	-1.24996	0.160281	-7.79857	6.26137e-15	2.21724e-13	NA
ENSGALG00000030789	306.438	-1.25171	0.23525	-5.32075	1.03339e-07	1.06254e-06	PGAP1
ENSGALG00000007007	13.5354	-1.25176	0.490354	-2.55278	0.0106868	0.0310619	KNDC1
ENSGALG00000047857	14.3141	-1.25182	0.365832	-3.42183	0.000622014	0.00270239	NA
ENSGALG00000005037	13.884	-1.25191	0.408575	-3.06409	0.00218335	0.00803939	NA
ENSGALG00000030229	74.7311	-1.25272	0.257446	-4.86595	1.13909e-06	9.45818e-06	CSMD2
ENSGALG00000034806	232.148	-1.25301	0.207679	-6.03338	1.60563e-09	2.34795e-08	SLC7A7
ENSGALG00000009156	434.453	-1.256	0.160879	-7.80714	5.85004e-15	2.08432e-13	NA
ENSGALG00000038504	90.9189	-1.25601	0.20977	-5.98759	2.12974e-09	3.04022e-08	MID1
ENSGALG00000011982	917.487	-1.25671	0.194338	-6.46662	1.0022e-10	1.81324e-09	PDE5A
ENSGALG00000036017	573.402	-1.2576	0.131662	-9.55173	1.27545e-21	9.68396e-20	NCOA2
ENSGALG00000048653	12.5932	-1.25832	0.487268	-2.5824	0.00981162	0.0288654	NA
ENSGALG00000010766	418.766	-1.25884	0.113153	-11.1251	9.4661e-29	1.51704e-26	ATXN3L
ENSGALG00000015303	84.7441	-1.25906	0.171493	-7.34177	2.10788e-13	5.9885e-12	AFG1L
ENSGALG00000015453	12.5456	-1.26124	0.394368	-3.19813	0.00138322	0.00543505	DUSP27
ENSGALG00000006955	36.63	-1.26395	0.308496	-4.09712	4.18324e-05	0.00024506	CCNJ
ENSGALG00000040474	471.592	-1.26404	0.152838	-8.27046	1.33443e-16	6.02642e-15	ITCH
ENSGALG00000003195	184.04	-1.26456	0.154477	-8.18605	2.69931e-16	1.17332e-14	TRADD
ENSGALG00000016795	209.755	-1.26528	0.168806	-7.49545	6.60714e-14	2.03847e-12	TGFBRAP1
ENSGALG00000039659	40.8685	-1.26584	0.334848	-3.78034	0.000156614	0.000796213	PCLO
ENSGALG00000017227	42.1405	-1.26684	0.311844	-4.06243	4.85652e-05	0.000279882	SLC36A4
ENSGALG00000052774	17.0731	-1.26692	0.503382	-2.51681	0.0118422	0.0338874	NA
ENSGALG00000000478	123.362	-1.26732	0.161073	-7.86796	3.60471e-15	1.33351e-13	TANC2
ENSGALG00000054877	20.5377	-1.26754	0.388768	-3.2604	0.00111256	0.00450489	NA
ENSGALG00000023552	52.8566	-1.26755	0.288831	-4.38857	1.14097e-05	7.56309e-05	SPEF2
ENSGALG00000016511	94.4835	-1.26786	0.302821	-4.18685	2.82858e-05	0.00017184	ADGRG2
ENSGALG00000004205	939.194	-1.26787	0.228977	-5.5371	3.07513e-08	3.49383e-07	SOAT1
ENSGALG00000010397	21.0512	-1.26795	0.432478	-2.93184	0.00336964	0.0117111	GRID2
ENSGALG00000004294	199.529	-1.26865	0.268079	-4.73237	2.21912e-06	1.73566e-05	CGNL1
ENSGALG00000029842	7.40804	-1.26941	0.517012	-2.45529	0.0140771	0.0392619	SLCO5A1
ENSGALG00000004310	261.324	-1.27097	0.165589	-7.67541	1.64891e-14	5.55613e-13	TTYH3
ENSGALG00000031795	8.50185	-1.27105	0.484387	-2.62404	0.00868946	0.0261164	NA
ENSGALG00000011696	286.841	-1.27181	0.240918	-5.27903	1.29869e-07	1.30598e-06	JAG2
ENSGALG00000009705	281.539	-1.273	0.217798	-5.84486	5.06998e-09	6.69846e-08	RYR3
ENSGALG00000042471	179.709	-1.27306	0.329594	-3.86252	0.000112225	0.00059327	IL2RA
ENSGALG00000004323	592.807	-1.27373	0.163067	-7.81108	5.67013e-15	2.02853e-13	RASAL2
ENSGALG00000024890	8.15809	-1.27467	0.528575	-2.41152	0.0158863	0.0433675	SNORD101
ENSGALG00000047663	87.7881	-1.2749	0.264832	-4.81398	1.47952e-06	1.20264e-05	NA
ENSGALG00000009947	322.651	-1.27564	0.136221	-9.36452	7.63942e-21	5.4215e-19	PLEKHH2
ENSGALG00000008653	939.1	-1.27579	0.102985	-12.3881	3.03113e-35	8.10803e-33	MGA
ENSGALG00000014262	161.288	-1.27911	0.200629	-6.37551	1.82351e-10	3.1485e-09	NA
ENSGALG00000001025	497.813	-1.27914	0.127789	-10.0098	1.38034e-23	1.31868e-21	GOLGA1
ENSGALG00000040842	9.98397	-1.28209	0.516358	-2.48294	0.0130303	0.0368027	HSPB2
ENSGALG00000016628	27.2926	-1.28256	0.376214	-3.40912	0.000651733	0.00281573	NLGN4Y
ENSGALG00000010805	952.38	-1.28292	0.105728	-12.1341	6.96417e-34	1.68175e-31	USP24
ENSGALG00000036447	20.3843	-1.28459	0.38784	-3.31216	0.000925789	0.00384169	NA
ENSGALG00000010000	254.509	-1.2855	0.133411	-9.63565	5.65343e-22	4.509e-20	PRKCE
ENSGALG00000004288	426.89	-1.28603	0.179445	-7.16674	7.68074e-13	1.96679e-11	HDAC4
ENSGALG00000033647	212.625	-1.28607	0.171748	-7.48813	6.98643e-14	2.14617e-12	NA
ENSGALG00000014983	165.975	-1.28662	0.157898	-8.14843	3.6869e-16	1.56352e-14	F2R
ENSGALG00000000573	390.098	-1.28846	0.159406	-8.08288	6.32552e-16	2.58781e-14	PER3
ENSGALG00000006372	713.04	-1.28895	0.170451	-7.56197	3.97007e-14	1.26193e-12	RBM33
ENSGALG00000020788	805.704	-1.28908	0.237493	-5.42787	5.70314e-08	6.18208e-07	CCDC141
ENSGALG00000041577	801.794	-1.28914	0.229704	-5.61219	1.99788e-08	2.36467e-07	ITGA4
ENSGALG00000031129	1175.93	-1.28931	0.38067	-3.38694	0.000706772	0.00303124	HMCN1
ENSGALG00000036867	126.324	-1.28963	0.224641	-5.74084	9.42086e-09	1.17927e-07	CBX6
ENSGALG00000042621	1360.26	-1.29125	0.188973	-6.83295	8.31862e-12	1.77904e-10	HNF4G
ENSGALG00000001467	730.996	-1.29284	0.0860275	-15.0282	4.79961e-51	4.39214e-48	ANKFY1
ENSGALG00000041397	58.7461	-1.2931	0.463293	-2.79111	0.00525284	0.0170808	NA
ENSGALG00000014819	188.781	-1.29323	0.162746	-7.94633	1.92113e-15	7.37365e-14	JMY
ENSGALG00000047827	401.77	-1.29587	0.420655	-3.08061	0.00206578	0.00767801	TMEM86A
ENSGALG00000006048	122.731	-1.29608	0.179141	-7.23495	4.65715e-13	1.24003e-11	PIMREG
ENSGALG00000010562	55.7815	-1.29705	0.235917	-5.49789	3.84362e-08	4.30322e-07	CEP128
ENSGALG00000040444	279.415	-1.29786	0.211897	-6.12495	9.07119e-10	1.37868e-08	SEMA3C
ENSGALG00000004083	9.13782	-1.29793	0.480016	-2.70393	0.00685258	0.0214422	GRIA1
ENSGALG00000005632	914.293	-1.29832	0.179498	-7.23303	4.72331e-13	1.25572e-11	MRVI1
ENSGALG00000040475	130.12	-1.29998	0.168652	-7.70806	1.27745e-14	4.38953e-13	ATMIN
ENSGALG00000043669	1210.16	-1.30107	0.112251	-11.5908	4.59079e-31	8.63562e-29	WDFY3
ENSGALG00000014891	1849.81	-1.30206	0.152116	-8.55968	1.13184e-17	5.85729e-16	PELO
ENSGALG00000035769	634.314	-1.30218	0.1898	-6.86082	6.84682e-12	1.48436e-10	NA
ENSGALG00000043415	43.7181	-1.30272	0.452115	-2.88138	0.00395934	0.0134418	ACPP
ENSGALG00000044730	123.854	-1.3032	0.248015	-5.25453	1.48403e-07	1.47505e-06	NA
ENSGALG00000037618	286.849	-1.30394	0.170123	-7.66469	1.7926e-14	6.00894e-13	ASAP1
ENSGALG00000002356	219.288	-1.30508	0.184872	-7.05939	1.67241e-12	3.98877e-11	CMTR2
ENSGALG00000005354	142.903	-1.30633	0.17951	-7.2772	3.40825e-13	9.28829e-12	ZBTB5
ENSGALG00000010048	124.354	-1.30674	0.201141	-6.49666	8.2125e-11	1.49519e-09	SUPT7L
ENSGALG00000011831	700.191	-1.30676	0.183045	-7.139	9.40091e-13	2.3451e-11	ANKRD50
ENSGALG00000027785	101.91	-1.30724	0.290548	-4.49922	6.82041e-06	4.74536e-05	CCBE1
ENSGALG00000010840	444.424	-1.30812	0.100758	-12.9828	1.53109e-38	5.3242e-36	SNX13
ENSGALG00000015307	269.664	-1.30943	0.222448	-5.88646	3.94557e-09	5.30973e-08	NA
ENSGALG00000054404	34.9495	-1.30956	0.37236	-3.51692	0.000436588	0.00197733	NA
ENSGALG00000002632	227.816	-1.31016	0.26572	-4.93063	8.19661e-07	6.97234e-06	CALCRL
ENSGALG00000017154	47.2084	-1.3103	0.264049	-4.96233	6.96541e-07	6.01532e-06	ZC3H12C
ENSGALG00000006586	148.458	-1.31047	0.175854	-7.45206	9.18933e-14	2.76906e-12	PLAGL2
ENSGALG00000008204	82.5332	-1.31064	0.181962	-7.20284	5.89701e-13	1.54881e-11	FEM1C
ENSGALG00000032974	408.952	-1.31103	0.249049	-5.26412	1.40859e-07	1.40754e-06	ADAMTS2
ENSGALG00000010665	184.746	-1.31234	0.201718	-6.50581	7.7275e-11	1.4143e-09	FOXN3
ENSGALG00000010899	31.6584	-1.31368	0.358113	-3.66832	0.000244146	0.00118376	G6PC2
ENSGALG00000040212	719.174	-1.31439	0.111971	-11.7387	8.0733e-32	1.67108e-29	FYCO1
ENSGALG00000000184	43.4248	-1.31504	0.501947	-2.61987	0.00879621	0.026378	SLC27A6
ENSGALG00000010581	807.506	-1.31542	0.120061	-10.9563	6.20013e-28	9.29324e-26	SEL1L
ENSGALG00000028373	131.871	-1.31698	0.203992	-6.45602	1.07495e-10	1.93281e-09	GAS2L3
ENSGALG00000015034	92.1017	-1.31742	0.273886	-4.81009	1.50861e-06	1.22342e-05	ANKRD29
ENSGALG00000015248	8.34717	-1.31794	0.521508	-2.52717	0.0114987	0.0330131	SNTG1
ENSGALG00000004655	216.201	-1.31836	0.151218	-8.71829	2.82432e-18	1.53939e-16	SMURF1
ENSGALG00000006542	1121.92	-1.31841	0.112849	-11.683	1.5576e-31	3.11287e-29	ESYT2
ENSGALG00000001341	206.137	-1.31854	0.156635	-8.41794	3.83146e-17	1.82015e-15	ZBTB44
ENSGALG00000035726	209.594	-1.31908	0.385342	-3.42314	0.000619033	0.00269213	FLT3
ENSGALG00000009304	491.31	-1.31961	0.16807	-7.85155	4.10939e-15	1.50738e-13	RAB11FIP2
ENSGALG00000015167	756.996	-1.31986	0.124931	-10.5647	4.34459e-26	5.39567e-24	PRUNE2
ENSGALG00000004947	271.809	-1.32008	0.143983	-9.16827	4.8068e-20	3.16575e-18	POLR3A
ENSGALG00000007944	91.0116	-1.32134	0.234626	-5.63169	1.78455e-08	2.14104e-07	HECW2
ENSGALG00000049683	9.20767	-1.32256	0.539674	-2.45067	0.0142591	0.0396487	NA
ENSGALG00000035026	306.817	-1.32275	0.375342	-3.52412	0.000424886	0.00193036	SLC22A4
ENSGALG00000049690	8.52672	-1.32413	0.522871	-2.53243	0.0113275	0.0326023	NA
ENSGALG00000017196	206.166	-1.32676	0.221158	-5.99917	1.9833e-09	2.84284e-08	ARHGAP42
ENSGALG00000004921	86.7531	-1.32797	0.250138	-5.30896	1.10253e-07	1.12763e-06	SLC6A1
ENSGALG00000015254	20.4968	-1.33039	0.413068	-3.22077	0.00127848	0.0050809	ST18
ENSGALG00000005078	683.254	-1.33145	0.220666	-6.03378	1.60166e-09	2.34411e-08	NUP210
ENSGALG00000005676	607.722	-1.33216	0.183704	-7.2517	4.11575e-13	1.10947e-11	TTC28
ENSGALG00000031604	142.318	-1.33229	0.212738	-6.26256	3.78697e-10	6.21757e-09	TET1
ENSGALG00000014743	11.8313	-1.33297	0.422765	-3.15297	0.00161617	0.00623068	RNF180
ENSGALG00000013430	280.886	-1.33302	0.175095	-7.61316	2.67476e-14	8.71844e-13	LOC420992
ENSGALG00000006851	78.4751	-1.33317	0.315624	-4.22394	2.4007e-05	0.000148175	PCDH11X
ENSGALG00000029596	189.262	-1.33417	0.22552	-5.91599	3.29886e-09	4.55216e-08	HAS2
ENSGALG00000004397	595.807	-1.33527	0.171429	-7.78907	6.75026e-15	2.37105e-13	MLXIP
ENSGALG00000003550	49.7857	-1.33568	0.373547	-3.57566	0.000349342	0.00162973	ARHGAP40
ENSGALG00000054447	43.8835	-1.33749	0.335893	-3.9819	6.83667e-05	0.000381235	MED15
ENSGALG00000003849	15.9623	-1.3395	0.366867	-3.65119	0.000261024	0.00125753	TRPM1
ENSGALG00000034232	76.1425	-1.34004	0.242871	-5.51749	3.43873e-08	3.88241e-07	NA
ENSGALG00000051190	11.3903	-1.34079	0.553194	-2.42373	0.0153619	0.0422021	NA
ENSGALG00000047577	164.936	-1.34096	0.136452	-9.82734	8.58565e-23	7.46393e-21	NA
ENSGALG00000006689	628.974	-1.34136	0.189792	-7.06754	1.57709e-12	3.79266e-11	ABHD2
ENSGALG00000004542	824.145	-1.34423	0.106171	-12.661	9.72396e-37	3.13094e-34	ZMYND8
ENSGALG00000013627	44.362	-1.3445	0.296579	-4.53334	5.80569e-06	4.10507e-05	SLC7A2
ENSGALG00000011200	455.814	-1.34582	0.228187	-5.8979	3.68157e-09	5.00872e-08	THBS2
ENSGALG00000011447	10.3185	-1.34712	0.523351	-2.57403	0.010052	0.0294729	GADL1
ENSGALG00000017050	58.8846	-1.3484	0.286595	-4.70489	2.53997e-06	1.94978e-05	SMAD9
ENSGALG00000006038	762.818	-1.34957	0.239116	-5.64397	1.66169e-08	2.00221e-07	TGFBR3
ENSGALG00000016258	67.0605	-1.35099	0.292864	-4.61305	3.96805e-06	2.92341e-05	SYTL5
ENSGALG00000049498	13.5452	-1.35104	0.40616	-3.32637	0.000879857	0.00368199	NA
ENSGALG00000002305	289.811	-1.35128	0.149066	-9.06497	1.24641e-19	7.90927e-18	ZBTB41
ENSGALG00000042388	47.8538	-1.352	0.412624	-3.27659	0.00105068	0.00427626	NA
ENSGALG00000002789	122.969	-1.35267	0.19298	-7.00941	2.39332e-12	5.51893e-11	MAP2
ENSGALG00000026736	943.343	-1.35483	0.258146	-5.2483	1.53512e-07	1.52e-06	OGN
ENSGALG00000016768	193.429	-1.35494	0.115726	-11.7082	1.15729e-31	2.36727e-29	LONRF2
ENSGALG00000013205	412.307	-1.35609	0.330117	-4.10791	3.99248e-05	0.000234914	ETNK1
ENSGALG00000003026	987.75	-1.35626	0.169083	-8.02129	1.04644e-15	4.1071e-14	NA
ENSGALG00000014365	348.043	-1.35687	0.134072	-10.1204	4.48403e-24	4.55929e-22	RBPJ
ENSGALG00000016205	741.192	-1.35956	0.213795	-6.35916	2.02864e-10	3.48538e-09	PDXK
ENSGALG00000009911	238.891	-1.35971	0.113234	-12.0079	3.22861e-33	7.58593e-31	BICRAL
ENSGALG00000005809	768.838	-1.36187	0.25828	-5.27284	1.34328e-07	1.3477e-06	SEPTIN2
ENSGALG00000013042	417.068	-1.36254	0.21912	-6.21822	5.02833e-10	8.03563e-09	MICAL3
ENSGALG00000004559	106.594	-1.36296	0.206686	-6.59434	4.27146e-11	8.17929e-10	DPY19L3
ENSGALG00000009995	22.9834	-1.36312	0.362416	-3.76119	0.000169106	0.000852737	AKAP6
ENSGALG00000003767	89.844	-1.36382	0.190962	-7.14186	9.20759e-13	2.30349e-11	NKD1
ENSGALG00000015627	87.8888	-1.36407	0.271758	-5.01943	5.18261e-07	4.59511e-06	HAPLN1
ENSGALG00000003136	98.9997	-1.36644	0.306765	-4.45436	8.41425e-06	5.7327e-05	IKZF2
ENSGALG00000015490	83.2516	-1.36718	0.166603	-8.20622	2.28256e-16	1.00728e-14	FBXL4
ENSGALG00000010502	128.862	-1.36768	0.244423	-5.59555	2.19928e-08	2.5837e-07	SPATA6
ENSGALG00000029944	58.8487	-1.36949	0.425368	-3.21955	0.00128391	0.00510013	FAM222A
ENSGALG00000003396	1303.75	-1.37014	0.140392	-9.75937	1.68193e-22	1.4196e-20	NFATC3
ENSGALG00000003446	292.413	-1.3711	0.229141	-5.98363	2.1822e-09	3.10999e-08	PRLR
ENSGALG00000012382	37.0158	-1.37207	0.411119	-3.3374	0.00084567	0.00355161	NA
ENSGALG00000013437	64.1413	-1.37272	0.277457	-4.94749	7.51767e-07	6.44525e-06	GAN
ENSGALG00000017839	7.20037	-1.37521	0.562836	-2.44337	0.0145509	0.0403116	SNORA62
ENSGALG00000015101	36.9245	-1.37576	0.25092	-5.48287	4.18482e-08	4.66121e-07	BNC2
ENSGALG00000030112	160.916	-1.37636	0.15339	-8.97296	2.88644e-19	1.76093e-17	ASPH
ENSGALG00000009152	106.044	-1.37718	0.284751	-4.83642	1.32197e-06	1.08471e-05	ATRNL1
ENSGALG00000015407	52.6454	-1.3772	0.241565	-5.70117	1.1899e-08	1.46833e-07	PLAG1
ENSGALG00000008053	261.042	-1.37721	0.14535	-9.47512	2.66452e-21	1.97141e-19	PRDM11
ENSGALG00000053997	632.984	-1.38014	0.112784	-12.237	1.97211e-34	4.82946e-32	ZDBF2
ENSGALG00000002781	349.186	-1.38016	0.224915	-6.13638	8.4425e-10	1.28763e-08	BRCA1
ENSGALG00000008909	17.7978	-1.38175	0.507804	-2.72103	0.00650782	0.0205469	USP13
ENSGALG00000037687	54.0442	-1.3818	0.380022	-3.63611	0.000276785	0.00132319	NA
ENSGALG00000015027	758.456	-1.38205	0.101591	-13.604	3.79066e-42	1.68995e-39	JAK2
ENSGALG00000005660	1325	-1.38255	0.0957631	-14.4372	3.01938e-47	2.01915e-44	NF1
ENSGALG00000052133	8.19401	-1.38291	0.546123	-2.53222	0.0113342	0.0326147	NA
ENSGALG00000004379	57.7333	-1.38327	0.281535	-4.91331	8.95495e-07	7.56191e-06	BCL7A
ENSGALG00000011251	377.46	-1.3833	0.143032	-9.67124	3.99504e-22	3.29202e-20	TBC1D5
ENSGALG00000003645	264.394	-1.38551	0.223798	-6.1909	5.98211e-10	9.38727e-09	PITPNM2
ENSGALG00000015301	879.496	-1.38633	0.133147	-10.4121	2.1839e-25	2.53143e-23	LNPEP
ENSGALG00000015122	27.1757	-1.38682	0.31467	-4.40722	1.04705e-05	6.99926e-05	TAF4B
ENSGALG00000012877	538.629	-1.38692	0.12285	-11.2896	1.47747e-29	2.52479e-27	CREB3L2
ENSGALG00000038043	111.94	-1.38739	0.195199	-7.10758	1.18098e-12	2.87991e-11	HECTD2
ENSGALG00000003857	75.4082	-1.38821	0.231887	-5.98657	2.14308e-09	3.05674e-08	NA
ENSGALG00000043642	213.414	-1.38958	0.246993	-5.62599	1.84446e-08	2.2041e-07	ANLN
ENSGALG00000015375	31.3308	-1.39115	0.355173	-3.91684	8.97188e-05	0.000486114	PLCXD2
ENSGALG00000010179	58.8163	-1.39246	0.255305	-5.45408	4.92259e-08	5.41361e-07	RFX3
ENSGALG00000038775	963.554	-1.3926	0.28429	-4.8985	9.65686e-07	8.11538e-06	SPON1
ENSGALG00000016412	74.3861	-1.39284	0.266337	-5.22961	1.6987e-07	1.66678e-06	MBOAT2
ENSGALG00000030597	461.437	-1.39455	0.242972	-5.73956	9.49217e-09	1.18734e-07	KIF11
ENSGALG00000020884	35.8422	-1.3946	0.314585	-4.43313	9.28732e-06	6.27833e-05	NA
ENSGALG00000003304	298.946	-1.39467	0.159725	-8.73169	2.50889e-18	1.37176e-16	CRTC1
ENSGALG00000001229	306.276	-1.3948	0.173309	-8.04808	8.41042e-16	3.34627e-14	SKI
ENSGALG00000000470	1385.83	-1.39497	0.198146	-7.04012	1.92076e-12	4.51912e-11	LMNA
ENSGALG00000041680	25.7366	-1.39571	0.323054	-4.32036	1.55774e-05	9.97587e-05	KCNT2
ENSGALG00000015433	489.743	-1.3967	0.272379	-5.12777	2.93201e-07	2.73786e-06	ABCA1
ENSGALG00000014999	140.701	-1.3973	0.243351	-5.7419	9.36188e-09	1.17273e-07	MAP1B
ENSGALG00000040465	2196.91	-1.39738	0.182598	-7.65275	1.96727e-14	6.54014e-13	ZEB2
ENSGALG00000015191	20.4156	-1.39754	0.570111	-2.45135	0.014232	0.0395924	CD200R1L
ENSGALG00000014699	59.4407	-1.39989	0.322554	-4.34001	1.42479e-05	9.22982e-05	MEGF10
ENSGALG00000006933	36.3948	-1.4006	0.242974	-5.7644	8.19474e-09	1.04077e-07	MOSMO
ENSGALG00000015590	106.401	-1.40498	0.176964	-7.93936	2.03219e-15	7.78276e-14	MANEA
ENSGALG00000052850	15.1734	-1.40532	0.433522	-3.24163	0.00118846	0.00476784	NA
ENSGALG00000005716	482.545	-1.40904	0.111285	-12.6616	9.65348e-37	3.13094e-34	SBF2
ENSGALG00000015687	12.5484	-1.40912	0.530193	-2.65776	0.00786623	0.0240327	NA
ENSGALG00000005499	37.9144	-1.41209	0.25001	-5.64815	1.62185e-08	1.95691e-07	IL17RD
ENSGALG00000034999	351.617	-1.41279	0.140778	-10.0356	1.0632e-23	1.03273e-21	ZHX1
ENSGALG00000052249	18.9774	-1.41284	0.419965	-3.36418	0.00076771	0.00326043	NA
ENSGALG00000007927	14.171	-1.41325	0.57509	-2.45744	0.0139931	0.0390588	CNTN6
ENSGALG00000053091	39.0203	-1.41373	0.280284	-5.04392	4.56099e-07	4.08773e-06	NA
ENSGALG00000033671	36.4313	-1.41396	0.452876	-3.12217	0.00179525	0.00682272	FREM2
ENSGALG00000011084	26.55	-1.41625	0.339103	-4.17645	2.96095e-05	0.000179006	CCSAP
ENSGALG00000043373	372.262	-1.41727	0.203575	-6.96192	3.35666e-12	7.56969e-11	ARVCF
ENSGALG00000005882	684.618	-1.41831	0.149665	-9.47652	2.62901e-21	1.95344e-19	LRCH2
ENSGALG00000016406	1135.46	-1.41935	0.0971329	-14.6125	2.33877e-48	1.62657e-45	RPS6KA3
ENSGALG00000000755	292.143	-1.42277	0.148634	-9.57233	1.04525e-21	8.00608e-20	ACER3
ENSGALG00000053695	17.915	-1.42451	0.458369	-3.10778	0.00188499	0.00712022	NA
ENSGALG00000014937	283.659	-1.42501	0.116155	-12.2681	1.34352e-34	3.38549e-32	KPNA5
ENSGALG00000015216	102.58	-1.42847	0.241811	-5.90738	3.47601e-09	4.77011e-08	SYK
ENSGALG00000006241	12.1904	-1.43094	0.595335	-2.40358	0.0162353	0.0441619	LOC425049
ENSGALG00000017268	24.2601	-1.43281	0.301909	-4.74585	2.07633e-06	1.63428e-05	KCTD21
ENSGALG00000007171	527.75	-1.43387	0.247786	-5.78674	7.17663e-09	9.24297e-08	CIITA
ENSGALG00000003792	587.695	-1.43483	0.257826	-5.56511	2.61989e-08	3.04289e-07	FYB
ENSGALG00000039553	437.143	-1.43493	0.282752	-5.07487	3.87765e-07	3.52435e-06	SULF1
ENSGALG00000054028	11.7616	-1.43575	0.520243	-2.75976	0.00578436	0.0185559	NA
ENSGALG00000030147	817.709	-1.43677	0.1778	-8.08086	6.43113e-16	2.61869e-14	AFF4
ENSGALG00000010869	433.609	-1.4373	0.158662	-9.05886	1.31815e-19	8.27389e-18	MYSM1
ENSGALG00000038688	45.733	-1.43898	0.336354	-4.27816	1.88441e-05	0.000118797	ADAMTS17
ENSGALG00000017870	31.6544	-1.44044	0.3964	-3.6338	0.000279277	0.00133363	SNORD24
ENSGALG00000012932	495.363	-1.44198	0.265375	-5.43372	5.51909e-08	5.99004e-07	FGD4
ENSGALG00000032417	110.137	-1.44233	0.16361	-8.81566	1.18981e-18	6.71665e-17	NA
ENSGALG00000002439	299.499	-1.44326	0.134396	-10.7388	6.68784e-27	8.87645e-25	BDP1
ENSGALG00000041684	545.509	-1.44378	0.116189	-12.4261	1.88619e-35	5.12425e-33	FBXO30
ENSGALG00000005347	95.1349	-1.44497	0.609485	-2.37081	0.0177491	0.0475286	ADAMTS18
ENSGALG00000030710	95.7183	-1.44579	0.282437	-5.11899	3.07175e-07	2.85302e-06	L3MBTL1
ENSGALG00000047464	169.126	-1.44642	0.266076	-5.43613	5.44513e-08	5.9357e-07	FBXL22
ENSGALG00000001753	78.6977	-1.44743	0.225095	-6.43033	1.27326e-10	2.2613e-09	SFMBT1
ENSGALG00000007045	111.699	-1.44795	0.273769	-5.28895	1.23018e-07	1.24645e-06	ADGRA1
ENSGALG00000034803	174.053	-1.45061	0.156686	-9.25807	2.08166e-20	1.40832e-18	RNF151
ENSGALG00000008983	436.808	-1.45146	0.122645	-11.8347	2.58359e-32	5.68618e-30	GNB4
ENSGALG00000034586	85.311	-1.45173	0.211433	-6.86615	6.596e-12	1.43535e-10	NA
ENSGALG00000035287	176.609	-1.45244	0.163864	-8.86369	7.74107e-19	4.46327e-17	STAM
ENSGALG00000050568	17.0793	-1.45358	0.512977	-2.83362	0.00460236	0.0152887	HFM1
ENSGALG00000029322	104.065	-1.45363	0.244373	-5.94842	2.70747e-09	3.77504e-08	FBXO39
ENSGALG00000051644	44.1349	-1.4538	0.242316	-5.99961	1.9779e-09	2.83978e-08	NA
ENSGALG00000031305	158.355	-1.45561	0.318249	-4.57382	4.7891e-06	3.46085e-05	FAM13C
ENSGALG00000016391	21.6761	-1.45907	0.418406	-3.48721	0.000488084	0.00217908	CNKSR2
ENSGALG00000009480	257.78	-1.46045	0.176342	-8.28192	1.21209e-16	5.51691e-15	DOCK4
ENSGALG00000012223	22.6579	-1.46073	0.405086	-3.60598	0.000310975	0.00147007	ZRANB3
ENSGALG00000033304	120.06	-1.461	0.254816	-5.73355	9.83513e-09	1.22759e-07	MYBL1
ENSGALG00000043223	14.92	-1.46161	0.481389	-3.03624	0.00239549	0.00871165	COL26A1
ENSGALG00000051534	241.311	-1.46261	0.196062	-7.45992	8.65752e-14	2.63161e-12	NA
ENSGALG00000054256	121.054	-1.46302	0.194671	-7.51534	5.6763e-14	1.76554e-12	HAUS3
ENSGALG00000004930	167.487	-1.46304	0.27181	-5.38257	7.34302e-08	7.77073e-07	HRH1
ENSGALG00000037464	6.98812	-1.46384	0.617068	-2.37225	0.0176799	0.0473871	WDR27
ENSGALG00000034965	943.164	-1.46476	0.163122	-8.97953	2.71924e-19	1.67065e-17	DIP2B
ENSGALG00000049707	19.8924	-1.46498	0.484252	-3.02524	0.00248433	0.00897092	SNORD14
ENSGALG00000016937	59.8604	-1.46852	0.304595	-4.82121	1.42693e-06	1.16424e-05	DIAPH3
ENSGALG00000009239	75.5641	-1.46989	0.460878	-3.18933	0.00142602	0.00557425	TLR2B
ENSGALG00000013143	468.138	-1.47148	0.179049	-8.21831	2.0639e-16	9.15435e-15	PDE3A
ENSGALG00000006912	127.029	-1.47268	0.214617	-6.86192	6.79427e-12	1.47481e-10	CPEB3
ENSGALG00000005923	122.124	-1.47282	0.313955	-4.69118	2.71632e-06	2.07507e-05	NPY4R
ENSGALG00000010390	117.809	-1.47366	0.167468	-8.79962	1.37275e-18	7.65001e-17	CIPC
ENSGALG00000012978	99.5482	-1.47385	0.277138	-5.3181	1.04855e-07	1.07685e-06	CDYL2
ENSGALG00000030165	8.67672	-1.47502	0.61006	-2.41783	0.0156132	0.0427777	NA
ENSGALG00000015593	13.5719	-1.4751	0.576538	-2.55856	0.0105107	0.0306165	EPHA7
ENSGALG00000035935	22.2377	-1.47516	0.430661	-3.42534	0.000614041	0.00267309	UNC13C
ENSGALG00000014337	43.3192	-1.47633	0.398334	-3.70626	0.000210341	0.00103839	NWD2
ENSGALG00000031564	13.3922	-1.47657	0.391487	-3.77169	0.000162147	0.000821221	SOGA3
ENSGALG00000003805	188.69	-1.47735	0.241541	-6.11635	9.57426e-10	1.44881e-08	PRKG1
ENSGALG00000009168	304.202	-1.47964	0.165744	-8.92728	4.36614e-19	2.59093e-17	AFF2
ENSGALG00000014421	608.315	-1.47989	0.181895	-8.13596	4.08684e-16	1.71224e-14	LCORL
ENSGALG00000054302	8.17591	-1.47994	0.480376	-3.08078	0.00206456	0.0076751	NA
ENSGALG00000006642	111.789	-1.48015	0.213497	-6.93289	4.12339e-12	9.21508e-11	ADORA2A
ENSGALG00000005472	133.554	-1.48016	0.300263	-4.92954	8.24229e-07	7.00275e-06	NAT
ENSGALG00000017065	219.439	-1.48117	0.196921	-7.52162	5.41036e-14	1.68887e-12	STARD13
ENSGALG00000003753	354.634	-1.48155	0.119738	-12.3733	3.64714e-35	9.4646e-33	CYLD
ENSGALG00000043044	134.689	-1.48284	0.188155	-7.88094	3.24929e-15	1.21235e-13	IL1R1
ENSGALG00000000934	235.99	-1.4859	0.17723	-8.38406	5.11306e-17	2.38981e-15	ZBTB43
ENSGALG00000033974	30.4338	-1.48601	0.473488	-3.13843	0.00169857	0.00650652	HGF
ENSGALG00000034188	140.562	-1.48688	0.307127	-4.84125	1.29025e-06	1.06119e-05	PAG1
ENSGALG00000017291	811.404	-1.48737	0.209691	-7.09318	1.31065e-12	3.18271e-11	FAR2
ENSGALG00000010010	119.661	-1.4875	0.261869	-5.68031	1.34451e-08	1.64627e-07	RHOQ
ENSGALG00000002646	43.3274	-1.4875	0.395235	-3.76358	0.000167495	0.00084486	FAM171B
ENSGALG00000011555	348.069	-1.48775	0.231795	-6.41839	1.37719e-10	2.43099e-09	QKI
ENSGALG00000051990	17.9592	-1.48849	0.484457	-3.07249	0.00212279	0.00785631	NA
ENSGALG00000043587	234.753	-1.49014	0.157951	-9.43416	3.94125e-21	2.84342e-19	CCDC88A
ENSGALG00000003777	12.9756	-1.49067	0.510042	-2.92263	0.00347087	0.0120191	NELL1
ENSGALG00000017092	731.623	-1.49134	0.129833	-11.4866	1.54027e-30	2.81901e-28	PAN3
ENSGALG00000035785	107.403	-1.49253	0.250336	-5.96211	2.49002e-09	3.50559e-08	LOC425347
ENSGALG00000051773	27.2094	-1.49307	0.420974	-3.5467	0.000390086	0.0017905	JHY
ENSGALG00000014924	208.326	-1.49317	0.201872	-7.39663	1.39684e-13	4.1025e-12	POLQ
ENSGALG00000023089	149.39	-1.4945	0.214113	-6.97996	2.95259e-12	6.7371e-11	SSBP2
ENSGALG00000026727	752.64	-1.49487	0.408093	-3.66307	0.000249209	0.00120595	SLC30A10
ENSGALG00000049781	37.3009	-1.49488	0.245317	-6.09369	1.10339e-09	1.64817e-08	NA
ENSGALG00000011259	29.8383	-1.49555	0.38884	-3.84617	0.000119978	0.000628522	RPE65
ENSGALG00000014678	29.8551	-1.49588	0.278165	-5.37766	7.54596e-08	7.9661e-07	ELL2
ENSGALG00000002557	154.549	-1.49655	0.228126	-6.56019	5.37409e-11	1.02008e-09	ADGRD1
ENSGALG00000009602	9.18025	-1.49669	0.580993	-2.57609	0.0099924	0.0293327	MYO3B
ENSGALG00000011206	207.859	-1.49676	0.219649	-6.81433	9.4705e-12	2.00809e-10	KITLG
ENSGALG00000008842	463.582	-1.49774	0.137191	-10.9172	9.53835e-28	1.40545e-25	PIKFYVE
ENSGALG00000049945	25.8571	-1.49838	0.457008	-3.27867	0.00104298	0.0042489	NA
ENSGALG00000004370	80.1062	-1.49891	0.243385	-6.1586	7.33899e-10	1.13023e-08	MAP2K6
ENSGALG00000010737	52.6306	-1.49911	0.360913	-4.15367	3.2719e-05	0.000195561	PLD5
ENSGALG00000009403	75.7604	-1.49962	0.240811	-6.2274	4.7425e-10	7.63499e-09	GRK5
ENSGALG00000038913	55.0544	-1.50016	0.294726	-5.09	3.58065e-07	3.27667e-06	LDLRAD3
ENSGALG00000050520	19.453	-1.50017	0.545111	-2.75204	0.00592249	0.0189396	NA
ENSGALG00000007354	149.925	-1.50059	0.242931	-6.17704	6.5315e-10	1.01668e-08	CIT
ENSGALG00000052679	22.1536	-1.50413	0.349945	-4.2982	1.72191e-05	0.000109345	NA
ENSGALG00000008970	943.412	-1.50755	0.220921	-6.82393	8.85837e-12	1.88751e-10	NRK
ENSGALG00000041456	148.696	-1.50787	0.329633	-4.5744	4.77594e-06	3.45278e-05	SLC35G1
ENSGALG00000012067	85.7854	-1.50914	0.261776	-5.76499	8.1661e-09	1.03789e-07	LMLN
ENSGALG00000011439	63.1466	-1.50988	0.371826	-4.06072	4.89206e-05	0.000281743	RBMS3
ENSGALG00000015910	121.298	-1.51016	0.26128	-5.77985	7.47682e-09	9.59406e-08	CD109
ENSGALG00000049613	19.3497	-1.51074	0.367932	-4.10604	4.025e-05	0.000236588	NA
ENSGALG00000050582	77.1384	-1.511	0.178419	-8.46885	2.47827e-17	1.21039e-15	NA
ENSGALG00000026728	68.6946	-1.51107	0.215159	-7.02305	2.17079e-12	5.05698e-11	NA
ENSGALG00000012685	346.418	-1.51163	0.153792	-9.82906	8.44033e-23	7.37447e-21	KDM1B
ENSGALG00000014675	34.7303	-1.51203	0.269617	-5.60805	2.04623e-08	2.41697e-07	RHOBTB3
ENSGALG00000038596	7.25821	-1.51331	0.598779	-2.52733	0.0114935	0.0330037	C14orf132
ENSGALG00000005840	415.814	-1.51392	0.140273	-10.7926	3.72912e-27	5.18705e-25	DENND5A
ENSGALG00000015403	108.458	-1.51498	0.30617	-4.94815	7.4922e-07	6.42659e-06	EPHA3
ENSGALG00000003047	320.531	-1.51563	0.141112	-10.7406	6.56002e-27	8.77377e-25	SUGP2
ENSGALG00000007028	285.237	-1.51581	0.216829	-6.99084	2.73252e-12	6.26785e-11	CNKSR2L
ENSGALG00000004621	865.147	-1.51633	0.186154	-8.1456	3.77392e-16	1.59265e-14	PREX1
ENSGALG00000020554	78.5048	-1.51773	0.279904	-5.42234	5.88228e-08	6.36039e-07	ADAMTSL1
ENSGALG00000002655	1354.6	-1.51801	0.107322	-14.1445	2.01992e-45	1.30075e-42	ITGAV
ENSGALG00000027040	11.653	-1.5195	0.5586	-2.72019	0.00652449	0.0205883	NA
ENSGALG00000004663	657.272	-1.52063	0.119788	-12.6943	6.35735e-37	2.12568e-34	ARFGEF2
ENSGALG00000053335	189.939	-1.52077	0.187006	-8.13224	4.21443e-16	1.76145e-14	NA
ENSGALG00000009942	657.623	-1.52242	0.127315	-11.9579	5.90106e-33	1.35002e-30	MDM2
ENSGALG00000006757	114.772	-1.5229	0.200631	-7.59058	3.18479e-14	1.02355e-12	XYLT1
ENSGALG00000040007	126.936	-1.52377	0.286402	-5.3204	1.0354e-07	1.06398e-06	IL17D
ENSGALG00000015795	19.8313	-1.52547	0.364429	-4.18591	2.84021e-05	0.000172426	ADAMTS5
ENSGALG00000006385	208.531	-1.52639	0.151965	-10.0443	9.7291e-24	9.55706e-22	UBXN7
ENSGALG00000052632	6.55714	-1.53039	0.63599	-2.40631	0.0161148	0.043889	NA
ENSGALG00000055053	26.0717	-1.53072	0.332736	-4.60041	4.21669e-06	3.09087e-05	PRSS35
ENSGALG00000014346	262.067	-1.53129	0.167792	-9.12612	7.09965e-20	4.60603e-18	TSPAN9
ENSGALG00000009982	380.241	-1.53424	0.223058	-6.8782	6.06129e-12	1.32563e-10	ZNF827
ENSGALG00000047605	20.2502	-1.53537	0.504755	-3.04182	0.00235152	0.00857786	NA
ENSGALG00000041644	191.899	-1.53669	0.118242	-12.9961	1.28687e-38	4.56629e-36	ATP11A
ENSGALG00000015951	63.2084	-1.53698	0.260738	-5.89472	3.7531e-09	5.08614e-08	OGFRL1
ENSGALG00000009667	25.0785	-1.53878	0.419928	-3.66438	0.000247942	0.00120102	MFAP3L
ENSGALG00000012709	144.586	-1.53931	0.171851	-8.95722	3.32969e-19	2.01019e-17	ATXN1
ENSGALG00000005601	48.1837	-1.54091	0.28555	-5.39629	6.80321e-08	7.23914e-07	DNAH12
ENSGALG00000017120	519.403	-1.54137	0.140699	-10.9551	6.28018e-28	9.33278e-26	SACS
ENSGALG00000011861	27.3885	-1.54141	0.361001	-4.26982	1.9563e-05	0.000122839	SYT16
ENSGALG00000054198	141.015	-1.54487	0.199963	-7.72581	1.11142e-14	3.83417e-13	NA
ENSGALG00000009067	14.4084	-1.54543	0.495655	-3.11795	0.00182112	0.00690898	GPR50
ENSGALG00000048005	9.33058	-1.54626	0.600848	-2.57345	0.0100689	0.0295074	NA
ENSGALG00000040546	601.971	-1.54642	0.138988	-11.1263	9.34067e-29	1.51704e-26	NA
ENSGALG00000053578	7.1844	-1.5471	0.531085	-2.91309	0.00357872	0.0123288	NA
ENSGALG00000011185	108.63	-1.55042	0.174199	-8.90031	5.56886e-19	3.28223e-17	PLEKHA8
ENSGALG00000014453	408.623	-1.55126	0.32621	-4.75541	1.98041e-06	1.56444e-05	FAM46C
ENSGALG00000005540	630.729	-1.55212	0.231025	-6.71843	1.83699e-11	3.70101e-10	MICAL2
ENSGALG00000011283	66.152	-1.55441	0.292932	-5.3064	1.11812e-07	1.14156e-06	ZNF385D
ENSGALG00000013929	1166.91	-1.55667	0.270513	-5.75451	8.68914e-09	1.09955e-07	PDGFRA
ENSGALG00000008006	43.4632	-1.55672	0.422941	-3.68071	0.000232581	0.00113465	CAPN6
ENSGALG00000008886	130.9	-1.55818	0.172847	-9.01478	1.97268e-19	1.22935e-17	ZNF618
ENSGALG00000041547	130.893	-1.56076	0.145308	-10.7411	6.52613e-27	8.77377e-25	DCP1A
ENSGALG00000048864	6.88775	-1.56111	0.637032	-2.45059	0.0142622	0.0396509	NA
ENSGALG00000015635	655.183	-1.56128	0.152066	-10.2671	9.91652e-25	1.04496e-22	HTT
ENSGALG00000003168	165.712	-1.56182	0.163037	-9.57953	9.74859e-22	7.52581e-20	MTMR12
ENSGALG00000048828	70.6933	-1.56546	0.219078	-7.14564	8.95764e-13	2.26047e-11	NA
ENSGALG00000054791	4.85611	-1.56771	0.640375	-2.44811	0.0143607	0.0398738	NA
ENSGALG00000011366	14.8692	-1.56996	0.401244	-3.91273	9.1259e-05	0.000493383	MOK
ENSGALG00000042279	19.6053	-1.57094	0.606305	-2.591	0.00956973	0.0282974	CYP24A1
ENSGALG00000006648	677.515	-1.57318	0.0940835	-16.7212	9.1918e-63	1.77575e-59	SPECC1L
ENSGALG00000044020	360.581	-1.5741	0.228225	-6.89717	5.3049e-12	1.172e-10	NA
ENSGALG00000029378	410.933	-1.57431	0.183869	-8.5621	1.1083e-17	5.76949e-16	ITGA9
ENSGALG00000008946	192.842	-1.57436	0.15333	-10.2678	9.84282e-25	1.04352e-22	NHLRC2
ENSGALG00000009173	64.1092	-1.57486	0.258419	-6.09421	1.09978e-09	1.64419e-08	GFRA1
ENSGALG00000005426	336.978	-1.57646	0.178406	-8.83638	9.88726e-19	5.65493e-17	FREM1
ENSGALG00000028304	309.227	-1.57746	0.360138	-4.38016	1.18591e-05	7.8431e-05	MMR1L4
ENSGALG00000052162	205.304	-1.57754	0.197683	-7.98017	1.46135e-15	5.65891e-14	PPM1L
ENSGALG00000008304	314.291	-1.57839	0.245289	-6.43482	1.23621e-10	2.19774e-09	STN1
ENSGALG00000009207	443.823	-1.58235	0.174302	-9.07824	1.1034e-19	7.04484e-18	TRIM2
ENSGALG00000044591	32.3108	-1.58401	0.305087	-5.19199	2.08056e-07	2.00082e-06	OR51E2
ENSGALG00000016350	141.017	-1.58409	0.240439	-6.5883	4.44882e-11	8.50953e-10	ARHGEF10
ENSGALG00000026247	4.93754	-1.58434	0.670736	-2.3621	0.0181719	0.0485189	NA
ENSGALG00000048563	83.2237	-1.58471	0.294299	-5.38469	7.25711e-08	7.68918e-07	NA
ENSGALG00000034493	194.183	-1.58616	0.329746	-4.81024	1.50748e-06	1.22308e-05	DCLK3
ENSGALG00000003568	240.786	-1.58734	0.21302	-7.45163	9.21949e-14	2.77334e-12	PPP1R16B
ENSGALG00000010958	112.773	-1.58745	0.246882	-6.42999	1.27613e-10	2.26408e-09	PPFIA2
ENSGALG00000016870	270.976	-1.58905	0.198864	-7.99064	1.34235e-15	5.22136e-14	TMTC4
ENSGALG00000054937	98.3151	-1.59028	0.248517	-6.39909	1.56302e-10	2.73953e-09	LOC416169
ENSGALG00000013941	234.364	-1.59035	0.188823	-8.42243	3.68767e-17	1.76147e-15	PDE7B
ENSGALG00000052012	52.1946	-1.59166	0.244743	-6.50338	7.85337e-11	1.43582e-09	NA
ENSGALG00000052375	33.0515	-1.59352	0.389895	-4.08705	4.36898e-05	0.000254655	NA
ENSGALG00000016164	98.9522	-1.5943	0.305146	-5.22472	1.74418e-07	1.70467e-06	ABCG1
ENSGALG00000015615	10.0582	-1.59436	0.604838	-2.636	0.00838889	0.0253577	DOK7
ENSGALG00000003837	603.295	-1.59621	0.129469	-12.3289	6.33253e-35	1.61917e-32	ADCY7
ENSGALG00000029474	16.7355	-1.59684	0.492221	-3.24416	0.00117799	0.00473348	NA
ENSGALG00000021230	10.009	-1.59714	0.531952	-3.00241	0.00267849	0.00958249	EPB42
ENSGALG00000000830	88.1161	-1.59791	0.209333	-7.63335	2.28726e-14	7.5177e-13	NA
ENSGALG00000032363	45.9617	-1.59811	0.367014	-4.35437	1.33453e-05	8.70672e-05	GPR141
ENSGALG00000009458	8.73558	-1.5985	0.531676	-3.00654	0.00264243	0.00947688	MEGF6L
ENSGALG00000050196	10.9777	-1.59943	0.495765	-3.22618	0.00125453	0.00499141	NA
ENSGALG00000032684	85.0372	-1.6011	0.249869	-6.40778	1.47658e-10	2.59589e-09	NA
ENSGALG00000015446	44.7077	-1.60493	0.38525	-4.16595	3.10061e-05	0.000186283	POU2F1
ENSGALG00000005752	6.28072	-1.60658	0.638287	-2.51702	0.0118353	0.0338789	ABCA4
ENSGALG00000041896	363.916	-1.60978	0.105743	-15.2236	2.46672e-52	2.52287e-49	RFX7
ENSGALG00000012620	219.123	-1.61069	0.228049	-7.06291	1.63053e-12	3.90495e-11	PTCH1
ENSGALG00000014362	36.5226	-1.61133	0.477372	-3.37541	0.000737052	0.00314173	CD86
ENSGALG00000003500	101.946	-1.61142	0.162807	-9.8977	4.2596e-23	3.89798e-21	NA
ENSGALG00000017405	206.001	-1.61215	0.223313	-7.21922	5.22882e-13	1.37957e-11	NPR3
ENSGALG00000003818	461.898	-1.61245	0.177909	-9.06333	1.2653e-19	7.99994e-18	CYFIP2
ENSGALG00000026192	155.366	-1.61251	0.239112	-6.74373	1.54373e-11	3.15404e-10	ST8SIA4
ENSGALG00000037769	61.3258	-1.61602	0.323877	-4.98963	6.04959e-07	5.29628e-06	NEBL
ENSGALG00000010200	28.6231	-1.61794	0.4319	-3.74609	0.00017961	0.000900226	TRHDE
ENSGALG00000049657	11.2195	-1.61808	0.537031	-3.01301	0.00258668	0.00929804	NA
ENSGALG00000005265	27.0672	-1.6196	0.415628	-3.89675	9.74902e-05	0.000523168	SYT9
ENSGALG00000009907	391.239	-1.62119	0.139248	-11.6424	2.50749e-31	4.79095e-29	G2E3
ENSGALG00000005042	601.265	-1.62339	0.125594	-12.9257	3.22351e-38	1.09896e-35	IQSEC1
ENSGALG00000030032	98.6832	-1.62344	0.374768	-4.33185	1.4786e-05	9.53606e-05	SLC4A10
ENSGALG00000008795	151.225	-1.62356	0.190776	-8.51032	1.7346e-17	8.6915e-16	GPAM
ENSGALG00000028357	9.18987	-1.63007	0.515368	-3.16292	0.00156196	0.00604446	MMR1L2
ENSGALG00000005969	239.242	-1.63023	0.231416	-7.04458	1.86025e-12	4.38862e-11	ANTXRL
ENSGALG00000051433	16.9372	-1.63204	0.370593	-4.40386	1.06343e-05	7.0815e-05	NA
ENSGALG00000034828	6.98513	-1.63209	0.504773	-3.23331	0.00122365	0.00488723	NA
ENSGALG00000009048	162.443	-1.63385	0.170562	-9.57918	9.78221e-22	7.52581e-20	ABLIM1
ENSGALG00000016128	269.723	-1.63487	0.423222	-3.86292	0.00011204	0.000592472	B3GALT5
ENSGALG00000052803	65.5708	-1.63488	0.346046	-4.72447	2.30718e-06	1.79004e-05	NA
ENSGALG00000006575	72.2485	-1.63643	0.361905	-4.52171	6.13411e-06	4.3142e-05	VIPR2
ENSGALG00000025672	56.3831	-1.63656	0.270609	-6.04772	1.4691e-09	2.16468e-08	SNORD97
ENSGALG00000009341	237.921	-1.63725	0.206913	-7.91276	2.5175e-15	9.59908e-14	CRAMP1
ENSGALG00000005415	190.171	-1.639	0.151811	-10.7963	3.58262e-27	5.06432e-25	TEAD1
ENSGALG00000011813	371.363	-1.63979	0.212155	-7.72923	1.08197e-14	3.74001e-13	HEG1
ENSGALG00000035429	70.7213	-1.64237	0.321057	-5.1155	3.12916e-07	2.90014e-06	XKR4
ENSGALG00000050481	60.3941	-1.64253	0.206892	-7.93904	2.0375e-15	7.78595e-14	NA
ENSGALG00000011076	97.0871	-1.64296	0.31168	-5.27132	1.35449e-07	1.35746e-06	SYNE3
ENSGALG00000043584	33.5544	-1.64353	0.361364	-4.54814	5.41217e-06	3.85345e-05	NA
ENSGALG00000010646	40.5367	-1.64425	0.335977	-4.89393	9.88431e-07	8.29834e-06	STOX2
ENSGALG00000003775	278.454	-1.64496	0.131631	-12.4967	7.77807e-36	2.25395e-33	RICTOR
ENSGALG00000051796	38.0217	-1.65067	0.293557	-5.62298	1.87694e-08	2.23662e-07	ANKRD31
ENSGALG00000016265	12.7182	-1.65159	0.534766	-3.08843	0.0020122	0.00752035	LANCL3
ENSGALG00000049467	8.24689	-1.65195	0.575332	-2.87131	0.00408777	0.0138088	NA
ENSGALG00000014242	30.8077	-1.65682	0.468782	-3.5343	0.000408853	0.00186302	BEND4
ENSGALG00000012342	585.378	-1.6575	0.165578	-10.0104	1.3723e-23	1.31824e-21	SASH1
ENSGALG00000022739	292.492	-1.65858	0.131703	-12.5933	2.29833e-36	7.01071e-34	AKAP11
ENSGALG00000013748	117.316	-1.65916	0.245386	-6.76145	1.36616e-11	2.81773e-10	CD226
ENSGALG00000029831	173.479	-1.65969	0.304414	-5.45208	4.97849e-08	5.46817e-07	IFFO2
ENSGALG00000039935	88.8391	-1.66165	0.279874	-5.93714	2.90034e-09	4.0246e-08	PDE1C
ENSGALG00000048936	310.715	-1.66224	0.185006	-8.98482	2.59167e-19	1.59792e-17	NA
ENSGALG00000038614	17.0162	-1.66539	0.428177	-3.88949	0.000100454	0.000538075	NA
ENSGALG00000009791	134.171	-1.66972	0.192541	-8.67204	4.24455e-18	2.27778e-16	PROX1
ENSGALG00000030780	358.038	-1.66976	0.148868	-11.2164	3.38945e-29	5.61261e-27	MGAT4A
ENSGALG00000002550	12.8303	-1.6703	0.528206	-3.16222	0.0015657	0.00605624	TSHB
ENSGALG00000001730	1155.55	-1.67107	0.143056	-11.6812	1.58987e-31	3.14125e-29	DGKD
ENSGALG00000041403	429.691	-1.6718	0.120952	-13.822	1.87729e-43	1.02001e-40	DENND4A
ENSGALG00000039411	35.8642	-1.67192	0.282289	-5.92272	3.16654e-09	4.37652e-08	COL25A1
ENSGALG00000008293	202.771	-1.67212	0.213179	-7.84372	4.37407e-15	1.59773e-13	SH3PXD2A
ENSGALG00000005061	125.399	-1.67428	0.235119	-7.121	1.07147e-12	2.63877e-11	PPM1E
ENSGALG00000011342	205.025	-1.67462	0.207761	-8.06029	7.61136e-16	3.04928e-14	FGD6
ENSGALG00000017173	20.4381	-1.67499	0.380066	-4.4071	1.04766e-05	7.00062e-05	GUCY1A2
ENSGALG00000048631	12.0564	-1.67633	0.426862	-3.9271	8.5976e-05	0.00046817	NA
ENSGALG00000008466	95.1205	-1.67702	0.229685	-7.3014	2.84783e-13	7.87206e-12	FAM117B
ENSGALG00000010350	113.463	-1.67938	0.141938	-11.8318	2.6732e-32	5.73813e-30	GPATCH2L
ENSGALG00000026816	118.17	-1.68026	0.263423	-6.37858	1.78736e-10	3.08915e-09	NA
ENSGALG00000014236	293.987	-1.68263	0.174339	-9.6515	4.84439e-22	3.91765e-20	ATP8A1
ENSGALG00000048426	5.46814	-1.68295	0.699465	-2.40605	0.0161261	0.0439131	NA
ENSGALG00000042992	28.5665	-1.68296	0.446807	-3.76664	0.000165462	0.000836304	NA
ENSGALG00000032836	242.012	-1.68377	0.292817	-5.75024	8.9115e-09	1.12605e-07	MAOB
ENSGALG00000002335	158.75	-1.68399	0.296475	-5.68006	1.34645e-08	1.64749e-07	DOCK3
ENSGALG00000029056	23.709	-1.68556	0.494987	-3.40526	0.000661014	0.00285046	LOC101749460
ENSGALG00000034950	175.786	-1.6871	0.183896	-9.1742	4.54957e-20	3.00773e-18	SMPD3
ENSGALG00000006034	148.838	-1.68761	0.267127	-6.31763	2.65607e-10	4.47058e-09	PITPNM3
ENSGALG00000009507	23.8844	-1.68944	0.406268	-4.15844	3.20431e-05	0.000191916	PLEKHH1
ENSGALG00000020392	39.0888	-1.69016	0.32499	-5.20066	1.98583e-07	1.92034e-06	PRIMA1
ENSGALG00000054619	104.896	-1.6905	0.199173	-8.48758	2.10979e-17	1.0451e-15	GAB2
ENSGALG00000015605	48.6415	-1.6922	0.253273	-6.68134	2.36772e-11	4.70487e-10	BACH2
ENSGALG00000009638	41.2269	-1.69336	0.2587	-6.54566	5.92314e-11	1.11096e-09	ANO6
ENSGALG00000006644	9.56335	-1.69339	0.59167	-2.86205	0.00420911	0.0141527	ACSL6
ENSGALG00000010781	8.96695	-1.69396	0.661452	-2.56098	0.0104378	0.0304346	GLRA3
ENSGALG00000014064	36.7571	-1.69408	0.2786	-6.08067	1.19679e-09	1.77396e-08	NA
ENSGALG00000051640	17.7721	-1.6949	0.42684	-3.97081	7.16282e-05	0.000397003	NA
ENSGALG00000016941	10.0344	-1.6961	0.585139	-2.89863	0.00374801	0.012804	PCDH17
ENSGALG00000015019	151.791	-1.69741	0.168318	-10.0846	6.46445e-24	6.4227e-22	NA
ENSGALG00000016147	228.613	-1.69993	0.181978	-9.3414	9.50676e-21	6.69206e-19	ZBTB21
ENSGALG00000028186	154.481	-1.70388	0.285213	-5.97404	2.31445e-09	3.27835e-08	RERG
ENSGALG00000035266	63.3737	-1.70439	0.329218	-5.17707	2.25397e-07	2.15328e-06	ANOS1
ENSGALG00000010311	254.526	-1.70601	0.189816	-8.9877	2.52453e-19	1.56207e-17	NAV3
ENSGALG00000050793	28.4596	-1.70757	0.450795	-3.78791	0.000151921	0.000774621	NA
ENSGALG00000019325	587.108	-1.70832	0.670476	-2.54792	0.0108368	0.0313915	NA
ENSGALG00000012380	382.284	-1.70917	0.107244	-15.9372	3.49766e-57	4.05425e-54	SPOPL
ENSGALG00000015630	12.7862	-1.71127	0.491271	-3.48335	0.000495181	0.00220762	EDIL3
ENSGALG00000010055	337.173	-1.71304	0.169275	-10.1199	4.51036e-24	4.55939e-22	DAAM2
ENSGALG00000043728	47.3368	-1.71439	0.250583	-6.84159	7.83213e-12	1.68536e-10	SCN8A
ENSGALG00000013177	118.441	-1.71464	0.320305	-5.35313	8.64465e-08	9.00027e-07	BCAT1
ENSGALG00000016022	78.0359	-1.71483	0.278665	-6.15375	7.56737e-10	1.16231e-08	RUNX1
ENSGALG00000006413	62.8391	-1.7154	0.285399	-6.01052	1.84927e-09	2.66831e-08	CEMIP
ENSGALG00000009027	53.3777	-1.71686	0.311806	-5.50619	3.66678e-08	4.1185e-07	ST6GALNAC3
ENSGALG00000010592	677.411	-1.71827	0.21065	-8.15699	3.43466e-16	1.46011e-14	TET2
ENSGALG00000008910	6.83268	-1.71964	0.600527	-2.86355	0.00418927	0.0140887	NA
ENSGALG00000013209	241.321	-1.71966	0.180405	-9.53223	1.53939e-21	1.16371e-19	SLC39A6
ENSGALG00000047374	14.227	-1.7245	0.410964	-4.19623	2.71393e-05	0.000165743	NA
ENSGALG00000029435	98.6842	-1.725	0.262843	-6.56287	5.27806e-11	1.00295e-09	CYP7B1
ENSGALG00000009185	6.9558	-1.72648	0.656089	-2.63148	0.00850142	0.0256425	ROM1
ENSGALG00000029709	608.61	-1.72686	0.160196	-10.7797	4.29195e-27	5.87592e-25	INPP4A
ENSGALG00000009861	10.3353	-1.7269	0.54829	-3.14961	0.00163487	0.00629162	RD3
ENSGALG00000008627	87.9135	-1.7276	0.238134	-7.25475	4.02395e-13	1.08809e-11	TTBK1
ENSGALG00000015332	33.4098	-1.72915	0.332522	-5.20012	1.99156e-07	1.92481e-06	CPLX1
ENSGALG00000037249	37.0966	-1.72973	0.346102	-4.99774	5.80047e-07	5.1013e-06	KCNQ5
ENSGALG00000010867	13.4553	-1.73062	0.655491	-2.64019	0.00828607	0.0250818	TACSTD2
ENSGALG00000003999	506.432	-1.73267	0.174114	-9.95136	2.48761e-23	2.31295e-21	NAV2
ENSGALG00000007562	6.62954	-1.74076	0.707251	-2.4613	0.0138434	0.0387031	FGF4
ENSGALG00000006445	22.0011	-1.74171	0.313675	-5.5526	2.81452e-08	3.23224e-07	ARNT2
ENSGALG00000010616	333.82	-1.74571	0.140203	-12.4513	1.37535e-35	3.85697e-33	PTPN21
ENSGALG00000050094	20.7985	-1.74718	0.517871	-3.37378	0.000741448	0.00315815	NA
ENSGALG00000000215	203.947	-1.74728	0.128236	-13.6255	2.82356e-42	1.29193e-39	DCP2
ENSGALG00000020813	525.842	-1.74921	0.146886	-11.9086	1.06698e-32	2.3784e-30	CCDC50
ENSGALG00000050460	8.53121	-1.75116	0.5768	-3.03599	0.0023975	0.0087153	NA
ENSGALG00000028077	91.7721	-1.75148	0.269556	-6.49764	8.15908e-11	1.48702e-09	NA
ENSGALG00000001239	464.499	-1.75157	0.177142	-9.88792	4.69664e-23	4.27542e-21	SLC26A2
ENSGALG00000007800	53.1466	-1.75904	0.309454	-5.68435	1.31311e-08	1.61009e-07	ZDHHC15
ENSGALG00000038484	7.80923	-1.75943	0.603971	-2.91311	0.00357853	0.0123288	NA
ENSGALG00000044996	41.1351	-1.75991	0.402547	-4.37193	1.23151e-05	8.11377e-05	TMEM71
ENSGALG00000040266	80.0164	-1.76151	0.246245	-7.15349	8.46012e-13	2.15053e-11	GLI3
ENSGALG00000001253	476.095	-1.76379	0.132196	-13.3423	1.31404e-40	5.43982e-38	RC3H2
ENSGALG00000007777	115.666	-1.76533	0.276448	-6.38576	1.70553e-10	2.9654e-09	SLC39A10
ENSGALG00000042354	159.48	-1.76579	0.248092	-7.11751	1.09898e-12	2.69887e-11	PREX2
ENSGALG00000050395	60.2745	-1.7678	0.271606	-6.50868	7.58146e-11	1.39196e-09	NA
ENSGALG00000052516	8.11814	-1.76951	0.610471	-2.8986	0.00374833	0.012804	NA
ENSGALG00000048060	4.32205	-1.7711	0.692653	-2.55698	0.0105587	0.0307304	NA
ENSGALG00000013793	480.249	-1.77241	0.214833	-8.25016	1.58188e-16	7.107e-15	CLOCK
ENSGALG00000025896	32.0242	-1.77369	0.406381	-4.3646	1.27353e-05	8.35894e-05	PLPPR4
ENSGALG00000033507	710.01	-1.78138	0.203668	-8.7465	2.20072e-18	1.21473e-16	PLCG2
ENSGALG00000035932	34.8156	-1.78254	0.339085	-5.2569	1.46505e-07	1.45976e-06	ZC2HC1A
ENSGALG00000008074	72.8741	-1.78304	0.208034	-8.5709	1.02678e-17	5.3773e-16	AMMECR1
ENSGALG00000014758	115.536	-1.78344	0.294773	-6.0502	1.44668e-09	2.13346e-08	ARHGAP28
ENSGALG00000046779	25.1749	-1.78358	0.373413	-4.77643	1.78437e-06	1.42446e-05	NA
ENSGALG00000005527	290.118	-1.78527	0.200733	-8.89375	5.9082e-19	3.47047e-17	APPL1
ENSGALG00000051347	45.3848	-1.78625	0.300307	-5.9481	2.71274e-09	3.77936e-08	LOC107051165
ENSGALG00000016707	748.778	-1.78652	0.302301	-5.90975	3.42635e-09	4.70941e-08	CLIC5
ENSGALG00000052494	22.8872	-1.78684	0.330085	-5.41329	6.18784e-08	6.63713e-07	C4orf50
ENSGALG00000004966	4.28963	-1.78866	0.718039	-2.49103	0.0127372	0.036104	NYAP2
ENSGALG00000009572	18.2752	-1.78905	0.481843	-3.71293	0.000204877	0.00101487	ADAMTS20
ENSGALG00000029256	73.6199	-1.79061	0.455344	-3.93243	8.40928e-05	0.000458489	NA
ENSGALG00000012934	49.3845	-1.79204	0.360525	-4.97062	6.67374e-07	5.78735e-06	BICD1
ENSGALG00000054962	7.7422	-1.79358	0.588107	-3.04975	0.00229033	0.00837827	NA
ENSGALG00000010664	53.431	-1.7962	0.304196	-5.90476	3.53157e-09	4.83111e-08	KIF26B
ENSGALG00000042105	386.596	-1.799	0.243617	-7.38455	1.52965e-13	4.46992e-12	PLCB2
ENSGALG00000000636	852.95	-1.80131	0.0995721	-18.0906	3.78288e-73	9.39614e-70	MDM4
ENSGALG00000033541	8.14258	-1.80352	0.546204	-3.30192	0.000960259	0.00396485	FRMPD4
ENSGALG00000015842	300.82	-1.80381	0.361734	-4.98657	6.14593e-07	5.37792e-06	TIAM1
ENSGALG00000012730	35.5042	-1.80486	0.309865	-5.82467	5.72242e-09	7.47526e-08	GFOD1
ENSGALG00000007902	367.558	-1.80643	0.131999	-13.6852	1.24493e-42	6.01266e-40	ATP7A
ENSGALG00000003322	299.716	-1.80963	0.15871	-11.4021	4.07987e-30	7.31306e-28	TBC1D2B
ENSGALG00000015611	376.288	-1.81056	0.137449	-13.1726	1.2612e-39	5.09965e-37	CASP8AP2
ENSGALG00000020253	80.9271	-1.81067	0.172547	-10.4938	9.22695e-26	1.09883e-23	MAP9
ENSGALG00000009880	149.219	-1.81091	0.17196	-10.531	6.21895e-26	7.56146e-24	INPP4B
ENSGALG00000015681	629.404	-1.81126	0.221839	-8.16473	3.22146e-16	1.3762e-14	NRIP1
ENSGALG00000052726	22.9788	-1.8152	0.373462	-4.86046	1.17113e-06	9.69643e-06	NA
ENSGALG00000010718	120.963	-1.81693	0.260752	-6.96802	3.21441e-12	7.27721e-11	NA
ENSGALG00000035605	69.1118	-1.81834	0.243777	-7.45903	8.71619e-14	2.64022e-12	NA
ENSGALG00000039391	117.263	-1.81985	0.171445	-10.6148	2.54368e-26	3.25198e-24	ZC3H12B
ENSGALG00000013616	6.79728	-1.82061	0.692673	-2.62838	0.00857919	0.0258301	OPRM1
ENSGALG00000054063	9.42398	-1.82175	0.500916	-3.63685	0.000275996	0.00132124	SNORD21
ENSGALG00000015889	558.145	-1.82442	0.111251	-16.3992	1.93779e-60	2.8077e-57	PHIP
ENSGALG00000010589	21.9544	-1.83036	0.398459	-4.59359	4.35688e-06	3.18424e-05	FLRT2
ENSGALG00000002028	39.3827	-1.83065	0.340213	-5.38089	7.41184e-08	7.83402e-07	GPRC5B
ENSGALG00000015556	250.563	-1.83224	0.204881	-8.94294	3.7895e-19	2.26231e-17	AFAP1
ENSGALG00000046005	7.80754	-1.83344	0.56311	-3.25592	0.00113024	0.00456389	NA
ENSGALG00000015353	275.063	-1.83589	0.137468	-13.3551	1.10663e-40	4.6929e-38	BBX
ENSGALG00000014943	7.07857	-1.83637	0.616555	-2.97843	0.00289731	0.0102723	FAM169A
ENSGALG00000022866	192.853	-1.83857	0.173492	-10.5974	3.06277e-26	3.88703e-24	ZNF654
ENSGALG00000048281	4.85725	-1.84228	0.708922	-2.59871	0.00935758	0.0277693	NA
ENSGALG00000005251	198.869	-1.8423	0.163249	-11.2852	1.55341e-29	2.62224e-27	CMTM4
ENSGALG00000011389	161.94	-1.84246	0.210904	-8.73602	2.41464e-18	1.32439e-16	TRAF3
ENSGALG00000002504	114.424	-1.84295	0.156334	-11.7886	4.47095e-32	9.48004e-30	RO60
ENSGALG00000006076	156.761	-1.8446	0.188485	-9.78648	1.28699e-22	1.09155e-20	RASGEF1C
ENSGALG00000050153	8.19895	-1.84891	0.545916	-3.3868	0.000707123	0.003032	NA
ENSGALG00000054757	6.396	-1.85372	0.667954	-2.77521	0.00551656	0.0178111	NA
ENSGALG00000053491	17.6698	-1.85465	0.41992	-4.41669	1.00225e-05	6.72697e-05	NA
ENSGALG00000014892	169.329	-1.85613	0.230498	-8.05271	8.09814e-16	3.23683e-14	CEP85L
ENSGALG00000004532	134.199	-1.85786	0.180524	-10.2915	7.70012e-25	8.42026e-23	ZNF507
ENSGALG00000011616	4.35869	-1.85987	0.738938	-2.51695	0.0118376	0.0338799	NPFFR2
ENSGALG00000015390	138.406	-1.86135	0.196849	-9.45573	3.20781e-21	2.35334e-19	HOOK3
ENSGALG00000009372	134.029	-1.86524	0.171616	-10.8687	1.6244e-27	2.31503e-25	PHC3
ENSGALG00000054191	36.2742	-1.86671	0.300583	-6.2103	5.28842e-10	8.38193e-09	NA
ENSGALG00000033561	15.7763	-1.86807	0.428642	-4.35811	1.31193e-05	8.58193e-05	DGKB
ENSGALG00000016926	92.5083	-1.86871	0.341135	-5.47793	4.30331e-08	4.78093e-07	KLF12
ENSGALG00000050071	9.31676	-1.86947	0.642018	-2.91187	0.00359272	0.0123647	NA
ENSGALG00000046709	4.2515	-1.86983	0.751254	-2.48894	0.0128123	0.0362637	NA
ENSGALG00000048151	7.91801	-1.87081	0.610582	-3.06397	0.00218418	0.00804071	NA
ENSGALG00000050607	8.10814	-1.87634	0.671819	-2.79292	0.0052234	0.0169946	NA
ENSGALG00000003759	103.019	-1.87653	0.188926	-9.93264	3.002e-23	2.77637e-21	RORA
ENSGALG00000007646	2036.7	-1.87713	0.300793	-6.24062	4.35847e-10	7.05594e-09	VEGFRKDRL
ENSGALG00000034392	34.2557	-1.8785	0.790616	-2.376	0.0175015	0.0469959	NA
ENSGALG00000034311	336.022	-1.87932	0.135573	-13.862	1.07569e-43	6.23432e-41	BTBD7
ENSGALG00000044327	7.31204	-1.88018	0.751223	-2.50283	0.0123204	0.0350541	LOC771804
ENSGALG00000054272	30.6155	-1.88116	0.401283	-4.68786	2.76075e-06	2.10439e-05	NA
ENSGALG00000006074	59.5989	-1.8858	0.228598	-8.24939	1.59212e-16	7.13456e-15	SOX6
ENSGALG00000006258	7.9855	-1.88758	0.608774	-3.10062	0.00193115	0.00727086	SPOCK1
ENSGALG00000007963	330.905	-1.89285	0.186014	-10.1758	2.54233e-24	2.6156e-22	NFATC2
ENSGALG00000008976	72.0189	-1.89497	0.387714	-4.88755	1.02101e-06	8.53886e-06	ADAM22
ENSGALG00000023436	281.854	-1.90085	0.727401	-2.61321	0.00896967	0.026838	HDC
ENSGALG00000011566	93.265	-1.90272	0.258903	-7.34916	1.99462e-13	5.69896e-12	GYPC
ENSGALG00000025302	6.38923	-1.90698	0.600699	-3.1746	0.00150042	0.00583226	SNORD71
ENSGALG00000009698	452.732	-1.91042	0.223523	-8.54686	1.2648e-17	6.48704e-16	SLC38A1
ENSGALG00000050983	49.0456	-1.91271	0.373187	-5.12533	2.97018e-07	2.77052e-06	NA
ENSGALG00000010688	5.08127	-1.91764	0.71292	-2.68983	0.00714877	0.0221798	SHC3
ENSGALG00000050781	30.5919	-1.91767	0.368009	-5.21093	1.87895e-07	1.8241e-06	NA
ENSGALG00000002350	36.3097	-1.91824	0.376466	-5.09539	3.48019e-07	3.19356e-06	DNAH3
ENSGALG00000050631	154.607	-1.92517	0.224689	-8.56813	1.05176e-17	5.49155e-16	NA
ENSGALG00000041183	82.0716	-1.92825	0.283511	-6.80132	1.03662e-11	2.17678e-10	SGPP1
ENSGALG00000004570	659.006	-1.92925	0.11733	-16.4429	9.42456e-61	1.48968e-57	NCOA3
ENSGALG00000033126	452.311	-1.92996	0.147672	-13.0692	4.93809e-39	1.82678e-36	DGCR8
ENSGALG00000015058	51.5573	-1.93318	0.273922	-7.05739	1.69659e-12	4.03794e-11	PTPRD
ENSGALG00000041236	254.073	-1.93385	0.233304	-8.28896	1.14244e-16	5.22728e-15	CBX7
ENSGALG00000006473	70.7995	-1.93419	0.256521	-7.54008	4.69699e-14	1.47413e-12	PLXNA4
ENSGALG00000046969	48.2565	-1.93704	0.287584	-6.73558	1.63277e-11	3.32036e-10	NA
ENSGALG00000046881	5.66188	-1.93789	0.711328	-2.72432	0.00644337	0.0203841	NA
ENSGALG00000053476	8.26248	-1.93941	0.64014	-3.02966	0.00244831	0.00886479	NA
ENSGALG00000028331	4.45332	-1.94376	0.731934	-2.65566	0.00791545	0.0241364	gga-mir-6573
ENSGALG00000011294	6.89091	-1.94411	0.659851	-2.94628	0.0032162	0.0112583	THRB
ENSGALG00000053749	6.76137	-1.94414	0.735044	-2.64493	0.00817072	0.0247887	NA
ENSGALG00000001895	873.046	-1.94601	0.198465	-9.8053	1.06824e-22	9.19481e-21	PANK3
ENSGALG00000046643	26.4793	-1.94912	0.365595	-5.33135	9.7485e-08	1.00753e-06	NA
ENSGALG00000003733	178.141	-1.94916	0.272364	-7.15648	8.2777e-13	2.11033e-11	LIFR
ENSGALG00000049190	34.8101	-1.95259	0.255693	-7.63647	2.23251e-14	7.35164e-13	NA
ENSGALG00000030510	25.9336	-1.95321	0.311708	-6.26615	3.70072e-10	6.10479e-09	NA
ENSGALG00000043724	380.041	-1.95706	0.13304	-14.7104	5.53188e-49	4.00762e-46	NFX1
ENSGALG00000053989	18.4993	-1.95939	0.460922	-4.25103	2.12788e-05	0.000133084	TRIQK
ENSGALG00000002175	101.89	-1.96183	0.254189	-7.71801	1.18164e-14	4.06834e-13	KIF14
ENSGALG00000007337	158.676	-1.96366	0.178212	-11.0187	3.10615e-28	4.82202e-26	LPP
ENSGALG00000032352	19.3577	-1.96881	0.405051	-4.86065	1.16999e-06	9.69159e-06	NA
ENSGALG00000027514	19.826	-1.97073	0.825843	-2.38632	0.0170179	0.0459136	SCEL
ENSGALG00000047341	161.84	-1.97363	0.318361	-6.19935	5.66981e-10	8.95378e-09	NA
ENSGALG00000010639	17.7953	-1.97387	0.534331	-3.69409	0.000220672	0.00108324	EML5
ENSGALG00000050373	3.73035	-1.97536	0.753368	-2.62204	0.00874041	0.0262424	NA
ENSGALG00000029616	484.592	-1.97706	0.0877003	-22.5433	1.56108e-112	1.35712e-108	HCFC2
ENSGALG00000026864	160.829	-1.97758	0.28082	-7.04218	1.89253e-12	4.45872e-11	ZCCHC24
ENSGALG00000040557	37.689	-1.97821	0.504332	-3.92243	8.76605e-05	0.000475703	TFEC
ENSGALG00000050687	21.0644	-1.97974	0.471335	-4.20028	2.6659e-05	0.000163039	NA
ENSGALG00000012973	20.9642	-1.98005	0.385779	-5.13259	2.85784e-07	2.67723e-06	ESR1
ENSGALG00000002124	144.026	-1.98088	0.191014	-10.3704	3.38181e-25	3.84311e-23	ZDHHC8
ENSGALG00000031503	186.856	-1.98327	0.166032	-11.9451	6.88336e-33	1.5543e-30	LRP6
ENSGALG00000037326	95.5592	-1.98392	0.198589	-9.99006	1.68472e-23	1.59197e-21	MAP3K9
ENSGALG00000007118	8.04985	-1.98466	0.694739	-2.8567	0.00428074	0.0143658	SOHYE2L
ENSGALG00000034022	6.48476	-1.98493	0.64322	-3.08594	0.00202913	0.00757349	NA
ENSGALG00000006502	265.758	-1.98533	0.121882	-16.289	1.18124e-59	1.57987e-56	PCGF5
ENSGALG00000016904	256.66	-1.98636	0.302974	-6.55621	5.51911e-11	1.04419e-09	SLITRK6
ENSGALG00000007755	31.2334	-1.98817	0.270535	-7.34906	1.99613e-13	5.69896e-12	NEXMIF
ENSGALG00000002759	788.278	-1.98953	0.108382	-18.3567	2.91682e-75	8.45245e-72	PEAK1
ENSGALG00000014232	11.4871	-1.99025	0.596001	-3.33935	0.000839761	0.00352935	RIBC2
ENSGALG00000010049	630.06	-1.99773	0.205139	-9.7384	2.06779e-22	1.73684e-20	PTPRB
ENSGALG00000011844	14.529	-1.99791	0.587129	-3.40284	0.000666893	0.00287367	IL21
ENSGALG00000054431	40.0143	-1.99821	0.400346	-4.99121	6.00017e-07	5.25831e-06	NA
ENSGALG00000026578	59.0264	-1.99894	0.263527	-7.58535	3.31597e-14	1.05983e-12	LOC769510
ENSGALG00000044599	17.843	-1.99919	0.49072	-4.074	4.62121e-05	0.000267919	LOC776067
ENSGALG00000041736	26.8269	-1.99966	0.326607	-6.12251	9.21137e-10	1.39876e-08	FSTL5
ENSGALG00000011405	390.02	-2.0039	0.185886	-10.7802	4.26863e-27	5.87592e-25	SLC4A7
ENSGALG00000041662	12.7433	-2.00441	0.615789	-3.25503	0.00113381	0.00457708	OPN4-1
ENSGALG00000052648	477.352	-2.00504	0.0871048	-23.0187	3.02738e-117	5.2637e-113	PRR14L
ENSGALG00000043541	161.955	-2.00571	0.134464	-14.9163	2.582e-50	2.13777e-47	SREK1
ENSGALG00000016001	346.956	-2.00605	0.215738	-9.29855	1.42374e-20	9.78439e-19	LZTS3
ENSGALG00000051378	33.0802	-2.00611	0.341528	-5.87391	4.25631e-09	5.69265e-08	NA
ENSGALG00000042626	25.6725	-2.00805	0.333141	-6.02762	1.6639e-09	2.42297e-08	SYT4
ENSGALG00000034946	19.185	-2.01305	0.46765	-4.3046	1.67287e-05	0.000106465	NA
ENSGALG00000015016	83.7267	-2.01949	0.223993	-9.01583	1.95385e-19	1.222e-17	SLC22A15
ENSGALG00000041420	20.3013	-2.02188	0.432885	-4.67071	3.00164e-06	2.27108e-05	NA
ENSGALG00000005476	12.8216	-2.02225	0.646012	-3.13036	0.00174589	0.00666283	PTH2R
ENSGALG00000014645	143.901	-2.0248	0.281631	-7.18955	6.50053e-13	1.69199e-11	MEF2C
ENSGALG00000017204	142.236	-2.02488	0.169038	-11.9788	4.58682e-33	1.06335e-30	SESN3
ENSGALG00000046789	29.082	-2.0256	0.543708	-3.72553	0.000194902	0.000970246	NA
ENSGALG00000033619	11.2787	-2.02594	0.538929	-3.7592	0.00017046	0.000859067	NA
ENSGALG00000012917	65.4072	-2.02726	0.279779	-7.24591	4.29537e-13	1.15187e-11	CDH6
ENSGALG00000029132	19.741	-2.03067	0.328497	-6.18169	6.3418e-10	9.907e-09	gga-mir-6626
ENSGALG00000040699	7.4153	-2.03112	0.683	-2.97381	0.00294123	0.0104005	NA
ENSGALG00000014845	13.5972	-2.03463	0.441373	-4.60978	4.03098e-06	2.966e-05	PLCXD3
ENSGALG00000041475	4.89546	-2.03483	0.84352	-2.41231	0.0158517	0.0432947	NA
ENSGALG00000051263	25.153	-2.03507	0.375585	-5.41841	6.0131e-08	6.47769e-07	NA
ENSGALG00000006567	202.828	-2.03831	0.31618	-6.44669	1.14322e-10	2.04288e-09	UBASH3B
ENSGALG00000011855	55.1832	-2.03914	0.363781	-5.60539	2.07783e-08	2.45263e-07	RHOJ
ENSGALG00000003131	141.552	-2.04012	0.174682	-11.679	1.63117e-31	3.18665e-29	DGKE
ENSGALG00000050226	19.0678	-2.04192	0.549482	-3.71609	0.000202328	0.00100396	NA
ENSGALG00000008786	837.002	-2.04238	0.144981	-14.0873	4.54736e-45	2.82375e-42	NBEAL1
ENSGALG00000015333	130.777	-2.0441	0.178239	-11.4683	1.90351e-30	3.44754e-28	PCGF3
ENSGALG00000044727	5.27016	-2.04662	0.662096	-3.09113	0.00199396	0.00746373	ANKRD34B
ENSGALG00000042137	226.178	-2.04676	0.190878	-10.7229	7.94948e-27	1.03923e-24	ELK4
ENSGALG00000005438	226.541	-2.04906	0.186905	-10.9631	5.74804e-28	8.69054e-26	PARVA
ENSGALG00000034244	7.56059	-2.05218	0.619806	-3.31101	0.000929613	0.00385572	NA
ENSGALG00000011590	3.58983	-2.05219	0.84702	-2.42284	0.0153998	0.042293	TMEM179
ENSGALG00000014700	225.363	-2.05234	0.123834	-16.5733	1.08655e-61	1.88919e-58	DHX29
ENSGALG00000015570	50.8956	-2.05693	0.308463	-6.6683	2.58784e-11	5.07269e-10	GPR63
ENSGALG00000053686	4.61204	-2.05716	0.722791	-2.84614	0.00442529	0.0147756	NA
ENSGALG00000010999	428.477	-2.0582	0.0920765	-22.3531	1.12618e-110	6.52699e-107	DICER1
ENSGALG00000039300	917.968	-2.05958	0.133818	-15.3909	1.8837e-53	2.047e-50	NFAT5
ENSGALG00000002227	506.005	-2.06037	0.183177	-11.248	2.36929e-29	3.96104e-27	DMXL1
ENSGALG00000054498	51.5517	-2.06059	0.235299	-8.7573	1.99978e-18	1.10733e-16	NA
ENSGALG00000017137	6.63734	-2.06252	0.673447	-3.06262	0.00219406	0.00807026	GJA3
ENSGALG00000012683	37.253	-2.07033	0.245691	-8.42653	3.5606e-17	1.71491e-15	RNF144B
ENSGALG00000016804	8.35499	-2.07097	0.627941	-3.29803	0.000973661	0.00400972	SLC5A7
ENSGALG00000033416	26.257	-2.07464	0.482779	-4.29728	1.72906e-05	0.00010976	HIC2
ENSGALG00000009877	14.3692	-2.08074	0.551324	-3.77408	0.000160601	0.000814101	KCNH1
ENSGALG00000008442	15.6363	-2.08093	0.412327	-5.04679	4.49306e-07	4.03308e-06	TENM1
ENSGALG00000013846	203.553	-2.08123	0.158473	-13.133	2.12965e-39	8.41549e-37	ARFGEF3
ENSGALG00000013625	67.6402	-2.08431	0.268667	-7.75795	8.63113e-15	3.0074e-13	IPCEF1
ENSGALG00000009279	39.6857	-2.08529	0.265305	-7.85996	3.84252e-15	1.41546e-13	SFMBT2
ENSGALG00000016196	4.73103	-2.09202	0.822696	-2.54288	0.0109943	0.0317855	CBS
ENSGALG00000054719	23.7701	-2.09218	0.36688	-5.70263	1.1797e-08	1.45678e-07	NA
ENSGALG00000005318	3.76107	-2.09353	0.872168	-2.40037	0.0163785	0.0444819	OVCH2
ENSGALG00000017872	9.60941	-2.09438	0.636512	-3.2904	0.00100045	0.00410063	NA
ENSGALG00000006708	88.2642	-2.10125	0.277164	-7.58123	3.42307e-14	1.09005e-12	COL23A1
ENSGALG00000054081	34.6391	-2.1047	0.274701	-7.66178	1.83369e-14	6.13124e-13	NA
ENSGALG00000006394	17.888	-2.1148	0.581231	-3.63847	0.000274258	0.00131473	IL9R
ENSGALG00000025093	4.2227	-2.1226	0.821544	-2.58367	0.00977539	0.0287869	NA
ENSGALG00000012187	851.941	-2.12655	0.225259	-9.44049	3.71043e-21	2.71064e-19	MGAT5
ENSGALG00000017875	10.8944	-2.12687	0.488861	-4.35066	1.35728e-05	8.84524e-05	NA
ENSGALG00000054120	19.4843	-2.13874	0.440825	-4.85167	1.22425e-06	1.01074e-05	NA
ENSGALG00000054690	9.32977	-2.14058	0.654967	-3.26822	0.00108226	0.00439551	NA
ENSGALG00000015799	7.04054	-2.14247	0.788009	-2.71884	0.00655109	0.0206572	ELAVL2
ENSGALG00000010793	65.7321	-2.14377	0.344905	-6.21556	5.1143e-10	8.13563e-09	SLC24A4
ENSGALG00000008501	73.4548	-2.1483	0.255111	-8.42103	3.73173e-17	1.77763e-15	KLF7
ENSGALG00000034377	9.24368	-2.15147	0.646463	-3.32806	0.000874535	0.0036631	SLC30A8
ENSGALG00000025166	7.42014	-2.15358	0.635745	-3.38749	0.000705359	0.00302667	NA
ENSGALG00000015489	15.195	-2.15807	0.458312	-4.70874	2.49248e-06	1.91756e-05	FAXC
ENSGALG00000006165	308.941	-2.16205	0.372868	-5.79845	6.69323e-09	8.65849e-08	NA
ENSGALG00000010902	10.5354	-2.16806	0.535401	-4.04943	5.13436e-05	0.000294236	CERS6
ENSGALG00000004660	11.2736	-2.17294	0.589234	-3.68773	0.000226264	0.00110694	TRPV3
ENSGALG00000023407	151.86	-2.17546	0.181144	-12.0095	3.16666e-33	7.5423e-31	ZBTB34
ENSGALG00000012994	154.203	-2.17687	0.158845	-13.7044	9.55996e-43	4.74912e-40	ERC1
ENSGALG00000029664	108.43	-2.18523	0.173002	-12.6312	1.42062e-36	4.49096e-34	SAMD12
ENSGALG00000013402	109.979	-2.18984	0.167651	-13.0619	5.43833e-39	1.96992e-36	AHRR
ENSGALG00000007740	5.4833	-2.19361	0.775322	-2.82928	0.00466522	0.0154532	WASF3L
ENSGALG00000052379	3.54164	-2.19973	0.922066	-2.38565	0.0170491	0.045987	NA
ENSGALG00000051487	26.3648	-2.20876	0.462819	-4.7724	1.82046e-06	1.44994e-05	NA
ENSGALG00000032452	128.804	-2.20991	0.200759	-11.0078	3.50529e-28	5.3935e-26	GAS7
ENSGALG00000016529	36.5026	-2.21025	0.324112	-6.8194	9.14212e-12	1.9432e-10	CDKL5
ENSGALG00000002246	222.4	-2.21444	0.195721	-11.3143	1.11546e-29	1.95904e-27	DENND1B
ENSGALG00000007211	9.8914	-2.21755	0.695337	-3.18917	0.00142684	0.00557619	CDH22
ENSGALG00000041565	36.5459	-2.21973	0.318603	-6.96707	3.236e-12	7.30854e-11	NA
ENSGALG00000049623	2.58811	-2.22331	0.908722	-2.44663	0.0144198	0.0399869	NA
ENSGALG00000046093	41.7096	-2.23102	0.272621	-8.1836	2.7548e-16	1.19149e-14	NA
ENSGALG00000011990	263.662	-2.23193	0.231453	-9.64312	5.25669e-22	4.21189e-20	USP53
ENSGALG00000033788	5.49348	-2.23343	0.714515	-3.1258	0.0017732	0.00674927	NA
ENSGALG00000054588	7.64405	-2.23471	0.935642	-2.38842	0.016921	0.0457337	NA
ENSGALG00000047560	2.70434	-2.23642	0.94929	-2.35588	0.0184788	0.0491575	NA
ENSGALG00000037387	20.6769	-2.2429	0.535454	-4.18879	2.80442e-05	0.00017061	CLSTN2
ENSGALG00000009315	34.6641	-2.26735	0.372401	-6.08848	1.13986e-09	1.6939e-08	PAPLN
ENSGALG00000053471	14.1159	-2.2702	0.400583	-5.66725	1.4511e-08	1.76189e-07	NA
ENSGALG00000023083	14.2804	-2.27435	0.496577	-4.58006	4.64841e-06	3.37885e-05	KIAA1958
ENSGALG00000001862	97.7355	-2.27455	0.915371	-2.48484	0.0129609	0.0366425	ST6GALNAC1
ENSGALG00000040130	26.1326	-2.2782	0.366522	-6.21572	5.109e-10	8.13463e-09	NA
ENSGALG00000052725	105.155	-2.27934	0.201679	-11.3018	1.28596e-29	2.23589e-27	NA
ENSGALG00000046568	8.04525	-2.28106	0.69802	-3.2679	0.0010835	0.00439852	NA
ENSGALG00000016607	20.1473	-2.28178	0.39971	-5.7086	1.13909e-08	1.40964e-07	CLCN4
ENSGALG00000015737	5.52335	-2.28499	0.746112	-3.06252	0.0021948	0.00807126	NCAM2
ENSGALG00000011111	7.53098	-2.28621	0.650448	-3.51482	0.000440049	0.00199093	PGBD5
ENSGALG00000041098	13.3568	-2.28637	0.544271	-4.20078	2.65995e-05	0.00016279	NA
ENSGALG00000051937	14.7791	-2.28828	0.438254	-5.22137	1.77606e-07	1.73388e-06	NA
ENSGALG00000023670	55.757	-2.29084	0.275426	-8.31743	8.98939e-17	4.12397e-15	NAALADL2
ENSGALG00000048270	14.664	-2.29531	0.536166	-4.28097	1.86083e-05	0.000117438	NA
ENSGALG00000031700	83.1817	-2.29634	0.258209	-8.89335	5.92959e-19	3.47131e-17	TRPS1
ENSGALG00000012010	8.63456	-2.30157	0.632248	-3.64029	0.000272331	0.00130621	NDST3
ENSGALG00000014178	175.516	-2.31108	0.277011	-8.3429	7.24886e-17	3.36096e-15	SCUBE1
ENSGALG00000038222	182.417	-2.31131	0.154364	-14.9731	1.10134e-50	9.57452e-48	NA
ENSGALG00000009884	18.1157	-2.32153	0.47756	-4.86124	1.16655e-06	9.66767e-06	SYT14
ENSGALG00000029286	7.89195	-2.32162	0.610945	-3.80005	0.000144664	0.000741096	NA
ENSGALG00000015554	37.5836	-2.3232	0.366385	-6.34088	2.28453e-10	3.87145e-09	SORCS2
ENSGALG00000013311	39.5952	-2.32591	0.362331	-6.41929	1.36911e-10	2.42164e-09	ANO3
ENSGALG00000047328	19.4525	-2.32621	0.419958	-5.53915	3.03945e-08	3.45631e-07	NA
ENSGALG00000015944	8.06537	-2.3349	0.566987	-4.11808	3.82038e-05	0.000225551	NA
ENSGALG00000001608	24.8771	-2.33544	0.379728	-6.15029	7.7341e-10	1.18687e-08	UNC5D
ENSGALG00000015113	22.4669	-2.33556	0.375673	-6.21701	5.06721e-10	8.08289e-09	PTAR1
ENSGALG00000047346	20.7254	-2.34759	0.39451	-5.95066	2.67069e-09	3.72975e-08	NA
ENSGALG00000052453	7.36392	-2.35801	0.608115	-3.87757	0.000105503	0.000561833	NA
ENSGALG00000050121	2.60387	-2.36639	0.953787	-2.48105	0.0130997	0.0369627	NA
ENSGALG00000052252	2.39187	-2.36691	0.984934	-2.40312	0.016256	0.0441975	NA
ENSGALG00000009784	115.742	-2.37091	0.23079	-10.273	9.32821e-25	9.95028e-23	PTPN14
ENSGALG00000048496	11.9117	-2.38173	0.566752	-4.20243	2.64065e-05	0.000161722	NA
ENSGALG00000050216	22.6742	-2.38527	0.40685	-5.86277	4.55205e-09	6.07418e-08	NA
ENSGALG00000049050	3.18782	-2.39336	0.911016	-2.62714	0.00861061	0.0259063	NA
ENSGALG00000053469	19.0012	-2.40368	0.540654	-4.44587	8.75376e-06	5.9477e-05	NA
ENSGALG00000025517	3.56891	-2.40521	1.00871	-2.38444	0.017105	0.0461093	NA
ENSGALG00000048083	3.06098	-2.40927	0.925033	-2.60452	0.00920026	0.0273678	NA
ENSGALG00000008416	4.02113	-2.41022	0.90693	-2.65755	0.00787098	0.0240388	NA
ENSGALG00000017212	3.28358	-2.41207	0.992999	-2.42908	0.0151373	0.0416707	GPR83
ENSGALG00000048761	86.9162	-2.41394	0.921823	-2.61866	0.00882753	0.0264483	NA
ENSGALG00000039121	68.8865	-2.41606	0.264733	-9.12641	7.08097e-20	4.60603e-18	PPM1F
ENSGALG00000049789	4.24986	-2.41904	0.882127	-2.74229	0.0061013	0.0194399	NA
ENSGALG00000035602	54.3361	-2.4231	0.315565	-7.67861	1.60825e-14	5.44021e-13	ZNF536
ENSGALG00000050243	3.67513	-2.42576	0.877968	-2.76293	0.00572857	0.0183972	NA
ENSGALG00000009282	242.228	-2.42849	0.163362	-14.8657	5.50559e-50	4.35117e-47	ELMSAN1
ENSGALG00000049699	27.518	-2.43911	0.292972	-8.3254	8.40439e-17	3.8658e-15	NA
ENSGALG00000001935	5.70899	-2.44247	0.749784	-3.25756	0.00112373	0.0045459	NA
ENSGALG00000002142	101.336	-2.44621	0.177423	-13.7874	3.03322e-43	1.59814e-40	DGKQ
ENSGALG00000048303	4.66359	-2.45151	0.740803	-3.30926	0.000935423	0.00387704	NA
ENSGALG00000028658	13.7052	-2.45799	0.495856	-4.95707	7.15648e-07	6.17211e-06	KBTBD3
ENSGALG00000001450	18.6894	-2.46813	0.433143	-5.6982	1.21081e-08	1.49308e-07	IGSF9B
ENSGALG00000031045	3.26151	-2.47481	0.881891	-2.80626	0.00501207	0.0164084	NA
ENSGALG00000041036	36.3352	-2.47639	0.3081	-8.03762	9.16028e-16	3.6363e-14	FTO
ENSGALG00000009966	101.06	-2.47761	0.179017	-13.8401	1.45973e-43	8.18719e-41	FRS2
ENSGALG00000005821	38.184	-2.47934	0.271138	-9.14422	6.00608e-20	3.94067e-18	FAM219A
ENSGALG00000046293	4.17309	-2.48068	0.976583	-2.54016	0.01108	0.0319908	NA
ENSGALG00000005524	42.2886	-2.48238	0.700578	-3.54333	0.000395102	0.00180685	NTSR1
ENSGALG00000009176	12.0813	-2.4869	0.470101	-5.29014	1.22225e-07	1.23914e-06	TTBK2
ENSGALG00000029701	156.298	-2.49468	0.177741	-14.0355	9.45236e-45	5.66718e-42	INO80D
ENSGALG00000015428	20.1114	-2.4977	0.353651	-7.06261	1.63398e-12	3.90785e-11	NA
ENSGALG00000054399	7.27957	-2.49837	0.704719	-3.54521	0.000392305	0.00179831	NA
ENSGALG00000031560	370.707	-2.49852	0.12581	-19.8595	9.1171e-88	3.96298e-84	USF3
ENSGALG00000020869	33.0393	-2.50263	0.384358	-6.51118	7.45618e-11	1.37331e-09	NA
ENSGALG00000017849	7.03808	-2.51352	0.793504	-3.16762	0.00153691	0.00595415	SNORD14
ENSGALG00000014821	30.167	-2.51765	0.481328	-5.23065	1.68918e-07	1.6593e-06	THEMIS
ENSGALG00000007079	47.162	-2.51807	0.334474	-7.52844	5.13494e-14	1.60578e-12	PAPPA
ENSGALG00000054073	6.22353	-2.52056	0.678309	-3.71595	0.000202439	0.00100422	NA
ENSGALG00000011069	12.9756	-2.53272	0.581317	-4.35686	1.31939e-05	8.62737e-05	FIGN
ENSGALG00000054579	23.0065	-2.54512	0.511107	-4.97962	6.37078e-07	5.54954e-06	NA
ENSGALG00000017876	9.89604	-2.56428	0.542973	-4.72266	2.3278e-06	1.80122e-05	NA
ENSGALG00000040957	78.8835	-2.56852	0.232845	-11.0311	2.70677e-28	4.23987e-26	AGO2
ENSGALG00000051659	2.62694	-2.56947	0.985192	-2.60809	0.00910489	0.0271818	NA
ENSGALG00000052970	5.43898	-2.5916	0.887265	-2.92089	0.0034903	0.0120677	NA
ENSGALG00000051250	2.97829	-2.59366	1.06449	-2.43654	0.0148286	0.040931	NA
ENSGALG00000050849	4.64766	-2.59491	0.732047	-3.54473	0.000393018	0.00180016	NA
ENSGALG00000050022	7.67804	-2.60617	0.630733	-4.13197	3.59668e-05	0.000213432	NA
ENSGALG00000053260	5.11374	-2.61609	0.930689	-2.81091	0.0049401	0.0162155	NA
ENSGALG00000039177	148.196	-2.61667	0.173335	-15.096	1.72e-51	1.66143e-48	NA
ENSGALG00000028988	66.7032	-2.61674	0.753555	-3.47252	0.000515597	0.00228983	ART7C
ENSGALG00000054631	5.77207	-2.61942	0.851959	-3.07458	0.00210796	0.00781685	NA
ENSGALG00000048321	91.2561	-2.62905	0.190751	-13.7826	3.24461e-43	1.65924e-40	NA
ENSGALG00000053663	6.55939	-2.62963	0.691395	-3.80338	0.000142737	0.00073295	NA
ENSGALG00000047408	4.70047	-2.645	0.918448	-2.87986	0.00397858	0.0134977	NA
ENSGALG00000028016	723.346	-2.65369	0.965676	-2.74801	0.00599585	0.0191495	GBE
ENSGALG00000028556	3.55958	-2.65723	1.00046	-2.65601	0.00790706	0.0241248	NA
ENSGALG00000053919	2.85429	-2.66427	0.995451	-2.67644	0.00744088	0.0229469	LRRC18
ENSGALG00000025506	7.83519	-2.69219	0.612963	-4.39209	1.12265e-05	7.44994e-05	gga-mir-1744
ENSGALG00000041179	22.0736	-2.69493	0.375012	-7.18624	6.66004e-13	1.72063e-11	NA
ENSGALG00000040732	4.98	-2.70651	0.824866	-3.28115	0.00103383	0.00421904	NA
ENSGALG00000010858	8.40634	-2.71464	0.53609	-5.06378	4.11031e-07	3.72801e-06	LRP2
ENSGALG00000017238	5.41313	-2.73612	1.13392	-2.41298	0.0158226	0.0432423	GRM5
ENSGALG00000053961	3.84121	-2.74788	1.11924	-2.45513	0.0140835	0.0392673	NA
ENSGALG00000051157	2.77047	-2.76209	1.12862	-2.44733	0.0143919	0.0399286	NA
ENSGALG00000007097	110.831	-2.76701	0.171479	-16.1362	1.42132e-58	1.76518e-55	RPS6KA6
ENSGALG00000045817	3.09324	-2.7805	1.08443	-2.56401	0.0103469	0.0302102	NA
ENSGALG00000053815	4.01207	-2.78864	1.00825	-2.76582	0.00567792	0.0182582	NA
ENSGALG00000053627	558.386	-2.79026	0.151687	-18.3948	1.44508e-75	5.02511e-72	NA
ENSGALG00000032097	2.94819	-2.80701	0.977827	-2.87066	0.00409617	0.0138231	TBX20
ENSGALG00000011177	48.7266	-2.83183	0.332257	-8.52303	1.55434e-17	7.83342e-16	NA
ENSGALG00000015008	111.216	-2.83212	0.432027	-6.55542	5.54853e-11	1.04747e-09	ZNF366
ENSGALG00000035064	3.6246	-2.85667	0.987461	-2.89294	0.00381649	0.013001	NA
ENSGALG00000053205	11.9363	-2.87206	0.602993	-4.76301	1.90724e-06	1.51076e-05	NA
ENSGALG00000010180	6.48197	-2.88314	0.783226	-3.68111	0.000232219	0.0011332	GLIS3
ENSGALG00000017235	248.187	-2.88564	0.265047	-10.8873	1.32513e-27	1.92e-25	NOX4,NOX4
ENSGALG00000031693	42.1318	-2.91742	0.347678	-8.39115	4.81395e-17	2.25607e-15	KCNB2
ENSGALG00000014751	13.2624	-2.94353	0.54144	-5.43648	5.43432e-08	5.92764e-07	ADAMTS6
ENSGALG00000046567	2.7134	-2.95353	1.21759	-2.42571	0.0152785	0.0420233	LOC107053306
ENSGALG00000031360	3.60093	-2.96513	1.10581	-2.68142	0.00733114	0.0226688	FDX1L
ENSGALG00000049923	8.60372	-2.9844	1.03479	-2.88407	0.00392577	0.0133437	NA
ENSGALG00000011040	14.6036	-3.02829	0.605362	-5.00244	5.66089e-07	4.99371e-06	SCN3A
ENSGALG00000001490	2.96518	-3.03261	1.07087	-2.8319	0.00462722	0.0153508	KCNJ13
ENSGALG00000047368	3.28031	-3.03842	1.19814	-2.53593	0.0112148	0.0323101	NA
ENSGALG00000049787	4.76205	-3.03862	0.807166	-3.76456	0.000166843	0.000842548	NA
ENSGALG00000053202	3.51433	-3.05148	1.05	-2.90618	0.00365872	0.0125521	NA
ENSGALG00000047011	7.96272	-3.05927	0.680839	-4.49338	7.01021e-06	4.86185e-05	NA
ENSGALG00000053079	3.15878	-3.08047	1.11228	-2.76952	0.00561391	0.0180724	NA
ENSGALG00000051827	5.13601	-3.08712	0.822811	-3.75192	0.000175484	0.000882341	NA
ENSGALG00000048969	2.59097	-3.09332	1.26081	-2.45344	0.0141498	0.0394077	NA
ENSGALG00000051908	4.4049	-3.10107	1.01878	-3.04391	0.00233525	0.00853125	NA
ENSGALG00000003886	60.6349	-3.1107	0.293568	-10.5962	3.10459e-26	3.91156e-24	SGCD
ENSGALG00000004087	133.153	-3.13075	0.290019	-10.795	3.63476e-27	5.09658e-25	THSD4
ENSGALG00000048697	2.08095	-3.14582	1.30836	-2.40441	0.0161986	0.0440758	NA
ENSGALG00000005359	10.0646	-3.14896	0.576768	-5.45966	4.77047e-08	5.26295e-07	NA
ENSGALG00000037393	3.39352	-3.16469	1.16411	-2.71855	0.00655693	0.0206681	NA
ENSGALG00000016154	1.66789	-3.24323	1.36319	-2.37915	0.0173527	0.0466467	ARC
ENSGALG00000009017	10.717	-3.24836	0.718153	-4.52321	6.09095e-06	4.29106e-05	STEAP2
ENSGALG00000047535	52.2291	-3.26061	1.3543	-2.40761	0.0160575	0.0437605	LOC107048987
ENSGALG00000053729	6.75743	-3.26205	0.690403	-4.72484	2.30291e-06	1.78753e-05	NA
ENSGALG00000025598	2.34396	-3.264	1.23737	-2.63785	0.00834339	0.0252334	NA
ENSGALG00000049018	2.67972	-3.27222	1.33298	-2.45482	0.0140956	0.0392882	NA
ENSGALG00000049497	1.98503	-3.27544	1.25824	-2.60319	0.00923594	0.0274693	NA
ENSGALG00000027166	75.999	-3.31565	1.06472	-3.1141	0.00184508	0.0069831	ART7B
ENSGALG00000012755	13.6981	-3.31636	0.537239	-6.17298	6.70141e-10	1.03941e-08	IGF-I,IGF-I
ENSGALG00000014726	10.4357	-3.32283	0.635328	-5.2301	1.69417e-07	1.66327e-06	RAB3C
ENSGALG00000055096	2.68533	-3.326	1.11825	-2.97428	0.00293672	0.0103884	NA
ENSGALG00000051776	2.0076	-3.35595	1.31518	-2.55171	0.0107196	0.0311333	NA
ENSGALG00000041014	5.5781	-3.41643	0.737111	-4.6349	3.57118e-06	2.65578e-05	NA
ENSGALG00000025330	2.10998	-3.44604	1.26226	-2.73004	0.00633259	0.0200891	gga-mir-1783
ENSGALG00000053534	3.25985	-3.50461	1.23863	-2.82942	0.00466321	0.0154496	NA
ENSGALG00000027760	8.49158	-3.50775	0.732	-4.79202	1.65114e-06	1.3248e-05	gga-mir-6572
ENSGALG00000054661	5.9963	-3.5166	1.49014	-2.35992	0.0182789	0.0487223	NA
ENSGALG00000050006	1.61462	-3.52841	1.29839	-2.71751	0.00657742	0.0207252	NA
ENSGALG00000016959	39.7692	-3.54017	0.478063	-7.40523	1.30925e-13	3.8583e-12	DGKH
ENSGALG00000047489	2.06168	-3.54787	1.29189	-2.74627	0.00602772	0.0192371	NA
ENSGALG00000052333	43.6177	-3.55766	0.383076	-9.28707	1.58596e-20	1.08138e-18	NA
ENSGALG00000054730	1.74081	-3.57618	1.34596	-2.65698	0.00788441	0.0240671	NA
ENSGALG00000014875	2.31666	-3.60018	1.26162	-2.85361	0.00432251	0.0144836	HCN1
ENSGALG00000031737	466.315	-3.66063	0.387131	-9.45579	3.20601e-21	2.35334e-19	NA
ENSGALG00000049384	1.4101	-3.6727	1.54251	-2.38098	0.0172665	0.046451	NA
ENSGALG00000025208	2.19572	-3.6952	1.30938	-2.82211	0.00477087	0.0157732	gga-mir-1800
ENSGALG00000029264	9.49912	-3.69696	0.738314	-5.0073	5.51982e-07	4.87916e-06	PI15
ENSGALG00000025667	4.34403	-3.78854	0.990314	-3.8256	0.000130456	0.000675472	SNORA66
ENSGALG00000007278	8.44769	-3.83005	0.703879	-5.44135	5.28794e-08	5.78612e-07	GRIN2A
ENSGALG00000052549	1.24123	-3.84999	1.48717	-2.5888	0.00963101	0.0284448	NA
ENSGALG00000046754	22.7812	-3.88125	0.730769	-5.31119	1.08914e-07	1.11459e-06	NA
ENSGALG00000033499	3.21422	-3.92605	1.5248	-2.57481	0.0100296	0.0294155	NA
ENSGALG00000034325	2.57961	-3.93642	1.29657	-3.03602	0.0023972	0.0087153	RBFOX1
ENSGALG00000027179	1.96778	-3.98178	1.51887	-2.62154	0.00875323	0.0262672	gga-mir-6632
ENSGALG00000013684	2.88531	-4.02755	1.2218	-3.29641	0.000979288	0.00402799	SGCZ
ENSGALG00000049933	2.50808	-4.07149	1.23655	-3.29263	0.000992551	0.00407304	NA
ENSGALG00000051127	1.79777	-4.10257	1.50728	-2.72183	0.00649217	0.0205123	NA
ENSGALG00000007184	1.27416	-4.11934	1.50396	-2.73899	0.00616275	0.0196033	FEZF2
ENSGALG00000048944	1.32392	-4.14853	1.47073	-2.82073	0.00479142	0.0158201	NA
ENSGALG00000043245	1.37176	-4.26669	1.5573	-2.73979	0.00614777	0.01957	LOC101747588
ENSGALG00000047945	1.32734	-4.32325	1.83445	-2.35669	0.0184385	0.04908	NA
ENSGALG00000053382	1.38627	-4.35641	1.43808	-3.02933	0.00245093	0.00887244	NA
ENSGALG00000050486	1.52342	-4.36082	1.64524	-2.65057	0.00803553	0.024464	NA
ENSGALG00000052903	2.28585	-4.36325	1.46012	-2.98829	0.00280542	0.00998794	NA
ENSGALG00000025217	1.59347	-4.39387	1.62674	-2.70103	0.00691245	0.021562	gga-mir-1697
ENSGALG00000053273	5.71591	-4.42681	1.79173	-2.47069	0.0134851	0.0378842	NA
ENSGALG00000050879	1.60491	-4.43622	1.46648	-3.02509	0.00248562	0.00897254	NA
ENSGALG00000008671	5.68517	-4.53673	1.12587	-4.02953	5.58887e-05	0.000317977	ST8SIA6
ENSGALG00000051395	1.58644	-4.57902	1.5249	-3.00283	0.00267483	0.00957137	NA
ENSGALG00000051660	240.052	-4.5865	1.33043	-3.44738	0.000566047	0.00248783	ATP6V1B1
ENSGALG00000050670	1.96405	-4.58873	1.43676	-3.1938	0.00140411	0.00550717	NA
ENSGALG00000051960	1.58982	-4.61328	1.61061	-2.86431	0.00417924	0.0140632	NA
ENSGALG00000014967	7.95949	-4.69169	0.970482	-4.83439	1.33555e-06	1.09534e-05	SV2C
ENSGALG00000025501	2.1636	-5.02639	1.45252	-3.46047	0.000539229	0.00238443	gga-mir-1705
ENSGALG00000046912	8.85022	-5.38996	1.76656	-3.05111	0.00227997	0.0083527	NA
ENSGALG00000051507	2.86139	-5.53767	1.2848	-4.31013	1.63158e-05	0.000104027	NA

## Sheet: SD vs SY0.30
DEGs in the comparison between SD vs SY0.30
gene_id	baseMean	log2FoldChange	lfcSE	stat	pvalue	padj	gene
ENSGALG00000002907	9.90846	7.49052	2.91697	2.56791	0.0102313	0.0449592	MYL1
ENSGALG00000039869	41.7156	5.25239	1.912	2.74707	0.00601304	0.0299629	PYURF
ENSGALG00000012869	11.7403	4.96637	1.046	4.74798	2.05456e-06	4.30066e-05	OVA,OVA
ENSGALG00000013101	195.958	4.78299	0.582704	8.20827	2.24394e-16	5.86774e-14	NA
ENSGALG00000054060	3.74246	4.28747	1.64405	2.60788	0.00911056	0.041316	NA
ENSGALG00000054033	6.96762	4.26094	1.5077	2.82611	0.00471169	0.0248633	NA
ENSGALG00000015134	17.154	4.21373	0.852184	4.94463	7.62896e-07	1.86039e-05	APOV1
ENSGALG00000036484	2.03725	4.15204	1.33643	3.10681	0.0018912	0.0120532	NCAN
ENSGALG00000030255	2.67296	4.09861	1.27539	3.21362	0.00131074	0.00903069	AMBP
ENSGALG00000049544	8.99239	3.71327	1.16162	3.19663	0.00139045	0.00943452	NA
ENSGALG00000038257	3.96267	3.6535	1.44033	2.53656	0.0111947	0.048171	NA
ENSGALG00000010469	142.581	3.45495	1.24384	2.77765	0.0054754	0.0279283	CYP4B7
ENSGALG00000003512	3.7501	3.3625	1.0836	3.10307	0.00191522	0.0121785	SPINK7
ENSGALG00000015730	176.734	3.20562	1.13416	2.82642	0.00470713	0.0248546	TMPRSS15
ENSGALG00000050749	665.501	3.16659	1.22669	2.5814	0.0098401	0.0437261	NA
ENSGALG00000006591	6.64735	3.08762	1.0009	3.08485	0.00203654	0.0127967	TNNI2
ENSGALG00000050888	13.4536	2.91068	0.876871	3.31939	0.000902134	0.00661215	NA
ENSGALG00000040185	175.988	2.57898	0.819747	3.14607	0.00165479	0.0108262	NA
ENSGALG00000051370	12.1384	2.56634	0.9145	2.80627	0.00501182	0.0260667	NA
ENSGALG00000054895	39.5884	2.42501	0.684541	3.54254	0.000396297	0.00336625	NA
ENSGALG00000050575	215.406	2.38083	0.700007	3.40116	0.00067101	0.0051771	NA
ENSGALG00000029130	6.2201	2.28579	0.766849	2.98076	0.00287535	0.0166926	NA
ENSGALG00000032545	6.64099	2.20701	0.854428	2.58303	0.00979369	0.043554	NKX6-1
ENSGALG00000050752	145.289	2.20656	0.450021	4.90323	9.42717e-07	2.22547e-05	NA
ENSGALG00000040113	44.2542	2.18252	0.714292	3.0555	0.00224685	0.0138118	SFT2D3
ENSGALG00000003403	5.66479	2.09959	0.712448	2.94701	0.00320867	0.0182339	ZNF385C
ENSGALG00000034713	13.5061	2.05218	0.759248	2.70291	0.00687348	0.0332277	NA
ENSGALG00000010822	25.607	2.04433	0.57397	3.56173	0.000368419	0.00317064	SPATA4
ENSGALG00000029618	16.5893	2.02924	0.53863	3.76741	0.000164952	0.00165117	NA
ENSGALG00000048084	6.89584	2.00166	0.741778	2.69846	0.00696621	0.0336261	NA
ENSGALG00000013239	26.5176	1.98196	0.627887	3.15656	0.00159643	0.0105377	NA
ENSGALG00000053882	5.4938	1.94614	0.709274	2.74385	0.00607239	0.0301879	NA
ENSGALG00000040180	978.497	1.93882	0.454019	4.27036	1.95156e-05	0.000285217	CEBPD
ENSGALG00000039032	68.9488	1.91239	0.606039	3.15555	0.00160194	0.0105659	FJX1
ENSGALG00000040971	46.4672	1.90999	0.596024	3.20455	0.00135273	0.00922647	EGR2
ENSGALG00000054914	102.838	1.90528	0.447254	4.25996	2.04467e-05	0.000296783	NA
ENSGALG00000001035	66.2426	1.90527	0.550083	3.46361	0.000532977	0.0042954	NR1D1
ENSGALG00000004495	10.0097	1.90326	0.605035	3.1457	0.00165691	0.0108319	DNAI2
ENSGALG00000050667	21.5676	1.86825	0.454153	4.11371	3.89346e-05	0.000508273	NA
ENSGALG00000047182	453.562	1.83918	0.50141	3.66802	0.000244433	0.00227029	ACHE
ENSGALG00000053846	304.608	1.83718	0.237489	7.73588	1.02693e-14	2.0063e-12	NA
ENSGALG00000051119	14.3493	1.81563	0.481272	3.77256	0.00016158	0.00162788	PCP4L1
ENSGALG00000030153	83.5759	1.78443	0.358476	4.97782	6.43032e-07	1.5979e-05	NUDT8
ENSGALG00000037257	450.996	1.78418	0.334436	5.3349	9.55947e-08	3.11269e-06	HLX
ENSGALG00000004936	11.785	1.77179	0.535602	3.30803	0.000939557	0.00685213	GLRA4
ENSGALG00000048331	321.609	1.75072	0.51837	3.37735	0.000731877	0.00555344	LRFN1
ENSGALG00000053404	272.395	1.74952	0.240391	7.27781	3.39293e-13	4.68117e-11	NA
ENSGALG00000026107	42.6276	1.74448	0.471001	3.70376	0.000212425	0.00201935	NA
ENSGALG00000051279	8.58187	1.7111	0.571116	2.99606	0.00273494	0.0160962	PPP1R1A
ENSGALG00000042103	1743.01	1.67852	0.347613	4.82869	1.37431e-06	3.04552e-05	C5H11ORF96
ENSGALG00000055048	17.5512	1.67029	0.545712	3.06076	0.00220779	0.013616	NA
ENSGALG00000053116	11.292	1.65093	0.599109	2.75565	0.00585765	0.0294389	LRRC61
ENSGALG00000038593	155.084	1.64218	0.390637	4.20386	2.62403e-05	0.000364981	NA
ENSGALG00000052087	1828.28	1.60713	0.328832	4.88741	1.02173e-06	2.38222e-05	NA
ENSGALG00000003644	61.1689	1.60424	0.405098	3.96013	7.49083e-05	0.000865327	C2CD4A
ENSGALG00000032994	14.9161	1.60385	0.535502	2.99504	0.00274405	0.0161274	SOX17
ENSGALG00000052702	219.845	1.60002	0.456316	3.50639	0.000454226	0.00376792	NA
ENSGALG00000004665	7.30033	1.54836	0.585694	2.64363	0.00820226	0.0383005	KPNA7
ENSGALG00000026955	16.068	1.53127	0.507766	3.0157	0.0025639	0.01535	DIRAS1
ENSGALG00000032889	12.2371	1.52108	0.597401	2.54617	0.0108913	0.0472123	RBFOX3
ENSGALG00000046487	40.3398	1.50941	0.385557	3.91488	9.04483e-05	0.00101141	NA
ENSGALG00000037802	75.7657	1.50345	0.329247	4.56633	4.96329e-06	8.94602e-05	RAB2B
ENSGALG00000047833	248.344	1.49713	0.158576	9.44111	3.68864e-21	2.7259e-18	MED11
ENSGALG00000039474	435.06	1.4937	0.281314	5.30972	1.09791e-07	3.44938e-06	ID4
ENSGALG00000047569	143.007	1.49105	0.37889	3.9353	8.30943e-05	0.00093969	LOC107050990
ENSGALG00000004035	19.496	1.48947	0.416694	3.5745	0.000350891	0.00304302	CRYBA1
ENSGALG00000035219	31.5366	1.48857	0.582727	2.55449	0.0106342	0.0464056	ALB
ENSGALG00000027980	58.6424	1.48588	0.466659	3.18408	0.00145214	0.00976343	NANOS1
ENSGALG00000021567	6.64557	1.47966	0.584928	2.52964	0.0114179	0.0488594	EPHA8
ENSGALG00000030566	6.91318	1.47327	0.545992	2.69834	0.00696852	0.0336261	NA
ENSGALG00000051836	62.5113	1.46389	0.447288	3.27282	0.0010648	0.00758179	gga-mir-12229
ENSGALG00000048883	117.55	1.46133	0.507203	2.88115	0.00396225	0.021627	NA
ENSGALG00000028145	825.335	1.4589	0.354019	4.12098	3.77266e-05	0.000495547	BORCS6
ENSGALG00000049461	160.297	1.45244	0.531798	2.73119	0.0063107	0.0310817	BG8
ENSGALG00000049976	196.325	1.43983	0.295894	4.86603	1.1386e-06	2.60117e-05	AMIGO1
ENSGALG00000038589	2659.53	1.43637	0.303148	4.73818	2.15648e-06	4.47579e-05	ABHD14B
ENSGALG00000050465	50.9357	1.42399	0.502467	2.834	0.00459695	0.0243713	NA
ENSGALG00000051848	80.796	1.42285	0.214433	6.63542	3.23573e-11	2.97285e-09	KIF5A
ENSGALG00000039354	13.5102	1.42266	0.4892	2.90813	0.00363593	0.0202339	VTG1
ENSGALG00000048022	77.4165	1.42257	0.485371	2.93088	0.00337998	0.0190483	NA
ENSGALG00000006073	630.881	1.41705	0.400038	3.54229	0.000396664	0.00336768	NDUFAB1
ENSGALG00000006755	36.1392	1.41296	0.429757	3.2878	0.00100974	0.00726228	USP2
ENSGALG00000034983	2405.22	1.402	0.308408	4.54594	5.46911e-06	9.71353e-05	CDX2
ENSGALG00000016774	797.397	1.38597	0.25847	5.3622	8.22123e-08	2.75071e-06	NPAS2
ENSGALG00000054083	28.4944	1.38543	0.413682	3.34903	0.000810947	0.00606676	H2A-VIII
ENSGALG00000039356	23.1701	1.38397	0.369358	3.74695	0.000178997	0.00176782	HEPACAM
ENSGALG00000053468	56.7659	1.37903	0.324582	4.24863	2.1508e-05	0.000309021	ANKRD66
ENSGALG00000049199	22553.2	1.37833	0.317294	4.34401	1.39906e-05	0.000215833	NA
ENSGALG00000043641	2028.63	1.377	0.234258	5.87816	4.14857e-09	2.01467e-07	JUND
ENSGALG00000027899	223.809	1.37379	0.357773	3.83982	0.000123123	0.00129902	NA
ENSGALG00000038672	1659.55	1.3629	0.420596	3.24041	0.00119359	0.00834025	ATPIF1
ENSGALG00000039864	145.098	1.35385	0.189873	7.13029	1.00156e-12	1.3095e-10	NA
ENSGALG00000034094	52.5611	1.35038	0.41882	3.22426	0.001263	0.00873004	SP5
ENSGALG00000034236	23.4333	1.34272	0.398332	3.37086	0.000749328	0.00567067	NA
ENSGALG00000031398	197.828	1.34189	0.228055	5.88408	4.00278e-09	1.95504e-07	NA
ENSGALG00000030932	1238.34	1.3379	0.333146	4.01597	5.92028e-05	0.000711648	NKX2-3
ENSGALG00000032108	10.0509	1.33425	0.517619	2.57767	0.00994702	0.0440515	TMEM136-1
ENSGALG00000054625	23.2368	1.33093	0.387546	3.43424	0.000594219	0.0046911	NA
ENSGALG00000052196	893.132	1.32459	0.308874	4.28846	1.79916e-05	0.00026731	LOC112530215
ENSGALG00000042356	183.767	1.32206	0.191872	6.89031	5.56718e-12	6.18466e-10	FSTL3
ENSGALG00000054250	31.132	1.31458	0.384246	3.42119	0.000623483	0.00487458	LOC107050975
ENSGALG00000047773	43.122	1.31397	0.341702	3.84538	0.000120364	0.00127546	C4H2orf81
ENSGALG00000011468	362.052	1.31312	0.222578	5.89961	3.64364e-09	1.81085e-07	IGFBP5
ENSGALG00000009689	205.791	1.30762	0.446666	2.92751	0.00341692	0.0192245	PON1
ENSGALG00000014179	21.9919	1.29045	0.423573	3.04659	0.0023145	0.0141407	SBK1
ENSGALG00000048328	142.154	1.26594	0.387637	3.26579	0.00109158	0.00773709	NA
ENSGALG00000011419	113.954	1.24442	0.454882	2.73569	0.00622491	0.0307751	DUSP4
ENSGALG00000046971	69.4752	1.2416	0.34031	3.64844	0.000263838	0.00241679	NA
ENSGALG00000037082	245.512	1.23757	0.312517	3.96	7.49492e-05	0.000865327	ASCL1
ENSGALG00000037733	1097.92	1.23693	0.121008	10.2219	1.58244e-24	2.06897e-21	DAPK3
ENSGALG00000046987	42.8781	1.22751	0.333354	3.6823	0.000231141	0.00216271	NA
ENSGALG00000053106	85.4989	1.22438	0.310039	3.94912	7.84382e-05	0.000898392	FAM181B
ENSGALG00000025659	59.9884	1.22138	0.215138	5.67719	1.36927e-08	5.66509e-07	gga-mir-2129
ENSGALG00000051765	3094.47	1.22107	0.189445	6.44549	1.15224e-10	8.98375e-09	NA
ENSGALG00000054017	142.571	1.21686	0.159927	7.60886	2.7653e-14	4.47637e-12	NA
ENSGALG00000030890	332.873	1.20608	0.42236	2.85559	0.00429575	0.0230785	RRS1
ENSGALG00000048310	18.5998	1.20288	0.383853	3.1337	0.00172618	0.0111686	NA
ENSGALG00000054657	381.469	1.19809	0.203132	5.89807	3.67774e-09	1.82013e-07	NA
ENSGALG00000033791	33.5236	1.19606	0.36715	3.25768	0.00112327	0.00794186	MAP3K12
ENSGALG00000048241	59.5006	1.18951	0.433685	2.7428	0.0060918	0.0302578	NA
ENSGALG00000052286	1209.48	1.18939	0.165202	7.19959	6.03932e-13	8.0827e-11	MGAT1
ENSGALG00000054163	34.9429	1.18776	0.415372	2.85952	0.00424287	0.022865	NA
ENSGALG00000054106	984.517	1.18111	0.0950462	12.4267	1.8731e-35	5.30618e-32	CIC
ENSGALG00000049557	161.648	1.17921	0.226403	5.20846	1.90415e-07	5.53245e-06	TSFM
ENSGALG00000052538	184.369	1.17906	0.281736	4.18497	2.85199e-05	0.000391246	NA
ENSGALG00000049290	117.958	1.1679	0.435842	2.67963	0.00737032	0.0351299	NA
ENSGALG00000045658	114.779	1.16421	0.291999	3.98704	6.69041e-05	0.0007919	ABHD14A
ENSGALG00000047711	47.4902	1.16017	0.342367	3.38867	0.000702335	0.00537487	gga-mir-143
ENSGALG00000042159	349.334	1.1559	0.318346	3.63094	0.000282392	0.00254497	SLITRK3
ENSGALG00000008085	71.8914	1.15475	0.351246	3.28759	0.00101049	0.00726228	NEFH
ENSGALG00000000497	1005.76	1.15393	0.441911	2.61123	0.00902162	0.041064	C26H6ORF222
ENSGALG00000040453	487.224	1.15324	0.212595	5.42461	5.80806e-08	2.05238e-06	SRA1
ENSGALG00000049136	2149.24	1.15078	0.0884013	13.0176	9.71332e-39	4.12743e-35	NA
ENSGALG00000032184	18.6985	1.14915	0.391654	2.93411	0.00334508	0.0188766	CSPG5
ENSGALG00000042297	1548.75	1.1474	0.164075	6.99311	2.68853e-12	3.28755e-10	ANKRD13D,ANKRD13D
ENSGALG00000047574	211.869	1.14722	0.234064	4.90131	9.51975e-07	2.24421e-05	NA
ENSGALG00000047838	58.7353	1.13838	0.43647	2.60815	0.00910323	0.0413048	LOC425238
ENSGALG00000043143	315.166	1.13767	0.349707	3.25321	0.0011411	0.0080412	NA
ENSGALG00000047567	67.6705	1.13691	0.288063	3.94675	7.92208e-05	0.000904309	NA
ENSGALG00000029151	25.2531	1.1336	0.396797	2.85688	0.00427826	0.0230192	ISLR2
ENSGALG00000049001	304.502	1.13214	0.279972	4.04375	5.26039e-05	0.000647355	ANKRD39
ENSGALG00000054286	60.3692	1.12931	0.254745	4.43311	9.28839e-06	0.000151076	APLN
ENSGALG00000054776	62.4696	1.12644	0.282077	3.99337	6.51408e-05	0.000773183	NA
ENSGALG00000054662	72.6505	1.12437	0.264386	4.25274	2.11167e-05	0.000304428	NA
ENSGALG00000049949	801.53	1.12405	0.178686	6.29063	3.16173e-10	2.12411e-08	LOC101749299
ENSGALG00000030712	31.4596	1.12131	0.319997	3.50412	0.000458115	0.00379463	COL2A1
ENSGALG00000054005	740.631	1.11832	0.112471	9.94312	2.70239e-23	2.87078e-20	PPP1R37
ENSGALG00000000293	110.324	1.11384	0.310871	3.58298	0.000339698	0.00297009	A2ML4
ENSGALG00000028810	938.314	1.11231	0.22893	4.85874	1.18133e-06	2.6772e-05	CHCHD10
ENSGALG00000011376	192.241	1.11178	0.3366	3.30297	0.000956651	0.00694609	ANKRD9
ENSGALG00000035901	38.757	1.11084	0.36874	3.01254	0.0025907	0.0154823	GDF6
ENSGALG00000000645	763.979	1.1068	0.219528	5.04173	4.61348e-07	1.20269e-05	NA
ENSGALG00000048831	129.697	1.1056	0.289731	3.81596	0.000135653	0.00140784	NA
ENSGALG00000054310	107.934	1.0998	0.24781	4.43806	9.07714e-06	0.000148636	NA
ENSGALG00000047453	30.4652	1.09647	0.341584	3.20997	0.00132749	0.00911285	NA
ENSGALG00000040070	54.8838	1.09562	0.319192	3.43247	0.000598101	0.00471228	PDIA2
ENSGALG00000033683	1728.2	1.09442	0.306088	3.5755	0.000349565	0.00303605	PHOSPHO1
ENSGALG00000038951	576.037	1.08991	0.214968	5.07009	3.97631e-07	1.05767e-05	RASSF1
ENSGALG00000029558	30.5766	1.08748	0.392902	2.76781	0.00564341	0.0285702	NA
ENSGALG00000053766	196.266	1.08322	0.291687	3.71364	0.000204297	0.00195962	BOLA3
ENSGALG00000050493	90.5944	1.0827	0.333729	3.24426	0.00117758	0.00824691	NA
ENSGALG00000040249	84.4986	1.08167	0.348366	3.10498	0.00190292	0.0121095	BHLHE22
ENSGALG00000010044	59.9505	1.07971	0.267768	4.03224	5.52468e-05	0.00067314	KCNMB4
ENSGALG00000048232	70.965	1.078	0.405267	2.65998	0.0078145	0.0367829	NA
ENSGALG00000036456	529.85	1.07753	0.319002	3.37781	0.000730662	0.0055467	TRIB1
ENSGALG00000041622	63.0476	1.07731	0.303414	3.55062	0.000384325	0.00328921	NA
ENSGALG00000029599	565.081	1.07704	0.208407	5.16796	2.36657e-07	6.72171e-06	ACVR1B
ENSGALG00000034986	509.73	1.07499	0.24826	4.3301	1.49044e-05	0.00022639	HEYL
ENSGALG00000053923	100.414	1.07425	0.175354	6.12618	9.00152e-10	5.42549e-08	NA
ENSGALG00000005768	384.92	1.07205	0.225788	4.74805	2.05391e-06	4.30066e-05	ETV5
ENSGALG00000024047	65.0982	1.07154	0.229948	4.65992	3.16338e-06	6.08924e-05	MYCL
ENSGALG00000047060	262.8	1.068	0.153164	6.97294	3.10384e-12	3.74156e-10	SCN1B
ENSGALG00000033356	1021.5	1.06487	0.167205	6.36864	1.90714e-10	1.39123e-08	FAHD2A
ENSGALG00000038301	533.799	1.0617	0.308122	3.44571	0.000569571	0.00452595	NIPSNAP1
ENSGALG00000053653	805.323	1.05865	0.208119	5.08676	3.64226e-07	9.7713e-06	ZNF467
ENSGALG00000040238	488.577	1.05362	0.215575	4.88748	1.02135e-06	2.38222e-05	IMP3
ENSGALG00000047749	40.6632	1.05231	0.369941	2.84453	0.00444769	0.0237354	FGF11
ENSGALG00000041228	78.1427	1.04765	0.229897	4.55703	5.18812e-06	9.31177e-05	SELENOP2
ENSGALG00000044874	54.2286	1.0469	0.334626	3.12858	0.00175653	0.0113305	TNFRSF14
ENSGALG00000025438	51.1001	1.04584	0.291576	3.58685	0.000334693	0.00292934	gga-mir-1600
ENSGALG00000007361	378.542	1.04265	0.291075	3.58207	0.000340886	0.00297588	SST
ENSGALG00000033631	1174.14	1.04262	0.162748	6.40637	1.49024e-10	1.10129e-08	MYC
ENSGALG00000050908	16.2426	1.04013	0.346643	3.00059	0.00269458	0.0159186	NA
ENSGALG00000043628	935.7	1.03571	0.205489	5.04025	4.64931e-07	1.20832e-05	UBE2M
ENSGALG00000033943	213.928	1.03404	0.28434	3.63664	0.00027622	0.00249862	HYI
ENSGALG00000031572	20.1618	1.03344	0.395208	2.61493	0.00892446	0.0407876	NA
ENSGALG00000052838	20.9903	1.0324	0.399848	2.58198	0.00982359	0.0436641	NA
ENSGALG00000052016	113.005	1.02807	0.274326	3.74762	0.000178522	0.00176415	ADRA2B
ENSGALG00000051812	35.827	1.02582	0.33137	3.0957	0.0019635	0.0124297	NA
ENSGALG00000054023	106.777	1.02469	0.204571	5.00897	5.47225e-07	1.38617e-05	LOC112531384
ENSGALG00000027983	857.623	1.02186	0.339538	3.00955	0.00261634	0.0155816	TNK2
ENSGALG00000054634	954.812	1.02092	0.118015	8.65078	5.1147e-18	1.81114e-15	NA
ENSGALG00000035063	75.3168	1.02067	0.313606	3.25462	0.00113543	0.00801447	NA
ENSGALG00000049395	103.851	1.01871	0.273845	3.72001	0.000199211	0.00192605	ARHGDIG
ENSGALG00000047998	327.753	1.01805	0.239902	4.24363	2.19933e-05	0.000314929	NA
ENSGALG00000052652	534.672	1.01801	0.14821	6.8687	6.47898e-12	7.01422e-10	INO80E
ENSGALG00000041459	1334.52	1.01738	0.359012	2.83383	0.00459933	0.0243763	DDIT4
ENSGALG00000029015	1349.2	1.01488	0.354401	2.86365	0.0041879	0.0226393	TM6SF2
ENSGALG00000055092	176.481	1.01355	0.209901	4.8287	1.37426e-06	3.04552e-05	DCAF11
ENSGALG00000050819	435.409	1.01127	0.187857	5.38318	7.31824e-08	2.50783e-06	NA
ENSGALG00000049721	271.876	1.00877	0.325917	3.09519	0.00196689	0.0124464	NA
ENSGALG00000037029	135.228	1.0074	0.215001	4.68554	2.79221e-06	5.44882e-05	PDE4C
ENSGALG00000045228	107.864	1.00693	0.338227	2.97707	0.00291019	0.0168705	PTCRA
ENSGALG00000043052	344.46	1.00632	0.35343	2.84731	0.00440905	0.0235662	CD1B
ENSGALG00000034427	23.9201	1.00448	0.355092	2.82878	0.00467254	0.0247027	SCN4A
ENSGALG00000052816	266.957	1.001	0.272512	3.67324	0.00023949	0.00223537	CCNQ
ENSGALG00000055086	300.883	1.00054	0.218375	4.58175	4.61105e-06	8.43638e-05	NA
ENSGALG00000010350	113.463	-1.00044	0.130331	-7.67614	1.63952e-14	2.93336e-12	GPATCH2L
ENSGALG00000010718	120.963	-1.0057	0.253249	-3.9712	7.15121e-05	0.000837115	NA
ENSGALG00000054475	51.8498	-1.0082	0.268809	-3.75061	0.000176406	0.00174833	NA
ENSGALG00000008842	463.582	-1.00821	0.135142	-7.46041	8.62545e-14	1.29741e-11	PIKFYVE
ENSGALG00000008627	87.9135	-1.00845	0.228454	-4.41423	1.01368e-05	0.000163846	TTBK1
ENSGALG00000042105	386.596	-1.01026	0.241121	-4.18985	2.79145e-05	0.00038479	PLCB2
ENSGALG00000027184	244.313	-1.0104	0.385951	-2.61795	0.00884596	0.0405378	OLFML1
ENSGALG00000000830	88.1161	-1.01056	0.200146	-5.04914	4.43811e-07	1.16232e-05	NA
ENSGALG00000009048	162.443	-1.01131	0.164442	-6.14995	7.75094e-10	4.75606e-08	ABLIM1
ENSGALG00000004570	659.006	-1.01136	0.113935	-8.87661	6.8928e-19	3.25436e-16	NCOA3
ENSGALG00000000934	235.99	-1.01155	0.17422	-5.80615	6.39256e-09	2.91299e-07	ZBTB43
ENSGALG00000033647	212.625	-1.01444	0.169726	-5.97692	2.27391e-09	1.20404e-07	NA
ENSGALG00000011185	108.63	-1.0145	0.166728	-6.0848	1.16638e-09	6.81267e-08	PLEKHA8
ENSGALG00000009698	452.732	-1.01466	0.220908	-4.59313	4.36655e-06	8.05844e-05	SLC38A1
ENSGALG00000039391	117.263	-1.01686	0.159912	-6.35887	2.03238e-10	1.45144e-08	ZC3H12B
ENSGALG00000052494	22.8872	-1.01787	0.299719	-3.39608	0.000683572	0.00525732	C4orf50
ENSGALG00000002175	101.89	-1.01853	0.243849	-4.17688	2.95534e-05	0.000403146	KIF14
ENSGALG00000010270	440.342	-1.01972	0.111705	-9.12867	6.93447e-20	4.06432e-17	AREL1
ENSGALG00000054447	43.8835	-1.02129	0.329758	-3.09708	0.00195435	0.0123994	MED15
ENSGALG00000054172	187.795	-1.02151	0.289015	-3.53446	0.000408604	0.00344838	NA
ENSGALG00000003047	320.531	-1.02196	0.138127	-7.39875	1.37477e-13	1.9636e-11	SUGP2
ENSGALG00000029596	189.262	-1.02301	0.223414	-4.57901	4.67183e-06	8.50526e-05	HAS2
ENSGALG00000011275	155.744	-1.02367	0.213587	-4.79276	1.64501e-06	3.56182e-05	DEPDC1
ENSGALG00000010971	62.1638	-1.0251	0.246679	-4.15561	3.24418e-05	0.000436874	CSRNP3
ENSGALG00000007755	31.2334	-1.02548	0.235971	-4.34579	1.38776e-05	0.000214629	NEXMIF
ENSGALG00000044730	123.854	-1.02707	0.24569	-4.18037	2.91042e-05	0.000397655	NA
ENSGALG00000010999	428.477	-1.02908	0.0844136	-12.191	3.47233e-34	8.43131e-31	DICER1
ENSGALG00000005747	60.8984	-1.02915	0.375371	-2.74168	0.00611252	0.0303342	LOC101748744
ENSGALG00000003857	75.4082	-1.02945	0.226277	-4.54953	5.37648e-06	9.5889e-05	NA
ENSGALG00000050487	17.8599	-1.02961	0.370543	-2.77864	0.00545878	0.0278744	NA
ENSGALG00000012932	495.363	-1.03008	0.264584	-3.89319	9.89344e-05	0.00109265	FGD4
ENSGALG00000052012	52.1946	-1.03156	0.23314	-4.42462	9.66109e-06	0.000156988	NA
ENSGALG00000012973	20.9642	-1.0347	0.348184	-2.97172	0.0029614	0.0171149	ESR1
ENSGALG00000042137	226.178	-1.035	0.183934	-5.62699	1.8338e-08	7.35119e-07	ELK4
ENSGALG00000015611	376.288	-1.03535	0.133275	-7.76849	7.94263e-15	1.60715e-12	CASP8AP2
ENSGALG00000041680	25.7366	-1.0378	0.310769	-3.33945	0.00083945	0.0062388	KCNT2
ENSGALG00000039099	179.593	-1.03851	0.161961	-6.41207	1.43559e-10	1.07942e-08	MAPK9
ENSGALG00000014892	169.329	-1.03961	0.224368	-4.6335	3.59532e-06	6.80232e-05	CEP85L
ENSGALG00000031149	79.953	-1.03967	0.403727	-2.57517	0.010019	0.0443124	CD55
ENSGALG00000017065	219.439	-1.04226	0.19415	-5.36835	7.94611e-08	2.67446e-06	STARD13
ENSGALG00000034999	351.617	-1.04261	0.138675	-7.51838	5.54598e-14	8.56955e-12	ZHX1
ENSGALG00000002335	158.75	-1.04353	0.292755	-3.56452	0.000364522	0.00314347	DOCK3
ENSGALG00000016147	228.613	-1.04417	0.177732	-5.87497	4.22929e-09	2.04801e-07	ZBTB21
ENSGALG00000001714	198.778	-1.04503	0.193762	-5.39338	6.91441e-08	2.40336e-06	PUSL1
ENSGALG00000040051	26.5411	-1.04587	0.392293	-2.66604	0.00767514	0.0362776	NA
ENSGALG00000050863	99.033	-1.04772	0.341058	-3.07196	0.00212662	0.0132355	NA
ENSGALG00000020884	35.8422	-1.04852	0.306197	-3.42432	0.000616332	0.00483201	NA
ENSGALG00000014064	36.7571	-1.04861	0.259615	-4.03909	5.36591e-05	0.00065804	NA
ENSGALG00000033507	710.01	-1.04891	0.202272	-5.18562	2.15294e-07	6.16053e-06	PLCG2
ENSGALG00000028560	372.053	-1.04942	0.291419	-3.60107	0.000316908	0.00279818	OC3
ENSGALG00000052803	65.5708	-1.05038	0.338676	-3.10144	0.00192583	0.0122368	NA
ENSGALG00000043541	161.955	-1.05073	0.120929	-8.68876	3.66416e-18	1.38399e-15	SREK1
ENSGALG00000003433	401.976	-1.05144	0.238044	-4.41701	1.00077e-05	0.000162	DPEP2
ENSGALG00000029298	185.9	-1.05202	0.258357	-4.07196	4.66186e-05	0.000590005	F5
ENSGALG00000009403	75.7604	-1.05274	0.233495	-4.5086	6.52571e-06	0.000112151	GRK5
ENSGALG00000031129	1175.93	-1.05338	0.380532	-2.76818	0.00563712	0.0285501	HMCN1
ENSGALG00000008638	100.536	-1.05455	0.382011	-2.76051	0.00577113	0.0290722	MMR1L3
ENSGALG00000010958	112.773	-1.05635	0.241163	-4.38024	1.18548e-05	0.000188113	PPFIA2
ENSGALG00000005521	4247.57	-1.05648	0.234423	-4.50671	6.58398e-06	0.000112924	PER2
ENSGALG00000012407	27.3484	-1.05837	0.317851	-3.32978	0.000869155	0.00640912	LRP1B
ENSGALG00000054431	40.0143	-1.05973	0.381239	-2.7797	0.00544085	0.0278046	NA
ENSGALG00000001169	67.4615	-1.06148	0.27039	-3.92574	8.64645e-05	0.000973563	CRB2
ENSGALG00000000558	85.8484	-1.06221	0.374289	-2.83794	0.00454058	0.0241176	SLC1A6
ENSGALG00000003026	987.75	-1.06265	0.16861	-6.30241	2.93052e-10	2.00936e-08	NA
ENSGALG00000015681	629.404	-1.06585	0.220379	-4.83647	1.32165e-06	2.94417e-05	NRIP1
ENSGALG00000023824	129.538	-1.06617	0.152993	-6.96871	3.19856e-12	3.77541e-10	LIPML5
ENSGALG00000048418	31.2714	-1.0674	0.358104	-2.98071	0.00287585	0.0166926	NA
ENSGALG00000012187	851.941	-1.06756	0.223689	-4.77252	1.81933e-06	3.88727e-05	MGAT5
ENSGALG00000030773	526.856	-1.06881	0.113143	-9.44661	3.49992e-21	2.704e-18	CP
ENSGALG00000012067	85.7854	-1.06922	0.256536	-4.16789	3.07433e-05	0.00041837	LMLN
ENSGALG00000016258	67.0605	-1.07079	0.28924	-3.70207	0.00021385	0.00202949	SYTL5
ENSGALG00000052720	11.8027	-1.07263	0.41281	-2.59838	0.0093666	0.0421153	NA
ENSGALG00000032684	85.0372	-1.07343	0.242748	-4.42199	9.77969e-06	0.000158461	NA
ENSGALG00000014700	225.363	-1.07381	0.113432	-9.46651	2.89352e-21	2.41267e-18	DHX29
ENSGALG00000022866	192.853	-1.07402	0.167123	-6.42652	1.30562e-10	1.00871e-08	ZNF654
ENSGALG00000005251	198.869	-1.07499	0.15675	-6.85798	6.98391e-12	7.513e-10	CMTM4
ENSGALG00000006034	148.838	-1.07741	0.262751	-4.10048	4.12297e-05	0.00053332	PITPNM3
ENSGALG00000034311	336.022	-1.07948	0.130568	-8.26762	1.36657e-16	3.68691e-14	BTBD7
ENSGALG00000044020	360.581	-1.07971	0.226552	-4.76582	1.88084e-06	3.9943e-05	NA
ENSGALG00000012380	382.284	-1.07974	0.102949	-10.4881	9.79687e-26	1.38765e-22	SPOPL
ENSGALG00000006076	156.761	-1.08178	0.181498	-5.96029	2.51783e-09	1.30474e-07	RASGEF1C
ENSGALG00000011283	66.152	-1.08353	0.285678	-3.79284	0.000148935	0.00152314	ZNF385D
ENSGALG00000003164	11.8394	-1.08354	0.42741	-2.53514	0.0112402	0.0483301	NA
ENSGALG00000009982	380.241	-1.08512	0.221634	-4.896	9.78055e-07	2.29613e-05	ZNF827
ENSGALG00000054970	49.7747	-1.08658	0.314262	-3.45756	0.000545087	0.00436404	NA
ENSGALG00000014645	143.901	-1.08718	0.274578	-3.95947	7.51148e-05	0.000865707	MEF2C
ENSGALG00000009885	839.623	-1.08764	0.139436	-7.80029	6.17636e-15	1.29604e-12	HELB
ENSGALG00000010869	433.609	-1.08777	0.157275	-6.91633	4.63494e-12	5.28726e-10	MYSM1
ENSGALG00000013846	203.553	-1.08901	0.149652	-7.27693	3.4151e-13	4.68117e-11	ARFGEF3
ENSGALG00000002124	144.026	-1.08904	0.181198	-6.0102	1.85293e-09	1.01107e-07	ZDHHC8
ENSGALG00000053860	4044.68	-1.08934	0.359412	-3.03089	0.00243836	0.0147543	LOC420486,LOC420486
ENSGALG00000014178	175.516	-1.0926	0.268751	-4.06547	4.79354e-05	0.000603524	SCUBE1
ENSGALG00000015889	558.145	-1.09467	0.107968	-10.1389	3.71252e-24	4.20679e-21	PHIP
ENSGALG00000003775	278.454	-1.09621	0.127512	-8.59687	8.19188e-18	2.73015e-15	RICTOR
ENSGALG00000007902	367.558	-1.09726	0.127867	-8.58125	9.38455e-18	3.06749e-15	ATP7A
ENSGALG00000043044	134.689	-1.09774	0.183711	-5.97538	2.29548e-09	1.21168e-07	IL1R1
ENSGALG00000006955	36.63	-1.09883	0.304052	-3.61395	0.000301573	0.00268368	CCNJ
ENSGALG00000049190	34.8101	-1.10448	0.226961	-4.86636	1.13671e-06	2.60035e-05	NA
ENSGALG00000030803	39.5696	-1.10705	0.323333	-3.42388	0.00061733	0.0048376	NA
ENSGALG00000036725	51.4789	-1.11112	0.344187	-3.22824	0.00124556	0.00862354	ASCL3
ENSGALG00000016707	748.778	-1.11152	0.301521	-3.68638	0.000227468	0.00213725	CLIC5
ENSGALG00000017268	24.2601	-1.11163	0.290094	-3.83197	0.000127122	0.0013333	KCTD21
ENSGALG00000009942	657.623	-1.11265	0.125962	-8.83323	1.01692e-18	4.67152e-16	MDM2
ENSGALG00000043724	380.041	-1.11361	0.128266	-8.68203	3.88763e-18	1.43648e-15	NFX1
ENSGALG00000006933	36.3948	-1.11366	0.233355	-4.7724	1.82048e-06	3.88727e-05	MOSMO
ENSGALG00000034586	85.311	-1.11507	0.205869	-5.41642	6.08047e-08	2.13974e-06	NA
ENSGALG00000037326	95.5592	-1.11549	0.184717	-6.03891	1.55155e-09	8.73236e-08	MAP3K9
ENSGALG00000029322	104.065	-1.11592	0.240484	-4.64033	3.47859e-06	6.60621e-05	FBXO39
ENSGALG00000013209	241.321	-1.11599	0.176328	-6.32908	2.46628e-10	1.73221e-08	SLC39A6
ENSGALG00000044996	41.1351	-1.1166	0.390999	-2.85576	0.00429341	0.0230785	TMEM71
ENSGALG00000054498	51.5517	-1.11823	0.212084	-5.27256	1.34533e-07	4.12012e-06	NA
ENSGALG00000023552	52.8566	-1.11832	0.285979	-3.91048	9.21123e-05	0.00102732	SPEF2
ENSGALG00000001239	464.499	-1.11849	0.175087	-6.38823	1.67819e-10	1.22949e-08	SLC26A2
ENSGALG00000003131	141.552	-1.11851	0.163481	-6.8418	7.82041e-12	8.25612e-10	DGKE
ENSGALG00000009372	134.029	-1.11941	0.162223	-6.90046	5.18343e-12	5.81452e-10	PHC3
ENSGALG00000013625	67.6402	-1.12213	0.251491	-4.46192	8.12304e-06	0.000135493	IPCEF1
ENSGALG00000026578	59.0264	-1.12254	0.246528	-4.55338	5.27911e-06	9.44516e-05	LOC769510
ENSGALG00000029287	37.4925	-1.12324	0.279285	-4.02184	5.77448e-05	0.000696847	TMEM67
ENSGALG00000004704	28.418	-1.12327	0.436777	-2.57173	0.010119	0.0445925	TDRD12
ENSGALG00000054619	104.896	-1.12838	0.191419	-5.89481	3.7512e-09	1.84809e-07	GAB2
ENSGALG00000053491	17.6698	-1.12867	0.386947	-2.91687	0.00353565	0.0197488	NA
ENSGALG00000034946	19.185	-1.12878	0.43559	-2.59139	0.00955885	0.0427726	NA
ENSGALG00000020813	525.842	-1.12908	0.14462	-7.8072	5.84723e-15	1.24232e-12	CCDC50
ENSGALG00000052026	58.7258	-1.13043	0.378726	-2.98482	0.00283745	0.0165221	SPIK2
ENSGALG00000003136	98.9997	-1.13228	0.304665	-3.71649	0.000202012	0.00194098	IKZF2
ENSGALG00000051484	19.1532	-1.13423	0.411818	-2.75421	0.00588334	0.0295157	NA
ENSGALG00000052679	22.1536	-1.13536	0.336018	-3.37886	0.000727869	0.00553291	NA
ENSGALG00000033411	51.1665	-1.1362	0.391693	-2.90073	0.00372293	0.0206119	LOC100859549
ENSGALG00000033126	452.311	-1.1363	0.144254	-7.87706	3.35183e-15	7.4962e-13	DGCR8
ENSGALG00000000215	203.947	-1.13903	0.121716	-9.35804	8.12274e-21	5.52249e-18	DCP2
ENSGALG00000005303	15.3468	-1.14118	0.380739	-2.99727	0.00272409	0.0160434	NA
ENSGALG00000050414	73.3731	-1.1454	0.330748	-3.46305	0.000534091	0.00429876	NA
ENSGALG00000052725	105.155	-1.14587	0.185119	-6.1899	6.02025e-10	3.81814e-08	NA
ENSGALG00000001895	873.046	-1.14632	0.197189	-5.81331	6.12513e-09	2.82904e-07	PANK3
ENSGALG00000011855	55.1832	-1.14907	0.35003	-3.28276	0.00102795	0.00737529	RHOJ
ENSGALG00000035602	54.3361	-1.16014	0.289076	-4.01326	5.98862e-05	0.000718845	ZNF536
ENSGALG00000015333	130.777	-1.16169	0.166695	-6.96894	3.19329e-12	3.77541e-10	PCGF3
ENSGALG00000007525	31.9322	-1.16561	0.382637	-3.04627	0.00231699	0.0141509	INCENPL
ENSGALG00000007337	158.676	-1.16706	0.169908	-6.86875	6.47647e-12	7.01422e-10	LPP
ENSGALG00000041736	26.8269	-1.16776	0.295439	-3.95264	7.72941e-05	0.000886167	FSTL5
ENSGALG00000011421	27.2336	-1.16887	0.417908	-2.79696	0.00515859	0.0266506	HAL
ENSGALG00000015605	48.6415	-1.17221	0.241283	-4.85826	1.18423e-06	2.68021e-05	BACH2
ENSGALG00000052249	18.9774	-1.17391	0.409869	-2.8641	0.00418194	0.0226227	NA
ENSGALG00000047341	161.84	-1.17447	0.31334	-3.74824	0.000178083	0.00176083	NA
ENSGALG00000004532	134.199	-1.17637	0.172342	-6.82577	8.74523e-12	9.17547e-10	ZNF507
ENSGALG00000046316	35.6948	-1.17939	0.465951	-2.53115	0.0113689	0.0487234	CFAP97D1
ENSGALG00000039300	917.968	-1.18017	0.131665	-8.96338	3.14881e-19	1.54674e-16	NFAT5
ENSGALG00000002227	506.005	-1.18039	0.180371	-6.54425	5.97944e-11	5.15901e-09	DMXL1
ENSGALG00000008298	285.882	-1.18101	0.314502	-3.75517	0.000173222	0.00172279	LRRC17
ENSGALG00000050582	77.1384	-1.18164	0.171911	-6.87357	6.26153e-12	6.86628e-10	NA
ENSGALG00000050993	34.3659	-1.18288	0.320686	-3.6886	0.000225487	0.00212424	NA
ENSGALG00000012994	154.203	-1.18389	0.145947	-8.1118	4.9875e-16	1.21104e-13	ERC1
ENSGALG00000005527	290.118	-1.18525	0.197842	-5.9909	2.08684e-09	1.12247e-07	APPL1
ENSGALG00000041565	36.5459	-1.18598	0.291245	-4.0721	4.65921e-05	0.000590005	NA
ENSGALG00000053347	18.3957	-1.18605	0.353669	-3.35356	0.000797797	0.0059789	NA
ENSGALG00000016128	269.723	-1.1889	0.422165	-2.8162	0.0048595	0.0254614	B3GALT5
ENSGALG00000016529	36.5026	-1.19035	0.295221	-4.03205	5.52927e-05	0.000673216	CDKL5
ENSGALG00000030032	98.6832	-1.19282	0.371579	-3.21013	0.00132673	0.00911285	SLC4A10
ENSGALG00000024565	12.3305	-1.19386	0.414016	-2.88362	0.00393132	0.0214942	NA
ENSGALG00000010589	21.9544	-1.19626	0.374872	-3.19112	0.00141723	0.0095975	FLRT2
ENSGALG00000008501	73.4548	-1.19722	0.238867	-5.01209	5.38413e-07	1.36792e-05	KLF7
ENSGALG00000035293	27.1444	-1.2007	0.393066	-3.05471	0.00225277	0.0138332	NA
ENSGALG00000006165	308.941	-1.20216	0.370129	-3.24795	0.00116239	0.00815786	NA
ENSGALG00000013177	118.441	-1.20442	0.316358	-3.80713	0.000140588	0.00145263	BCAT1
ENSGALG00000004087	133.153	-1.20444	0.269061	-4.47644	7.58996e-06	0.000127983	THSD4
ENSGALG00000037545	30.2633	-1.20461	0.368488	-3.26906	0.00107906	0.00767074	GRIP2
ENSGALG00000003016	25.0897	-1.20947	0.461585	-2.62026	0.00878635	0.0403299	MASP2
ENSGALG00000012223	22.6579	-1.21032	0.39716	-3.04743	0.00230805	0.0141115	ZRANB3
ENSGALG00000047062	9.33828	-1.21522	0.457765	-2.65469	0.00793821	0.037262	NA
ENSGALG00000032452	128.804	-1.22174	0.188079	-6.49588	8.25491e-11	6.8111e-09	GAS7
ENSGALG00000008006	43.4632	-1.23509	0.41725	-2.96008	0.00307563	0.0176094	CAPN6
ENSGALG00000002142	101.336	-1.23713	0.154847	-7.98936	1.35646e-15	3.20218e-13	DGKQ
ENSGALG00000033416	26.257	-1.23919	0.461481	-2.68525	0.00724761	0.0346704	HIC2
ENSGALG00000015390	138.406	-1.23985	0.190068	-6.52318	6.88315e-11	5.82054e-09	HOOK3
ENSGALG00000052648	477.352	-1.24202	0.0814326	-15.2522	1.59259e-52	1.35347e-48	PRR14L
ENSGALG00000000636	852.95	-1.24493	0.0976194	-12.7529	3.0049e-37	1.02148e-33	MDM4
ENSGALG00000001730	1155.55	-1.24537	0.142314	-8.75085	2.11753e-18	8.56942e-16	DGKD
ENSGALG00000038433	974.775	-1.25061	0.289445	-4.32072	1.55524e-05	0.000234972	SPON2
ENSGALG00000012847	26.8734	-1.25092	0.397891	-3.14387	0.00166732	0.0108663	CGTL
ENSGALG00000002350	36.3097	-1.25464	0.361935	-3.46647	0.000527348	0.00426014	DNAH3
ENSGALG00000008786	837.002	-1.26211	0.143093	-8.82022	1.1424e-18	4.97881e-16	NBEAL1
ENSGALG00000007777	115.666	-1.2639	0.271641	-4.65281	3.27439e-06	6.28868e-05	SLC39A10
ENSGALG00000054084	22.1487	-1.26448	0.455246	-2.77758	0.00547655	0.0279283	NA
ENSGALG00000009315	34.6641	-1.26844	0.346725	-3.65833	0.000253859	0.0023463	PAPLN
ENSGALG00000013311	39.5952	-1.26917	0.336695	-3.7695	0.000163577	0.00163934	ANO3
ENSGALG00000054272	30.6155	-1.27258	0.386355	-3.29382	0.000988346	0.00713027	NA
ENSGALG00000002246	222.4	-1.27537	0.188738	-6.75735	1.40534e-11	1.3728e-09	DENND1B
ENSGALG00000006502	265.758	-1.28292	0.115344	-11.1226	9.74136e-29	1.50522e-25	PCGF5
ENSGALG00000005601	48.1837	-1.28584	0.280085	-4.59089	4.4137e-06	8.11901e-05	DNAH12
ENSGALG00000012457	33.4275	-1.28616	0.379684	-3.38745	0.000705455	0.00538904	SSTR3
ENSGALG00000049235	84.077	-1.29279	0.334737	-3.8621	0.000112418	0.00121165	NA
ENSGALG00000044811	64.7235	-1.29386	0.341826	-3.78514	0.00015362	0.00156446	LOC100858647
ENSGALG00000029132	19.741	-1.29504	0.292821	-4.42261	9.75136e-06	0.000158153	gga-mir-6626
ENSGALG00000010562	55.7815	-1.29536	0.235115	-5.50947	3.59923e-08	1.34008e-06	CEP128
ENSGALG00000048496	11.9117	-1.29702	0.512198	-2.53226	0.0113331	0.0485946	NA
ENSGALG00000023670	55.757	-1.29762	0.254335	-5.10204	3.36017e-07	9.0944e-06	NAALADL2
ENSGALG00000016992	25.5366	-1.29858	0.29166	-4.45236	8.49297e-06	0.000140036	HTR2A
ENSGALG00000046643	26.4793	-1.29895	0.343969	-3.77636	0.000159139	0.00161042	NA
ENSGALG00000054120	19.4843	-1.3016	0.407137	-3.19695	0.00138887	0.00942755	NA
ENSGALG00000025678	13.3208	-1.3019	0.500278	-2.60236	0.00925851	0.0417419	NA
ENSGALG00000023083	14.2804	-1.30259	0.449635	-2.897	0.00376749	0.0208182	KIAA1958
ENSGALG00000011990	263.662	-1.3041	0.226658	-5.75362	8.73524e-09	3.82662e-07	USP53
ENSGALG00000037387	20.6769	-1.30718	0.50772	-2.57461	0.0100354	0.0443274	CLSTN2
ENSGALG00000051263	25.153	-1.30821	0.350258	-3.73498	0.000187726	0.00183273	NA
ENSGALG00000013437	64.1413	-1.313	0.276134	-4.75495	1.98492e-06	4.18581e-05	GAN
ENSGALG00000009966	101.06	-1.31896	0.155778	-8.46687	2.52066e-17	7.78974e-15	FRS2
ENSGALG00000038222	182.417	-1.31967	0.142804	-9.24116	2.43845e-20	1.53505e-17	NA
ENSGALG00000042339	21.1594	-1.32268	0.470207	-2.81298	0.00490854	0.0256551	NA
ENSGALG00000001172	91.5694	-1.32306	0.41881	-3.15908	0.00158269	0.0104591	KBP
ENSGALG00000031564	13.3922	-1.32419	0.381846	-3.46787	0.0005246	0.00424197	SOGA3
ENSGALG00000013402	109.979	-1.32514	0.152284	-8.70173	3.2685e-18	1.26261e-15	AHRR
ENSGALG00000025674	21.0776	-1.32538	0.363928	-3.64187	0.000270666	0.00246809	SNORD127
ENSGALG00000002504	114.424	-1.33564	0.147959	-9.02715	1.76204e-19	9.98312e-17	RO60
ENSGALG00000011389	161.94	-1.33858	0.206259	-6.48981	8.59438e-11	6.98941e-09	TRAF3
ENSGALG00000029616	484.592	-1.33933	0.0830266	-16.1314	1.53592e-58	2.6106e-54	HCFC2
ENSGALG00000025672	56.3831	-1.34069	0.264517	-5.06844	4.01098e-07	1.06523e-05	SNORD97
ENSGALG00000017870	31.6544	-1.34079	0.393203	-3.40992	0.000649808	0.00504098	SNORD24
ENSGALG00000051433	16.9372	-1.34084	0.355586	-3.7708	0.000162728	0.00163276	NA
ENSGALG00000014751	13.2624	-1.34196	0.43805	-3.06349	0.00218775	0.0135219	ADAMTS6
ENSGALG00000048321	91.2561	-1.34718	0.163331	-8.24816	1.60849e-16	4.27181e-14	NA
ENSGALG00000040957	78.8835	-1.35043	0.208873	-6.4653	1.01096e-10	8.1053e-09	AGO2
ENSGALG00000016001	346.956	-1.35588	0.213124	-6.36194	1.9922e-10	1.42875e-08	LZTS3
ENSGALG00000053627	558.386	-1.35628	0.145407	-9.32754	1.0836e-20	7.08386e-18	NA
ENSGALG00000003886	60.6349	-1.3565	0.247019	-5.49148	3.98582e-08	1.46322e-06	SGCD
ENSGALG00000047605	20.2502	-1.36094	0.498904	-2.72786	0.0063746	0.0313148	NA
ENSGALG00000016904	256.66	-1.36176	0.300379	-4.53349	5.80164e-06	0.000102081	SLITRK6
ENSGALG00000041491	224.478	-1.36527	0.364953	-3.74094	0.000183332	0.00179931	ACKR4
ENSGALG00000049699	27.518	-1.36534	0.245674	-5.55753	2.73624e-08	1.04044e-06	NA
ENSGALG00000029701	156.298	-1.3657	0.163359	-8.36009	6.26705e-17	1.77535e-14	INO80D
ENSGALG00000054081	34.6391	-1.36598	0.249859	-5.46701	4.57681e-08	1.66936e-06	NA
ENSGALG00000021230	10.009	-1.36639	0.515716	-2.6495	0.00806104	0.0377246	EPB42
ENSGALG00000028304	309.227	-1.36673	0.35953	-3.80143	0.000143861	0.00148284	MMR1L4
ENSGALG00000042388	47.8538	-1.36911	0.412328	-3.32043	0.000898786	0.00659045	NA
ENSGALG00000052183	19.1067	-1.37154	0.337831	-4.05985	4.91038e-05	0.000613598	NA
ENSGALG00000039245	24.2611	-1.3722	0.413897	-3.31532	0.000915381	0.00669769	STAB2
ENSGALG00000017204	142.236	-1.3738	0.160309	-8.56972	1.03738e-17	3.32685e-15	SESN3
ENSGALG00000020253	80.9271	-1.37782	0.162962	-8.45482	2.79528e-17	8.48419e-15	MAP9
ENSGALG00000046969	48.2565	-1.38127	0.275422	-5.0151	5.30048e-07	1.35274e-05	NA
ENSGALG00000029944	58.8487	-1.38159	0.425106	-3.24999	0.00115411	0.00811756	FAM222A
ENSGALG00000010583	15.7462	-1.38918	0.456108	-3.04574	0.00232112	0.0141659	VIT
ENSGALG00000053471	14.1159	-1.39601	0.345951	-4.03528	5.45372e-05	0.000666884	NA
ENSGALG00000027040	11.653	-1.39619	0.552102	-2.52886	0.0114435	0.0489568	NA
ENSGALG00000017876	9.89604	-1.39763	0.460295	-3.03638	0.00239441	0.0145246	NA
ENSGALG00000047547	16.3362	-1.39874	0.485401	-2.88163	0.00395626	0.0216081	NA
ENSGALG00000009884	18.1157	-1.41044	0.44255	-3.18709	0.00143714	0.00967994	SYT14
ENSGALG00000053091	39.0203	-1.41079	0.279232	-5.05241	4.3628e-07	1.1459e-05	NA
ENSGALG00000009279	39.6857	-1.41168	0.243383	-5.80025	6.62181e-09	3.00136e-07	SFMBT2
ENSGALG00000011076	97.0871	-1.416	0.309293	-4.57818	4.6903e-06	8.52632e-05	SYNE3
ENSGALG00000048828	70.6933	-1.41615	0.215859	-6.56053	5.3618e-11	4.67356e-09	NA
ENSGALG00000007097	110.831	-1.41669	0.142754	-9.92396	3.27497e-23	3.27439e-20	RPS6KA6
ENSGALG00000050226	19.0678	-1.42	0.531207	-2.67316	0.00751408	0.0356751	NA
ENSGALG00000007079	47.162	-1.42172	0.307646	-4.62129	3.81356e-06	7.14654e-05	PAPPA
ENSGALG00000050687	21.0644	-1.42234	0.453452	-3.13669	0.00170865	0.0110889	NA
ENSGALG00000023407	151.86	-1.43527	0.172427	-8.32395	8.50793e-17	2.33241e-14	ZBTB34
ENSGALG00000050460	8.53121	-1.43688	0.5569	-2.58014	0.00987597	0.0438396	NA
ENSGALG00000018276	18.9281	-1.4413	0.485637	-2.96786	0.00299883	0.0172749	gga-mir-126
ENSGALG00000054404	34.9495	-1.44416	0.374267	-3.85863	0.000114025	0.00122689	NA
ENSGALG00000035466	53.9736	-1.44845	0.358391	-4.04154	5.3101e-05	0.000651666	CACNB4
ENSGALG00000036522	16.2744	-1.45041	0.530031	-2.73647	0.00621028	0.0307206	NA
ENSGALG00000015375	31.3308	-1.45548	0.355746	-4.09135	4.28867e-05	0.000552231	PLCXD2
ENSGALG00000029212	9.30224	-1.45932	0.533794	-2.73386	0.00625962	0.0308797	PADI2
ENSGALG00000049296	7.19443	-1.46311	0.577373	-2.53409	0.0112741	0.0484517	NA
ENSGALG00000009282	242.228	-1.46575	0.154886	-9.4634	2.98088e-21	2.41267e-18	ELMSAN1
ENSGALG00000047346	20.7254	-1.47098	0.358487	-4.1033	4.07291e-05	0.000527647	NA
ENSGALG00000013006	8.18261	-1.47417	0.567026	-2.59982	0.00932732	0.0419853	ROPN1L
ENSGALG00000054073	6.22353	-1.47494	0.580538	-2.54064	0.0110649	0.0477558	NA
ENSGALG00000015113	22.4669	-1.47689	0.341008	-4.33096	1.4846e-05	0.000225704	PTAR1
ENSGALG00000015016	83.7267	-1.47849	0.215077	-6.87423	6.23242e-12	6.86628e-10	SLC22A15
ENSGALG00000017235	248.187	-1.49203	0.256205	-5.8236	5.7592e-09	2.68189e-07	NOX4,NOX4
ENSGALG00000011259	29.8383	-1.50301	0.388113	-3.87261	0.000107675	0.00117393	RPE65
ENSGALG00000039121	68.8865	-1.5038	0.247183	-6.08375	1.17405e-09	6.83401e-08	PPM1F
ENSGALG00000029286	7.89195	-1.50483	0.548238	-2.74485	0.00605392	0.0301313	NA
ENSGALG00000021908	8.33411	-1.51085	0.529233	-2.8548	0.00430646	0.023127	gga-mir-458a
ENSGALG00000051378	33.0802	-1.51727	0.32754	-4.63232	3.61589e-06	6.82123e-05	NA
ENSGALG00000052453	7.36392	-1.51889	0.539287	-2.81648	0.00485537	0.0254477	NA
ENSGALG00000014232	11.4871	-1.51891	0.567475	-2.67661	0.00743719	0.0353807	RIBC2
ENSGALG00000050520	19.453	-1.52174	0.544692	-2.79376	0.00520986	0.0268826	NA
ENSGALG00000015347	13.2572	-1.52384	0.524484	-2.90541	0.00366777	0.0203862	ZPLD1
ENSGALG00000035803	113.86	-1.52469	0.535611	-2.84663	0.0044185	0.0236093	THRSP
ENSGALG00000019060	12.0633	-1.52749	0.499094	-3.06053	0.00220949	0.0136216	MMP27
ENSGALG00000046779	25.1749	-1.53113	0.364869	-4.19637	2.71229e-05	0.000375414	NA
ENSGALG00000011177	48.7266	-1.53648	0.299113	-5.13679	2.79477e-07	7.78733e-06	NA
ENSGALG00000017875	10.8944	-1.54795	0.454269	-3.40756	0.000655453	0.00507089	NA
ENSGALG00000034244	7.56059	-1.55166	0.578655	-2.6815	0.0073294	0.0349839	NA
ENSGALG00000040434	186.907	-1.55757	0.398712	-3.9065	9.36411e-05	0.001043	RAB18L
ENSGALG00000052726	22.9788	-1.56054	0.363534	-4.29269	1.76521e-05	0.000262956	NA
ENSGALG00000053469	19.0012	-1.56076	0.510777	-3.05566	0.00224563	0.0138093	NA
ENSGALG00000030510	25.9336	-1.56155	0.294382	-5.3045	1.1298e-07	3.53652e-06	NA
ENSGALG00000050196	10.9777	-1.57385	0.491707	-3.20078	0.00137054	0.00932549	NA
ENSGALG00000038484	7.80923	-1.57475	0.588465	-2.67603	0.00744994	0.0354101	NA
ENSGALG00000054253	15.5763	-1.57481	0.618688	-2.54541	0.010915	0.0472909	NA
ENSGALG00000033619	11.2787	-1.57937	0.515297	-3.06498	0.00217687	0.0134722	NA
ENSGALG00000031560	370.707	-1.58174	0.118719	-13.3233	1.69368e-40	9.5958e-37	USF3
ENSGALG00000000573	390.098	-1.58739	0.160542	-9.8877	4.70699e-23	4.44471e-20	PER3
ENSGALG00000051796	38.0217	-1.59341	0.29097	-5.47619	4.34581e-08	1.59193e-06	ANKRD31
ENSGALG00000015428	20.1114	-1.60262	0.303072	-5.28791	1.2372e-07	3.81645e-06	NA
ENSGALG00000008074	72.8741	-1.60849	0.203998	-7.88485	3.14919e-15	7.1369e-13	AMMECR1
ENSGALG00000005821	38.184	-1.61059	0.240216	-6.70476	2.01744e-11	1.8945e-09	FAM219A
ENSGALG00000046093	41.7096	-1.61187	0.254236	-6.34006	2.29676e-10	1.63339e-08	NA
ENSGALG00000044727	5.27016	-1.61373	0.616711	-2.61668	0.00887906	0.0406457	ANKRD34B
ENSGALG00000052123	12.2244	-1.62267	0.503868	-3.22043	0.00127996	0.00883294	NA
ENSGALG00000016684	12.9551	-1.62356	0.568792	-2.8544	0.00431182	0.0231411	RHAG
ENSGALG00000054962	7.7422	-1.62544	0.574606	-2.82879	0.00467243	0.0247027	NA
ENSGALG00000035412	29.397	-1.6273	0.285047	-5.70886	1.13736e-08	4.84503e-07	NA
ENSGALG00000048864	6.88775	-1.6321	0.639346	-2.55277	0.0106871	0.0465447	NA
ENSGALG00000049573	13.3798	-1.6324	0.570016	-2.86379	0.00418609	0.0226379	NA
ENSGALG00000025506	7.83519	-1.63534	0.525129	-3.11418	0.00184458	0.0117822	gga-mir-1744
ENSGALG00000050781	30.5919	-1.63725	0.359273	-4.55713	5.18585e-06	9.31177e-05	NA
ENSGALG00000040130	26.1326	-1.64923	0.343106	-4.80678	1.53378e-06	3.35949e-05	NA
ENSGALG00000031565	7.39231	-1.65349	0.629296	-2.62753	0.00860076	0.0396709	NEBL
ENSGALG00000050216	22.6742	-1.65387	0.380004	-4.35223	1.34757e-05	0.000210134	NA
ENSGALG00000015615	10.0582	-1.65671	0.606015	-2.73378	0.00626124	0.0308797	DOK7
ENSGALG00000011624	29.4898	-1.66663	0.334032	-4.98943	6.05591e-07	1.51759e-05	PNLDC1
ENSGALG00000025633	9.25598	-1.66926	0.555658	-3.00411	0.00266359	0.0157856	NA
ENSGALG00000015944	8.06537	-1.68328	0.510196	-3.29929	0.000969293	0.00701963	NA
ENSGALG00000016607	20.1473	-1.68639	0.370984	-4.54571	5.47503e-06	9.71389e-05	CLCN4
ENSGALG00000050631	154.607	-1.6899	0.222349	-7.60018	2.95722e-14	4.74187e-12	NA
ENSGALG00000054719	23.7701	-1.693	0.351566	-4.8156	1.46758e-06	3.23534e-05	NA
ENSGALG00000014835	481.511	-1.69368	0.402447	-4.20847	2.5711e-05	0.000358499	C7
ENSGALG00000033788	5.49348	-1.69475	0.664776	-2.54935	0.0107922	0.0468905	NA
ENSGALG00000008427	16.8157	-1.70208	0.55584	-3.06219	0.00219726	0.0135757	GNAT3
ENSGALG00000053729	6.75743	-1.70738	0.52772	-3.23538	0.00121479	0.00846567	NA
ENSGALG00000051640	17.7721	-1.71822	0.426299	-4.03055	5.5647e-05	0.000675594	NA
ENSGALG00000028357	9.18987	-1.72806	0.518871	-3.33043	0.000867118	0.00639688	MMR1L2
ENSGALG00000052333	43.6177	-1.74269	0.326005	-5.3456	9.01166e-08	2.96269e-06	NA
ENSGALG00000041179	22.0736	-1.74619	0.330221	-5.28794	1.237e-07	3.81645e-06	NA
ENSGALG00000009602	9.18025	-1.75711	0.593826	-2.95897	0.00308668	0.0176588	MYO3B
ENSGALG00000020869	33.0393	-1.76692	0.362842	-4.86965	1.11793e-06	2.56777e-05	NA
ENSGALG00000046568	8.04525	-1.7702	0.664959	-2.66211	0.00776519	0.0366116	NA
ENSGALG00000017840	10.8399	-1.7717	0.451552	-3.92357	8.72472e-05	0.000980781	NA
ENSGALG00000017040	277.103	-1.77925	0.486399	-3.65801	0.000254186	0.00234804	C4A
ENSGALG00000012683	37.253	-1.79639	0.234586	-7.6577	1.89294e-14	3.28309e-12	RNF144B
ENSGALG00000014726	10.4357	-1.80283	0.516687	-3.48922	0.00048444	0.00397779	RAB3C
ENSGALG00000044599	17.843	-1.80384	0.48193	-3.74295	0.000181876	0.00178897	LOC776067
ENSGALG00000039177	148.196	-1.82288	0.161729	-11.2711	1.8218e-29	3.44058e-26	NA
ENSGALG00000028658	13.7052	-1.82909	0.461624	-3.96229	7.42332e-05	0.000859216	KBTBD3
ENSGALG00000048870	18.5839	-1.83097	0.563091	-3.25164	0.0011474	0.00807554	NA
ENSGALG00000005537	13.5102	-1.83748	0.456857	-4.022	5.77051e-05	0.000696847	ASB14
ENSGALG00000014958	12.3763	-1.84178	0.667708	-2.75836	0.0058093	0.0292305	ANKDD1B
ENSGALG00000029256	73.6199	-1.85955	0.455656	-4.08103	4.48357e-05	0.000572127	NA
ENSGALG00000043130	8.29683	-1.87417	0.723571	-2.59017	0.00959274	0.042896	NA
ENSGALG00000038614	17.0162	-1.87896	0.436061	-4.30894	1.64042e-05	0.000246745	NA
ENSGALG00000025509	9.09672	-1.89835	0.58127	-3.26586	0.00109134	0.00773709	gga-mir-1465
ENSGALG00000031693	42.1318	-1.91772	0.315672	-6.07502	1.23972e-09	7.13343e-08	KCNB2
ENSGALG00000051937	14.7791	-1.92202	0.416787	-4.61152	3.99734e-06	7.46625e-05	NA
ENSGALG00000004660	11.2736	-1.92313	0.574526	-3.34734	0.000815903	0.0060931	TRPV3
ENSGALG00000048005	9.33058	-1.93077	0.619005	-3.11915	0.00181377	0.0116115	NA
ENSGALG00000054381	41.8325	-1.93147	0.529444	-3.64811	0.000264173	0.00241796	SNORD14
ENSGALG00000009176	12.0813	-1.95338	0.432266	-4.51894	6.21507e-06	0.000107574	TTBK2
ENSGALG00000005359	10.0646	-1.95822	0.463176	-4.2278	2.35989e-05	0.000333981	NA
ENSGALG00000047506	103.749	-1.96552	0.61209	-3.21116	0.00132202	0.0090936	NA
ENSGALG00000034377	9.24368	-1.98139	0.634076	-3.12485	0.00177896	0.011436	SLC30A8
ENSGALG00000050022	7.67804	-1.98159	0.577322	-3.43239	0.000598288	0.00471228	NA
ENSGALG00000046996	7.49948	-2.00031	0.689101	-2.90279	0.00369858	0.0205038	IFN-A,IFN-A
ENSGALG00000004649	10.6597	-2.00106	0.726297	-2.75516	0.00586642	0.0294569	TRPV1
ENSGALG00000007278	8.44769	-2.00417	0.493972	-4.05727	4.96506e-05	0.000616444	GRIN2A
ENSGALG00000054579	23.0065	-2.01192	0.492554	-4.08467	4.41401e-05	0.000565799	NA
ENSGALG00000000242	5.84045	-2.01813	0.713585	-2.82816	0.00468171	0.0247435	EBF2
ENSGALG00000016959	39.7692	-2.02114	0.43565	-4.63937	3.49472e-06	6.62944e-05	DGKH
ENSGALG00000049769	8.60064	-2.03466	0.77129	-2.638	0.00833977	0.0387828	NA
ENSGALG00000049657	11.2195	-2.05015	0.558835	-3.66862	0.000243862	0.00226622	NA
ENSGALG00000002325	5.26491	-2.0795	0.814244	-2.5539	0.0106525	0.0464594	IGFALS
ENSGALG00000054690	9.32977	-2.08546	0.649982	-3.20849	0.00133433	0.00915385	NA
ENSGALG00000014736	9.29663	-2.09503	0.676563	-3.09657	0.00195771	0.0124099	KEL
ENSGALG00000054399	7.27957	-2.10065	0.667968	-3.14484	0.00166178	0.0108427	NA
ENSGALG00000049649	7.01038	-2.11253	0.779142	-2.71136	0.00670085	0.0325692	NA
ENSGALG00000047831	8.55147	-2.182	0.588435	-3.70813	0.000208795	0.00199152	NA
ENSGALG00000049782	4.21632	-2.19519	0.817591	-2.68495	0.00725407	0.0346828	NA
ENSGALG00000054607	5.07928	-2.23324	0.744428	-2.99994	0.0027003	0.0159365	NA
ENSGALG00000012755	13.6981	-2.23444	0.457731	-4.88155	1.05254e-06	2.43402e-05	IGF-I,IGF-I
ENSGALG00000031045	3.26151	-2.23749	0.839556	-2.66509	0.00769672	0.0363594	NA
ENSGALG00000010858	8.40634	-2.24285	0.485311	-4.62146	3.81052e-06	7.14654e-05	LRP2
ENSGALG00000040530	7.10284	-2.24556	0.728404	-3.08285	0.00205027	0.0128687	MUC6
ENSGALG00000054302	8.17591	-2.25424	0.535092	-4.21281	2.5221e-05	0.000352824	NA
ENSGALG00000053641	25.3341	-2.29194	0.48073	-4.76763	1.8641e-06	3.97044e-05	CIART
ENSGALG00000001935	5.70899	-2.29524	0.733171	-3.13056	0.00174471	0.0112627	NA
ENSGALG00000031737	466.315	-2.30299	0.382974	-6.01342	1.81646e-09	9.99171e-08	NA
ENSGALG00000034828	6.98513	-2.30633	0.558899	-4.12656	3.68234e-05	0.000487832	NA
ENSGALG00000041098	13.3568	-2.39512	0.54815	-4.36946	1.24554e-05	0.000196522	NA
ENSGALG00000029264	9.49912	-2.40387	0.620646	-3.87317	0.000107427	0.00117231	PI15
ENSGALG00000046709	4.2515	-2.41555	0.807264	-2.99227	0.00276909	0.0162242	NA
ENSGALG00000011590	3.58983	-2.46886	0.892047	-2.76763	0.00564655	0.0285723	TMEM179
ENSGALG00000050243	3.67513	-2.50515	0.88339	-2.83584	0.00457053	0.0242549	NA
ENSGALG00000050570	15.3844	-2.55542	0.721078	-3.54389	0.000394275	0.00335242	NA
ENSGALG00000050860	2.8342	-2.56149	1.01138	-2.53267	0.0113198	0.0485725	DUSP13L
ENSGALG00000044914	5.4322	-2.57726	0.96676	-2.66588	0.00767878	0.0362847	C11orf16
ENSGALG00000050849	4.64766	-2.60869	0.728882	-3.57903	0.000344869	0.00300294	NA
ENSGALG00000055096	2.68533	-2.62207	0.984596	-2.66309	0.00774261	0.0365356	NA
ENSGALG00000049050	3.18782	-2.64481	0.941228	-2.80996	0.00495481	0.0258413	NA
ENSGALG00000017872	9.60941	-2.66334	0.671401	-3.96684	7.28326e-05	0.000847748	NA
ENSGALG00000038918	16.9637	-2.71266	1.02297	-2.65174	0.00800774	0.0375366	NA
ENSGALG00000036944	5.40248	-2.71732	0.76802	-3.53808	0.000403052	0.00341169	SNORA63
ENSGALG00000041014	5.5781	-2.71739	0.634827	-4.28053	1.86449e-05	0.000275152	NA
ENSGALG00000049923	8.60372	-2.72635	1.01686	-2.68114	0.00733726	0.0350116	NA
ENSGALG00000052890	4.63879	-2.73453	0.948077	-2.88429	0.00392294	0.0214676	NA
ENSGALG00000051507	2.86139	-2.81895	1.01388	-2.78035	0.0054301	0.027758	NA
ENSGALG00000025677	3.78104	-2.82299	0.992382	-2.84466	0.00444587	0.0237332	SCARNA8
ENSGALG00000048303	4.66359	-2.83044	0.781461	-3.62198	0.000292352	0.00261946	NA
ENSGALG00000051786	6.64905	-3.00585	0.774955	-3.87874	0.000104997	0.00114842	NA
ENSGALG00000053686	4.61204	-3.05078	0.829336	-3.67858	0.000234532	0.0021915	NA
ENSGALG00000053079	3.15878	-3.12841	1.11364	-2.80916	0.00496703	0.0258824	NA
ENSGALG00000027423	2.55485	-3.15387	1.23435	-2.55509	0.010616	0.0463498	SLC26A1
ENSGALG00000049623	2.58811	-3.29736	1.08851	-3.02924	0.00245167	0.0147927	NA
ENSGALG00000049497	1.98503	-3.31309	1.25667	-2.63641	0.00837879	0.0389429	NA
ENSGALG00000025640	1.88339	-3.46726	1.32194	-2.62286	0.00871946	0.0400987	U4
ENSGALG00000050982	2.14988	-3.56043	1.3213	-2.69464	0.0070465	0.0338714	NA
ENSGALG00000054155	2.72396	-3.58526	1.27696	-2.80766	0.00499023	0.0259782	NA
ENSGALG00000047967	5.60437	-3.66335	1.2646	-2.89685	0.00376928	0.0208182	NA
ENSGALG00000000299	1.69602	-3.70724	1.43063	-2.59133	0.00956057	0.0427726	PKP1
ENSGALG00000052804	12.0578	-3.90234	1.03195	-3.78154	0.000155864	0.001584	NA
ENSGALG00000049342	5.06173	-4.00528	1.42282	-2.81504	0.00487711	0.0255455	NA
ENSGALG00000050542	2.16386	-4.00746	1.53713	-2.6071	0.00913114	0.0413651	NA
ENSGALG00000051817	3.07452	-4.00978	1.30081	-3.08253	0.00205251	0.012878	gga-mir-1758
ENSGALG00000047595	2.0095	-4.0628	1.35973	-2.98795	0.00280854	0.0164044	NA
ENSGALG00000047694	3.91178	-4.18067	1.18595	-3.52517	0.000423212	0.00354701	NA
ENSGALG00000054595	2.03864	-4.19004	1.33213	-3.14536	0.00165884	0.0108319	NA
ENSGALG00000054661	5.9963	-4.27668	1.50401	-2.84351	0.0044619	0.0237889	NA
ENSGALG00000047550	1.82095	-4.39978	1.71054	-2.57215	0.0101069	0.044573	NA
ENSGALG00000017212	3.28358	-4.46663	1.26601	-3.52812	0.000418526	0.0035164	GPR83
ENSGALG00000053434	6.35219	-4.89842	1.50802	-3.24824	0.00116123	0.00815596	NA

## Sheet: SD vs SY0.45
DEGs in the comparison between SD vs SY0.45
gene_id	baseMean	log2FoldChange	lfcSE	stat	pvalue	padj	gene
ENSGALG00000039869	41.7156	5.48576	2.05647	2.66756	0.00764049	0.0198811	PYURF
ENSGALG00000047478	3.2864	5.48219	1.52181	3.60242	0.000315263	0.00118493	NA
ENSGALG00000042868	2.7264	4.63088	1.41984	3.26155	0.00110805	0.00361932	NA
ENSGALG00000049341	2.74588	4.4141	1.70245	2.59279	0.00952009	0.0241538	NA
ENSGALG00000051440	35.023	4.39387	1.42017	3.09391	0.00197541	0.0060565	NA
ENSGALG00000041327	1.39817	4.38876	1.63999	2.67608	0.0074488	0.0194375	TRIM55
ENSGALG00000053624	2.13499	4.34387	1.57837	2.75212	0.00592105	0.0159143	NA
ENSGALG00000049486	1.64051	4.33515	1.73873	2.49328	0.0126569	0.0309167	NA
ENSGALG00000045469	2.71289	4.31021	1.46374	2.94466	0.0032331	0.00935145	BCAN
ENSGALG00000031372	3.55204	4.189	1.14637	3.65413	0.00025806	0.000991357	GOLGA7B
ENSGALG00000002577	1.59792	4.15509	1.63523	2.54099	0.011054	0.0274958	STARD10
ENSGALG00000036484	2.03725	4.01195	1.41417	2.83698	0.00455429	0.0126596	NCAN
ENSGALG00000038425	1.91439	3.97901	1.56553	2.54164	0.0110334	0.0274525	NA
ENSGALG00000044547	2.69136	3.90656	1.33237	2.93204	0.00336743	0.00969519	NA
ENSGALG00000030907	1.66582	3.89372	1.37238	2.83721	0.00455101	0.0126524	CSF3
ENSGALG00000039816	1.15502	3.865	1.63285	2.36702	0.017932	0.0417605	NA
ENSGALG00000049183	1.28216	3.81749	1.58442	2.4094	0.0159789	0.0378045	NA
ENSGALG00000038218	5.5293	3.71063	0.860211	4.31363	1.60599e-05	8.18624e-05	NA
ENSGALG00000023819	12.3649	3.64032	1.01664	3.58073	0.000342639	0.00127378	NA
ENSGALG00000035557	9.73405	3.61627	1.13403	3.18885	0.00142838	0.00453776	BARX1,BARX1
ENSGALG00000040185	175.988	3.58825	0.883321	4.06223	4.8606e-05	0.00022275	NA
ENSGALG00000047313	160.214	3.53054	1.07821	3.27446	0.00105866	0.00347235	GLYATL3
ENSGALG00000048283	10.9962	3.38933	1.11207	3.04777	0.00230544	0.00693505	NA
ENSGALG00000047898	1.47452	3.38855	1.45871	2.32297	0.0201805	0.0462662	NA
ENSGALG00000054895	39.5884	3.34606	0.731112	4.57667	4.72445e-06	2.70033e-05	NA
ENSGALG00000032606	3.05819	3.34046	1.18391	2.82154	0.00477938	0.0132008	NPFF
ENSGALG00000050888	13.4536	3.28543	0.931746	3.5261	0.000421734	0.00153147	NA
ENSGALG00000051370	12.1384	3.26803	0.961813	3.39778	0.000679349	0.00233944	NA
ENSGALG00000049385	3.31016	3.2321	1.21661	2.65664	0.00789236	0.0204568	NA
ENSGALG00000053607	2.68747	3.1782	1.15413	2.75377	0.00589129	0.0158563	NA
ENSGALG00000051234	3.54237	3.04545	1.21023	2.51641	0.0118556	0.0292057	NA
ENSGALG00000053116	11.292	3.04498	0.608631	5.003	5.64461e-07	3.85478e-06	LRRC61
ENSGALG00000053846	304.608	2.93774	0.253147	11.6049	3.89284e-31	5.24689e-29	NA
ENSGALG00000050528	2.41086	2.93564	1.14025	2.57456	0.0100367	0.0252837	NA
ENSGALG00000029140	16.8126	2.86595	0.934262	3.06761	0.00215781	0.00654533	CRABP2
ENSGALG00000045505	2.33323	2.86528	1.16039	2.46923	0.0135404	0.0327573	NA
ENSGALG00000047877	4.40605	2.83875	1.10321	2.57318	0.0100769	0.0253555	NA
ENSGALG00000054163	34.9429	2.83219	0.426085	6.64701	2.99116e-11	4.15726e-10	NA
ENSGALG00000004495	10.0097	2.83042	0.619876	4.56611	4.9686e-06	2.82594e-05	DNAI2
ENSGALG00000046614	2.41115	2.80901	1.12713	2.49217	0.0126966	0.030992	S100A13
ENSGALG00000042656	50.5734	2.7461	0.846365	3.24458	0.00117624	0.00381483	NA
ENSGALG00000050575	215.406	2.72806	0.755285	3.61196	0.000303897	0.00114543	NA
ENSGALG00000032545	6.64099	2.71781	0.891193	3.04963	0.00229122	0.00689586	NKX6-1
ENSGALG00000023580	4.92017	2.70254	0.800725	3.37512	0.000737847	0.00251795	CLDN19
ENSGALG00000053318	4.36038	2.68852	0.926728	2.90109	0.0037187	0.0105839	NA
ENSGALG00000003403	5.66479	2.63527	0.734	3.59029	0.000330315	0.0012339	ZNF385C
ENSGALG00000039032	68.9488	2.60555	0.650928	4.00283	6.259e-05	0.000278896	FJX1
ENSGALG00000048231	3.75806	2.58384	1.07855	2.39566	0.0165903	0.0390437	H3-I,H3-I,H3-I
ENSGALG00000021353	3.72125	2.58341	1.04458	2.47316	0.0133925	0.03244	CD72AGL
ENSGALG00000049644	8.99247	2.56571	0.727173	3.52833	0.000418187	0.00152103	NA
ENSGALG00000053980	14.6947	2.55192	0.508665	5.0169	5.25114e-07	3.61161e-06	S100A14
ENSGALG00000040180	978.497	2.53927	0.490074	5.18139	2.20236e-07	1.63288e-06	CEBPD
ENSGALG00000027980	58.6424	2.53312	0.496821	5.09865	3.42076e-07	2.43759e-06	NANOS1
ENSGALG00000049562	3.42022	2.52863	1.02688	2.46245	0.0137992	0.0332816	LOC768687
ENSGALG00000013239	26.5176	2.52048	0.669997	3.76193	0.00016861	0.000678146	NA
ENSGALG00000047453	30.4652	2.5148	0.342031	7.35254	1.94472e-13	3.87318e-12	NA
ENSGALG00000040113	44.2542	2.5144	0.768273	3.27279	0.0010649	0.00349084	SFT2D3
ENSGALG00000042103	1743.01	2.50608	0.375185	6.67959	2.39612e-11	3.39816e-10	C5H11ORF96
ENSGALG00000039970	3.73332	2.49898	0.944706	2.64524	0.00816323	0.0210741	ENDOU
ENSGALG00000052452	10.9634	2.4964	0.753783	3.31183	0.000926886	0.00309264	NA
ENSGALG00000052087	1828.28	2.49243	0.354882	7.02327	2.16733e-12	3.63739e-11	NA
ENSGALG00000054166	4.59914	2.46521	0.815068	3.02455	0.00249007	0.00741604	CACNG7
ENSGALG00000039712	3.26358	2.43221	0.994679	2.44522	0.0144763	0.034655	DHRS7C
ENSGALG00000047711	47.4902	2.42146	0.355457	6.81224	9.60917e-12	1.45662e-10	gga-mir-143
ENSGALG00000047327	8.68124	2.40495	0.889379	2.70407	0.00684952	0.0180783	NA
ENSGALG00000054980	20.4316	2.39386	0.708451	3.37901	0.000727479	0.00248501	NA
ENSGALG00000037257	450.996	2.38401	0.360332	6.61617	3.68634e-11	5.0468e-10	HLX
ENSGALG00000032994	14.9161	2.3686	0.557162	4.2512	2.12631e-05	0.000105539	SOX17
ENSGALG00000048260	4.39473	2.34805	0.951238	2.46842	0.0135713	0.0328092	NA
ENSGALG00000030442	18.7966	2.34347	0.49163	4.76673	1.87241e-06	1.15643e-05	FOXC1
ENSGALG00000053042	9.91594	2.32835	0.935774	2.48815	0.0128409	0.0312565	NA
ENSGALG00000024979	5.09847	2.32329	0.737594	3.14983	0.00163365	0.0051041	SNORD58
ENSGALG00000054662	72.6505	2.3207	0.273564	8.48318	2.19113e-17	7.3123e-16	NA
ENSGALG00000026631	69.8178	2.30493	0.751459	3.06727	0.00216024	0.00655156	HOXA10
ENSGALG00000011468	362.052	2.2931	0.238072	9.63197	5.85945e-22	3.4073e-20	IGFBP5
ENSGALG00000034326	144.208	2.28508	0.325551	7.01913	2.23251e-12	3.73596e-11	TMEM158
ENSGALG00000054250	31.132	2.28223	0.399356	5.71477	1.09854e-08	1.02524e-07	LOC107050975
ENSGALG00000010722	3.5618	2.28102	0.912679	2.49926	0.0124453	0.0304725	LOC395159
ENSGALG00000054873	21.2966	2.27269	0.638487	3.55949	0.000371577	0.00137081	NPPC
ENSGALG00000050752	145.289	2.2705	0.4851	4.68047	2.86215e-06	1.70718e-05	NA
ENSGALG00000025194	5.03235	2.26981	0.867492	2.61652	0.00888312	0.0227468	gga-mir-1742
ENSGALG00000037148	8.57927	2.26466	0.652468	3.47092	0.000518684	0.00183785	CRH
ENSGALG00000042897	3.92536	2.24846	0.97647	2.30264	0.0212991	0.0484024	NA
ENSGALG00000009844	9.30821	2.23635	0.649185	3.44486	0.000571348	0.00200526	ACTC1
ENSGALG00000014858	14.1441	2.23078	0.566813	3.93566	8.29699e-05	0.00035966	ADCYAP1,ADCYAP1
ENSGALG00000040971	46.4672	2.22529	0.640304	3.47537	0.000510148	0.00181056	EGR2
ENSGALG00000004936	11.785	2.21677	0.559069	3.96511	7.33621e-05	0.000321459	GLRA4
ENSGALG00000052868	237.628	2.20442	0.207771	10.6099	2.68128e-26	2.36898e-24	PEAR1
ENSGALG00000039817	4.20295	2.18036	0.89291	2.44186	0.0146119	0.034922	NOG2
ENSGALG00000041459	1334.52	2.17914	0.387328	5.62609	1.84343e-08	1.6479e-07	DDIT4
ENSGALG00000017378	53.6001	2.17532	0.286907	7.58196	3.40386e-14	7.66617e-13	CRTAC1
ENSGALG00000026146	55.4588	2.15204	0.372934	5.77057	7.90031e-09	7.56402e-08	CRLF1
ENSGALG00000030932	1238.34	2.15172	0.359466	5.98588	2.15223e-09	2.24466e-08	NKX2-3
ENSGALG00000050981	25.5478	2.14879	0.498358	4.31174	1.61976e-05	8.25139e-05	NA
ENSGALG00000053649	4.93517	2.14241	0.934677	2.29214	0.0218974	0.0495686	NA
ENSGALG00000055025	6.02327	2.14107	0.633423	3.38017	0.000724417	0.00247503	LOC112533547
ENSGALG00000025438	51.1001	2.12854	0.301044	7.07054	1.54334e-12	2.66211e-11	gga-mir-1600
ENSGALG00000047833	248.344	2.11639	0.167798	12.6127	1.79638e-36	4.00432e-34	MED11
ENSGALG00000050819	435.409	2.1153	0.200341	10.5585	4.64017e-26	4.01386e-24	NA
ENSGALG00000053882	5.4938	2.11095	0.745984	2.82975	0.0046585	0.0129203	NA
ENSGALG00000033791	33.5236	2.10613	0.38162	5.51891	3.41105e-08	2.92013e-07	MAP3K12
ENSGALG00000052245	3.70971	2.0936	0.877674	2.3854	0.0170607	0.0399669	NA
ENSGALG00000038372	9.11305	2.09007	0.763008	2.73926	0.00615785	0.0164678	PRDM8
ENSGALG00000024466	125.951	2.08573	0.574331	3.63158	0.000281693	0.00107243	CCL17
ENSGALG00000029558	30.5766	2.08399	0.407821	5.11007	3.22042e-07	2.30901e-06	NA
ENSGALG00000048331	321.609	2.08173	0.559382	3.72147	0.000198065	0.000782899	LRFN1
ENSGALG00000039356	23.1701	2.072	0.383573	5.40184	6.59615e-08	5.36423e-07	HEPACAM
ENSGALG00000023195	5.99504	2.06798	0.692133	2.98783	0.00280966	0.00827637	DLX6
ENSGALG00000033311	5.52407	2.06793	0.838487	2.46627	0.013653	0.0329609	NA
ENSGALG00000038241	15.4775	2.06763	0.517315	3.99685	6.41922e-05	0.000285231	CARTPT
ENSGALG00000048440	8.36131	2.06706	0.583602	3.54191	0.000397244	0.00145408	NA
ENSGALG00000029130	6.2201	2.0661	0.823804	2.508	0.0121416	0.0298341	NA
ENSGALG00000055047	15.7304	2.06585	0.778941	2.65213	0.00799862	0.0207014	NA
ENSGALG00000048024	12.1132	2.06019	0.693419	2.97106	0.00296778	0.00867535	NA
ENSGALG00000000918	9.65896	2.05916	0.712976	2.88812	0.00387557	0.0109622	CCDC103
ENSGALG00000049660	9.06798	2.04714	0.827796	2.473	0.0133983	0.0324452	NA
ENSGALG00000049511	219.696	2.04512	0.471237	4.33989	1.42553e-05	7.34824e-05	AMIGO3
ENSGALG00000040754	6.96101	2.04418	0.802646	2.5468	0.0108716	0.0271313	CYP1C1
ENSGALG00000047998	327.753	2.04275	0.256783	7.95514	1.78927e-15	4.82327e-14	NA
ENSGALG00000015013	11.6683	2.03919	0.611785	3.33318	0.000858601	0.00288195	MSX1
ENSGALG00000026955	16.068	2.0378	0.535035	3.80873	0.000139682	0.000572931	DIRAS1
ENSGALG00000041622	63.0476	2.03272	0.318456	6.38306	1.7358e-10	2.14349e-09	NA
ENSGALG00000029151	25.2531	2.03184	0.411795	4.9341	8.05212e-07	5.35177e-06	ISLR2
ENSGALG00000050220	5.23983	2.03038	0.77703	2.613	0.00897501	0.0229551	NA
ENSGALG00000052196	893.132	2.0277	0.333109	6.0872	1.14905e-09	1.25651e-08	LOC112530215
ENSGALG00000035063	75.3168	2.02539	0.3309	6.12084	9.30806e-10	1.03743e-08	NA
ENSGALG00000049976	196.325	2.02142	0.317526	6.36614	1.93842e-10	2.38186e-09	AMIGO1
ENSGALG00000026585	24.1471	2.02024	0.362875	5.56731	2.58701e-08	2.26137e-07	TAFA3
ENSGALG00000041708	163.175	2.02004	0.288513	7.00155	2.53137e-12	4.20774e-11	WNT4
ENSGALG00000035350	9.64609	2.01455	0.738169	2.72912	0.00635034	0.0169112	PMEL
ENSGALG00000031398	197.828	2.0117	0.243417	8.2644	1.404e-16	4.30536e-15	NA
ENSGALG00000053285	195.186	2.01068	0.301871	6.66074	2.72445e-11	3.82016e-10	LOC112530287
ENSGALG00000030712	31.4596	1.99885	0.330193	6.05358	1.41662e-09	1.53177e-08	COL2A1
ENSGALG00000051167	727.274	1.98329	0.482409	4.11122	3.9357e-05	0.00018415	NA
ENSGALG00000054657	381.469	1.98278	0.21738	9.12124	7.42666e-20	3.42513e-18	NA
ENSGALG00000048328	142.154	1.98135	0.416205	4.76053	1.93089e-06	1.1884e-05	NA
ENSGALG00000032683	6.06441	1.98041	0.678379	2.91932	0.00350797	0.0100615	ADTRP
ENSGALG00000053468	56.7659	1.97694	0.344216	5.74331	9.28416e-09	8.79214e-08	ANKRD66
ENSGALG00000032903	249.136	1.97419	0.296967	6.64785	2.97409e-11	4.14016e-10	RTN4RL2
ENSGALG00000039571	63.4562	1.97217	0.284593	6.92979	4.21472e-12	6.78531e-11	PRPH
ENSGALG00000001926	3745.03	1.96671	0.276818	7.10471	1.20572e-12	2.11543e-11	HSPB1
ENSGALG00000052105	10.7215	1.96224	0.799143	2.45543	0.0140717	0.0338542	NA
ENSGALG00000055048	17.5512	1.95535	0.580945	3.36581	0.000763198	0.00259276	NA
ENSGALG00000047749	40.6632	1.94891	0.388145	5.0211	5.13775e-07	3.53782e-06	FGF11
ENSGALG00000050667	21.5676	1.93589	0.485971	3.98355	6.78933e-05	0.000300032	NA
ENSGALG00000054625	23.2368	1.9345	0.404232	4.78562	1.70464e-06	1.06269e-05	NA
ENSGALG00000005194	32.3208	1.93351	0.587989	3.28835	0.00100778	0.00332174	CD72
ENSGALG00000044997	4.75833	1.93074	0.811608	2.37891	0.017364	0.0406008	SH2D5
ENSGALG00000041834	3163.74	1.92308	0.257331	7.47318	7.82822e-14	1.67416e-12	AEBP1
ENSGALG00000051848	80.796	1.92299	0.225482	8.52834	1.48465e-17	5.09146e-16	KIF5A
ENSGALG00000044226	173.501	1.92142	0.399165	4.81359	1.4824e-06	9.35892e-06	CLEC17A
ENSGALG00000029618	16.5893	1.91744	0.579052	3.31134	0.000928512	0.00309722	NA
ENSGALG00000047383	151.534	1.90881	0.295601	6.4574	1.06517e-10	1.36177e-09	WISP2
ENSGALG00000046793	5.80225	1.9035	0.689883	2.75916	0.00579498	0.0156358	HELT
ENSGALG00000028721	3361.44	1.90318	0.25103	7.58148	3.41643e-14	7.68454e-13	LMOD1
ENSGALG00000004917	19.9298	1.89683	0.453606	4.18166	2.89391e-05	0.000139729	DOC2B
ENSGALG00000050125	113.405	1.89542	0.288375	6.57276	4.93899e-11	6.64147e-10	NA
ENSGALG00000047262	11.4271	1.89357	0.686738	2.75733	0.00582748	0.0157138	CHIR-IG1-5
ENSGALG00000031572	20.1618	1.89019	0.406541	4.64943	3.32846e-06	1.96576e-05	NA
ENSGALG00000047567	67.6705	1.88967	0.303556	6.22513	4.81171e-10	5.61485e-09	NA
ENSGALG00000035960	290.337	1.88722	0.81828	2.30633	0.0210923	0.0480392	MYO7L2
ENSGALG00000034986	509.73	1.87201	0.266957	7.01242	2.34233e-12	3.91597e-11	HEYL
ENSGALG00000029768	337.475	1.8706	0.243151	7.69314	1.4357e-14	3.4242e-13	PTGDR
ENSGALG00000041555	28689.1	1.86973	0.262438	7.12445	1.04495e-12	1.85016e-11	COL1A1
ENSGALG00000006992	253.146	1.86788	0.548896	3.40298	0.000666549	0.00230266	MMP9
ENSGALG00000050069	154.726	1.86664	0.227296	8.21239	2.16836e-16	6.51146e-15	NA
ENSGALG00000035901	38.757	1.86576	0.388892	4.79762	1.6056e-06	1.00766e-05	GDF6
ENSGALG00000044849	19.5972	1.86417	0.49771	3.74549	0.000180042	0.000717435	FOXI2
ENSGALG00000030845	186.146	1.86363	0.235461	7.91484	2.47576e-15	6.5619e-14	ENHO
ENSGALG00000054831	8.663	1.86088	0.573407	3.2453	0.00117325	0.00380584	TMEM121
ENSGALG00000048115	335.432	1.86009	0.195137	9.53221	1.53974e-21	8.46852e-20	OLFM2
ENSGALG00000026836	801.483	1.85833	0.217964	8.52587	1.51667e-17	5.19101e-16	COL16A1
ENSGALG00000008085	71.8914	1.85609	0.374247	4.95953	7.06622e-07	4.74731e-06	NEFH
ENSGALG00000036498	4712.11	1.85528	0.197156	9.41021	4.95124e-21	2.5852e-19	EHD2
ENSGALG00000050515	15064.6	1.85471	0.466301	3.9775	6.96438e-05	0.000307101	LOC107051274
ENSGALG00000053999	93.7031	1.84965	0.260278	7.10643	1.19083e-12	2.09141e-11	VPS37D
ENSGALG00000027462	417.584	1.84846	0.24872	7.43188	1.07066e-13	2.23209e-12	P3H4
ENSGALG00000011902	60742.5	1.84513	0.223594	8.25212	1.55607e-16	4.7217e-15	TAGLN
ENSGALG00000054259	9.48137	1.84388	0.566954	3.25225	0.00114495	0.00372448	NA
ENSGALG00000037896	863.942	1.84188	0.199609	9.22744	2.77177e-20	1.34617e-18	NA
ENSGALG00000041228	78.1427	1.84045	0.240366	7.65687	1.90521e-14	4.4644e-13	SELENOP2
ENSGALG00000051174	66.8384	1.83876	0.405737	4.53191	5.84517e-06	3.26889e-05	NA
ENSGALG00000010974	6.88076	1.83365	0.749085	2.44785	0.0143711	0.0344552	GSC
ENSGALG00000048704	5.3387	1.83264	0.760293	2.41043	0.0159336	0.0377281	NA
ENSGALG00000000653	8.22999	1.83014	0.626382	2.92176	0.00348063	0.00999136	CNTN2
ENSGALG00000021620	27.4242	1.82977	0.452239	4.04603	5.2094e-05	0.00023698	TMEM59L
ENSGALG00000046995	54.2524	1.82836	0.362711	5.04082	4.63535e-07	3.21763e-06	NECTIN4
ENSGALG00000042356	183.767	1.82727	0.204203	8.94827	3.61099e-19	1.5202e-17	FSTL3
ENSGALG00000027899	223.809	1.82709	0.385264	4.74243	2.11172e-06	1.29283e-05	NA
ENSGALG00000030847	300.97	1.82247	0.310336	5.87258	4.29068e-09	4.29983e-08	FZD2
ENSGALG00000035579	22.6432	1.81906	0.514004	3.539	0.000401642	0.00146894	NA
ENSGALG00000033279	21.894	1.81686	0.511765	3.55017	0.000384976	0.00141453	RAX
ENSGALG00000042836	1212.93	1.81366	0.22012	8.23944	1.73017e-16	5.24086e-15	KCNH2
ENSGALG00000039864	145.098	1.81361	0.2011	9.01846	1.90758e-19	8.29179e-18	NA
ENSGALG00000037869	860.517	1.80741	0.15025	12.0294	2.48945e-33	4.04523e-31	LOC107055115
ENSGALG00000030687	14.0058	1.80731	0.557108	3.24408	0.00117829	0.00382005	LGI3
ENSGALG00000052987	12.0402	1.80648	0.618753	2.91955	0.00350539	0.0100558	NA
ENSGALG00000032893	411.459	1.8061	0.265874	6.79307	1.09772e-11	1.64962e-10	SHISA4
ENSGALG00000034737	1072.05	1.80067	0.191931	9.38189	6.48036e-21	3.32372e-19	GLIS2
ENSGALG00000052016	113.005	1.80063	0.291497	6.1772	6.52504e-10	7.43453e-09	ADRA2B
ENSGALG00000026875	17.2189	1.7986	0.762031	2.36028	0.0182613	0.0424251	PERM1
ENSGALG00000040899	119.964	1.79764	0.236374	7.60507	2.84752e-14	6.5059e-13	GPAT2
ENSGALG00000051765	3094.47	1.79743	0.204406	8.79344	1.45053e-18	5.69853e-17	NA
ENSGALG00000045602	202.927	1.79727	0.237661	7.56232	3.95932e-14	8.83707e-13	REM1
ENSGALG00000032220	506.766	1.79722	0.208899	8.60333	7.74393e-18	2.79344e-16	ELN
ENSGALG00000052388	54.7677	1.79679	0.321562	5.5877	2.30092e-08	2.0287e-07	METRN
ENSGALG00000052538	184.369	1.79402	0.302074	5.93901	2.86742e-09	2.93615e-08	NA
ENSGALG00000045574	100.775	1.7916	0.253616	7.0642	1.61547e-12	2.77551e-11	CAMK2N2
ENSGALG00000021598	12.3283	1.79069	0.44238	4.04784	5.16921e-05	0.00023528	AADACL4L3
ENSGALG00000013101	195.958	1.79052	0.635867	2.81588	0.00486443	0.0133953	NA
ENSGALG00000037733	1097.92	1.78862	0.129866	13.7729	3.71232e-43	1.34471e-40	DAPK3
ENSGALG00000045052	53.5365	1.78764	0.267526	6.68211	2.3553e-11	3.3512e-10	MAB21L1
ENSGALG00000044866	43.1707	1.78552	0.278327	6.41521	1.40627e-10	1.76796e-09	LOC107057394
ENSGALG00000032206	296.941	1.7855	0.326027	5.47655	4.33708e-08	3.63416e-07	NA
ENSGALG00000005848	287.841	1.78223	0.240359	7.41488	1.21732e-13	2.50183e-12	IL11RA,IL11RA
ENSGALG00000041103	36.6988	1.77745	0.477883	3.71942	0.000199677	0.000788325	SLC18A3
ENSGALG00000027771	26.1867	1.7757	0.54579	3.25344	0.00114015	0.00371025	CACNG1
ENSGALG00000032184	18.6985	1.77518	0.407505	4.35621	1.32334e-05	6.86218e-05	CSPG5
ENSGALG00000019802	17.6096	1.77433	0.404042	4.39146	1.12591e-05	5.952e-05	PHLDA3
ENSGALG00000005968	286.45	1.77389	0.361286	4.90994	9.11036e-07	5.98873e-06	MMP11
ENSGALG00000030940	12332.8	1.77297	0.68605	2.58432	0.00975726	0.0246906	BLB2
ENSGALG00000004251	15.7275	1.77295	0.730588	2.42674	0.0152351	0.036247	ARR3
ENSGALG00000054106	984.517	1.77039	0.101313	17.4745	2.24083e-68	4.32903e-65	CIC
ENSGALG00000034756	147.956	1.76663	0.292588	6.03794	1.5609e-09	1.68149e-08	CTGFL
ENSGALG00000041266	14295	1.76426	0.244837	7.20588	5.76687e-13	1.06896e-11	CNN1
ENSGALG00000011086	1577.5	1.76057	0.271935	6.47422	9.53014e-11	1.22923e-09	ACTA1
ENSGALG00000053743	23.5337	1.75957	0.405747	4.33662	1.4469e-05	7.44644e-05	NA
ENSGALG00000035185	84.6676	1.75946	0.323645	5.4364	5.43686e-08	4.48127e-07	44078
ENSGALG00000000059	335.692	1.75627	0.21382	8.21375	2.14378e-16	6.44877e-15	TUBB3
ENSGALG00000037826	509.728	1.75434	0.266861	6.57396	4.89944e-11	6.59338e-10	TESPA1
ENSGALG00000000164	8.93692	1.75004	0.577443	3.03067	0.00244009	0.00728091	MYBPHL
ENSGALG00000027189	5.2975	1.74589	0.653512	2.67156	0.00755007	0.0196693	NA
ENSGALG00000036806	196.411	1.7441	0.318124	5.48245	4.19464e-08	3.52841e-07	GDF11
ENSGALG00000042871	334.802	1.74325	0.156615	11.1308	8.88758e-29	9.53879e-27	SLIT1
ENSGALG00000044485	335.543	1.74295	0.297832	5.85214	4.85302e-09	4.81893e-08	F2RL3
ENSGALG00000028031	13.375	1.73974	0.485882	3.58059	0.000342823	0.00127419	C1QL1
ENSGALG00000049875	13.484	1.73973	0.473862	3.67138	0.000241241	0.000933139	NA
ENSGALG00000028622	83.813	1.73311	0.241704	7.17041	7.47737e-13	1.35567e-11	NA
ENSGALG00000004840	7.65032	1.73304	0.575918	3.00918	0.00261954	0.00777102	NA
ENSGALG00000041965	73.6086	1.73255	0.258045	6.71415	1.89164e-11	2.72043e-10	MIOX
ENSGALG00000047425	5.17165	1.73204	0.72581	2.38635	0.0170164	0.0398793	CSNK2B
ENSGALG00000025876	12.4039	1.73187	0.542331	3.19338	0.00140617	0.00447457	THPO
ENSGALG00000049504	347.679	1.73121	0.243455	7.11102	1.15186e-12	2.02912e-11	LOC107049937
ENSGALG00000027874	657.858	1.73031	0.447511	3.86651	0.000110402	0.000464785	CHAC1
ENSGALG00000019322	65.0821	1.72876	0.350932	4.9262	8.38452e-07	5.55994e-06	TNFRSF13C
ENSGALG00000046987	42.8781	1.72829	0.352832	4.89833	9.66542e-07	6.32252e-06	NA
ENSGALG00000050931	303.63	1.72726	0.254522	6.78629	1.15051e-11	1.72447e-10	NACAD
ENSGALG00000028983	179.914	1.72672	0.305186	5.65794	1.53198e-08	1.38587e-07	HOXA9
ENSGALG00000030287	15.6778	1.72565	0.558472	3.08994	0.00200197	0.00612722	NEUROD6
ENSGALG00000043009	27.7092	1.72479	0.367608	4.69193	2.70635e-06	1.62148e-05	WNT1
ENSGALG00000038529	218.013	1.72293	0.164622	10.466	1.23783e-25	1.01875e-23	PLPPR3
ENSGALG00000029917	15.4046	1.72075	0.428384	4.01683	5.89853e-05	0.000264529	SGCA
ENSGALG00000040832	56878.9	1.71988	0.300426	5.72481	1.03548e-08	9.72129e-08	CFD
ENSGALG00000022440	169.243	1.71904	0.247239	6.95294	3.57755e-12	5.82423e-11	EVA1B
ENSGALG00000054914	102.838	1.71505	0.483116	3.54997	0.000385276	0.00141534	NA
ENSGALG00000000318	25802.4	1.71321	0.241281	7.10049	1.2432e-12	2.1746e-11	CSRP1
ENSGALG00000047771	98.1919	1.71205	0.275527	6.21373	5.17406e-10	6.00543e-09	PGF
ENSGALG00000004521	13644.9	1.70892	0.262537	6.50925	7.55268e-11	9.87357e-10	GPX3
ENSGALG00000041634	79469	1.70872	0.263809	6.47713	9.34867e-11	1.20672e-09	ACTG2
ENSGALG00000034560	913.735	1.70787	0.244562	6.98339	2.88146e-12	4.73535e-11	SCARF2
ENSGALG00000031812	36.2283	1.70749	0.303031	5.63469	1.7537e-08	1.57498e-07	TDRKH
ENSGALG00000002467	1273.73	1.70644	0.183873	9.28056	1.68585e-20	8.3748e-19	MTSS2
ENSGALG00000045312	168.558	1.70576	0.255515	6.67579	2.459e-11	3.47599e-10	SEMA6C
ENSGALG00000053676	464.287	1.70522	0.260527	6.54528	5.93834e-11	7.86966e-10	NA
ENSGALG00000016127	26.5682	1.70404	0.43665	3.90254	9.51891e-05	0.000406761	NA
ENSGALG00000010801	23.1575	1.70284	0.477442	3.56658	0.000361669	0.00133823	TMEM61
ENSGALG00000040807	114.841	1.69638	0.265358	6.39281	1.62859e-10	2.02694e-09	DMTN
ENSGALG00000002515	164.754	1.69509	0.332608	5.09637	3.46221e-07	2.46509e-06	OLFM1
ENSGALG00000031411	25.9614	1.69208	0.542903	3.11673	0.00182867	0.00564191	KCNN1
ENSGALG00000015419	103.799	1.68991	0.395246	4.27559	1.90636e-05	9.55762e-05	PENK
ENSGALG00000036042	93.0664	1.68931	0.345315	4.89207	9.97791e-07	6.51958e-06	NA
ENSGALG00000034498	79.0469	1.68663	0.271925	6.20253	5.55616e-10	6.39345e-09	NA
ENSGALG00000038075	13.0987	1.68513	0.476014	3.54009	0.000399988	0.0014632	NA
ENSGALG00000007515	377.455	1.68251	0.69266	2.42906	0.0151381	0.036039	SFRP5
ENSGALG00000052892	49.7276	1.67927	0.26993	6.22114	4.93544e-10	5.74381e-09	NA
ENSGALG00000044344	26.6742	1.67759	0.352118	4.76428	1.89532e-06	1.16858e-05	NA
ENSGALG00000052838	20.9903	1.67541	0.415642	4.03089	5.55654e-05	0.000251135	NA
ENSGALG00000040655	183.123	1.67523	0.236902	7.07139	1.53389e-12	2.64855e-11	FAM20A
ENSGALG00000042686	98.5305	1.67411	0.317139	5.2788	1.30034e-07	1.0044e-06	FOXD3
ENSGALG00000045548	121.591	1.67363	0.260874	6.41546	1.40394e-10	1.7663e-09	NA
ENSGALG00000034067	135.782	1.6725	0.278702	6.00102	1.96081e-09	2.06372e-08	FMOD
ENSGALG00000000317	19.8983	1.67211	0.450362	3.71281	0.000204969	0.000806471	NEFM
ENSGALG00000048295	28.3773	1.67122	0.591136	2.82714	0.00469656	0.0130072	IRX6
ENSGALG00000043052	344.46	1.67113	0.380752	4.38902	1.13865e-05	6.0157e-05	CD1B
ENSGALG00000031707	30.0351	1.66831	0.302418	5.51656	3.45699e-08	2.95365e-07	DHH
ENSGALG00000006588	31.0076	1.66742	0.427906	3.89669	9.75166e-05	0.000415467	LRRC75B
ENSGALG00000049001	304.502	1.66645	0.301202	5.53268	3.15367e-08	2.71047e-07	ANKRD39
ENSGALG00000007038	41.4281	1.66638	0.293315	5.68119	1.33758e-08	1.22467e-07	ASTN2
ENSGALG00000053106	85.4989	1.66443	0.331681	5.01816	5.21691e-07	3.58949e-06	FAM181B
ENSGALG00000041028	40.0532	1.66305	0.311926	5.33157	9.73655e-08	7.7125e-07	DPYSL5
ENSGALG00000017326	960.44	1.66175	0.194614	8.53868	1.35758e-17	4.71142e-16	ARHGEF17
ENSGALG00000026159	3741.4	1.66088	0.194444	8.54168	1.32281e-17	4.61842e-16	PDLIM7
ENSGALG00000052702	219.845	1.65819	0.492589	3.36627	0.000761923	0.00258893	NA
ENSGALG00000036593	5.44458	1.65758	0.700807	2.36524	0.0180183	0.0419166	FOXC2
ENSGALG00000041898	432.602	1.65551	0.329107	5.0303	4.89713e-07	3.38151e-06	FAM43A
ENSGALG00000045096	51.2422	1.65544	0.526544	3.14397	0.00166675	0.00519164	NPW
ENSGALG00000047356	248.661	1.65317	0.211802	7.80525	5.93835e-15	1.49421e-13	VASN
ENSGALG00000044463	19.8715	1.65135	0.478502	3.45108	0.000558339	0.00196356	NA
ENSGALG00000040249	84.4986	1.65024	0.372615	4.42882	9.47494e-06	5.10507e-05	BHLHE22
ENSGALG00000002570	117.306	1.65013	0.472588	3.49169	0.000479983	0.00171365	PAR2L
ENSGALG00000004986	446.491	1.64952	0.193168	8.53929	1.35043e-17	4.7054e-16	CERCAM
ENSGALG00000047242	40.0016	1.64842	0.340732	4.83788	1.31232e-06	8.38255e-06	MAST1
ENSGALG00000030530	352.839	1.64704	0.242817	6.78306	1.17655e-11	1.75593e-10	HAND2
ENSGALG00000005014	24.461	1.64662	0.514762	3.19879	0.00138004	0.00440029	AIPL1
ENSGALG00000006758	482.255	1.64625	0.269851	6.10059	1.05678e-09	1.15925e-08	C1QTNF5
ENSGALG00000033009	362.487	1.64586	0.235228	6.99686	2.61757e-12	4.34686e-11	NA
ENSGALG00000006751	1010.27	1.64353	0.268153	6.12909	8.83837e-10	9.87038e-09	THY1
ENSGALG00000050467	36.1404	1.64131	0.528941	3.10301	0.00191565	0.00588575	NA
ENSGALG00000046427	35.3471	1.63991	0.320568	5.11565	3.12667e-07	2.25388e-06	SAMD14
ENSGALG00000003354	11.5551	1.63837	0.434557	3.77021	0.00016311	0.000658307	KCNH4
ENSGALG00000054919	27.2595	1.63829	0.359729	4.55425	5.25735e-06	2.98042e-05	PIRT
ENSGALG00000028978	93.8856	1.63742	0.281338	5.8201	5.88115e-09	5.74744e-08	BTBD19
ENSGALG00000034661	533.211	1.6358	0.49731	3.28929	0.00100441	0.00331252	ID1
ENSGALG00000049450	218133	1.63167	0.38378	4.25158	2.12266e-05	0.000105387	NA
ENSGALG00000027513	29.4055	1.62977	0.369474	4.41106	1.02867e-05	5.49645e-05	HOXD9
ENSGALG00000030153	83.5759	1.62905	0.387255	4.20665	2.59183e-05	0.000126412	NUDT8
ENSGALG00000037402	2661.91	1.62542	0.376673	4.31522	1.59447e-05	8.14427e-05	NOV
ENSGALG00000021525	1235.77	1.6244	0.219512	7.40007	1.36112e-13	2.78094e-12	ISLR
ENSGALG00000037713	53.0425	1.62327	0.59678	2.72006	0.00652708	0.0173103	FNDC10
ENSGALG00000040959	90.4051	1.62317	0.56229	2.88672	0.0038928	0.0109985	GRP
ENSGALG00000003138	101.464	1.62308	0.339032	4.78739	1.68963e-06	1.05447e-05	OXTR
ENSGALG00000012470	4.66172	1.62136	0.639246	2.53637	0.0112009	0.0278135	LYPD6
ENSGALG00000047202	43.2734	1.62047	0.690847	2.34563	0.0189951	0.0438738	NA
ENSGALG00000055061	285.559	1.6202	0.252512	6.41632	1.39608e-10	1.75896e-09	NA
ENSGALG00000029999	556.572	1.61998	0.168744	9.60027	7.97366e-22	4.54551e-20	CCDC102A
ENSGALG00000047475	83.7468	1.6189	0.310331	5.21669	1.82147e-07	1.37099e-06	HS3ST2
ENSGALG00000050072	316.467	1.61592	0.261696	6.17481	6.62447e-10	7.54287e-09	EMID1
ENSGALG00000048951	134.131	1.61575	0.252922	6.38833	1.67712e-10	2.08286e-09	NA
ENSGALG00000054294	2115.94	1.61434	0.132409	12.192	3.42806e-34	6.1447e-32	NA
ENSGALG00000021634	1285.83	1.61417	0.18054	8.94076	3.86505e-19	1.61932e-17	MAP7D1
ENSGALG00000049136	2149.24	1.61408	0.0949926	16.9916	9.47841e-65	1.17715e-61	NA
ENSGALG00000029528	2617.36	1.61405	0.24671	6.54228	6.05882e-11	8.00492e-10	KIRREL1
ENSGALG00000054634	954.812	1.61316	0.126457	12.7566	2.86446e-37	6.64059e-35	NA
ENSGALG00000051401	743.539	1.61204	0.150985	10.6768	1.30706e-26	1.1961e-24	RASIP1
ENSGALG00000003203	37.0793	1.61155	0.344069	4.68379	2.81615e-06	1.68204e-05	NA
ENSGALG00000028095	27.9503	1.61023	0.417524	3.85661	0.000114971	0.000481223	HOXA1
ENSGALG00000032656	156.443	1.61017	0.218507	7.36894	1.71996e-13	3.46123e-12	TCF7L1
ENSGALG00000051055	63.3481	1.60925	0.413454	3.89222	9.93326e-05	0.000422226	MAPK8IP2
ENSGALG00000030027	1821.34	1.60912	0.188481	8.53728	1.37423e-17	4.75972e-16	MCAM
ENSGALG00000048210	468.514	1.6088	0.232125	6.93076	4.18572e-12	6.75112e-11	NA
ENSGALG00000053371	1189.8	1.60767	0.222881	7.21313	5.46791e-13	1.01789e-11	NA
ENSGALG00000006272	124.813	1.60719	0.245503	6.54651	5.88952e-11	7.82285e-10	ECE2
ENSGALG00000030270	68.1144	1.60558	0.346652	4.63168	3.62705e-06	2.12335e-05	CD1C
ENSGALG00000028659	369.874	1.60483	0.287864	5.57496	2.47583e-08	2.17081e-07	BLEC1
ENSGALG00000046819	31.8334	1.6023	0.434312	3.68928	0.000224889	0.000876516	NA
ENSGALG00000034973	444.602	1.60066	0.23163	6.91041	4.83262e-12	7.72286e-11	FZD7
ENSGALG00000001244	14.1544	1.59843	0.649429	2.46129	0.0138439	0.0333801	CFAP52,CFAP52
ENSGALG00000033405	340.26	1.59738	0.24681	6.47211	9.66446e-11	1.24287e-09	DBN1
ENSGALG00000027415	17.8073	1.59723	0.497332	3.21161	0.00131995	0.00423039	GRIN2C
ENSGALG00000052171	101.781	1.59388	0.342402	4.65498	3.24007e-06	1.91681e-05	NA
ENSGALG00000044874	54.2286	1.59386	0.355722	4.48064	7.4419e-06	4.08306e-05	TNFRSF14
ENSGALG00000035047	454.083	1.59298	0.147419	10.8058	3.22993e-27	3.13736e-25	LOC107052850
ENSGALG00000040672	1347.18	1.5928	0.233292	6.82748	8.64194e-12	1.32282e-10	IGFBP4
ENSGALG00000044235	3037.68	1.59177	0.219739	7.24395	4.35802e-13	8.20941e-12	MAB21L2
ENSGALG00000002470	308.45	1.59153	0.274141	5.80551	6.41706e-09	6.23315e-08	NA
ENSGALG00000036125	587.502	1.58715	0.270687	5.86343	4.53408e-09	4.51771e-08	SHE
ENSGALG00000045684	6627.06	1.58647	0.29703	5.3411	9.23851e-08	7.34141e-07	PLVAP
ENSGALG00000052385	6.60236	1.58608	0.635064	2.49751	0.0125069	0.0305891	NA
ENSGALG00000012396	352.641	1.58493	0.253907	6.24219	4.31492e-10	5.05891e-09	PTGER2
ENSGALG00000026789	29.7781	1.58303	0.366949	4.31403	1.60307e-05	8.17619e-05	NA
ENSGALG00000032750	85.8682	1.58262	0.383034	4.1318	3.59927e-05	0.000169871	CELSR2
ENSGALG00000055086	300.883	1.58261	0.234128	6.75961	1.38362e-11	2.03737e-10	NA
ENSGALG00000006073	630.881	1.57965	0.431934	3.65716	0.000255022	0.00098164	NDUFAB1
ENSGALG00000028341	1226.72	1.57893	0.25123	6.28482	3.2824e-10	3.90898e-09	MADCAM1
ENSGALG00000026983	312.653	1.57874	0.227963	6.92543	4.34663e-12	6.97829e-11	CHRD
ENSGALG00000038951	576.037	1.57812	0.231446	6.81852	9.19807e-12	1.40164e-10	RASSF1
ENSGALG00000054776	62.4696	1.57677	0.299169	5.27051	1.36042e-07	1.04615e-06	NA
ENSGALG00000034939	347.251	1.57624	0.221132	7.12807	1.01784e-12	1.80768e-11	NA
ENSGALG00000011306	58811.3	1.57582	0.236739	6.65638	2.80653e-11	3.93209e-10	DES
ENSGALG00000045908	11.5719	1.57546	0.625179	2.52001	0.0117353	0.0289791	NA
ENSGALG00000001633	191.78	1.57544	0.310347	5.0764	3.84663e-07	2.70775e-06	DUSP26
ENSGALG00000007714	105.511	1.57461	0.257849	6.10674	1.01688e-09	1.12186e-08	NMUR1
ENSGALG00000041604	74.8546	1.57408	0.264767	5.94513	2.76245e-09	2.83869e-08	NPTXR
ENSGALG00000028567	38562.2	1.57372	0.234014	6.72493	1.75682e-11	2.54124e-10	MYL9
ENSGALG00000048448	29.3419	1.57369	0.383767	4.10065	4.11998e-05	0.000191946	PDZD7
ENSGALG00000002008	27.1241	1.57306	0.337089	4.66661	3.06216e-06	1.81713e-05	RNF157
ENSGALG00000002532	217.464	1.57215	0.30881	5.09099	3.56193e-07	2.52394e-06	GJA4
ENSGALG00000049063	294.789	1.57208	0.388144	4.05027	5.11596e-05	0.000233223	INAFM2
ENSGALG00000028949	496.326	1.57006	0.245898	6.38498	1.71416e-10	2.11978e-09	CORO6
ENSGALG00000052568	18.614	1.56973	0.631871	2.48426	0.012982	0.0315601	NA
ENSGALG00000021135	74.1173	1.56932	0.372175	4.21661	2.48002e-05	0.000121431	HAPLN3
ENSGALG00000011358	57.7184	1.56889	0.370677	4.23249	2.31119e-05	0.000113902	WNT6
ENSGALG00000043641	2028.63	1.5688	0.252927	6.2026	5.55377e-10	6.39345e-09	JUND
ENSGALG00000032335	1472.64	1.56713	0.171392	9.14355	6.04372e-20	2.84006e-18	MARCKSL1
ENSGALG00000029621	1123.41	1.56642	0.259923	6.02648	1.67572e-09	1.79407e-08	SEMA3F
ENSGALG00000048787	18.7178	1.56467	0.461719	3.3888	0.000701991	0.00240503	NA
ENSGALG00000050508	398.748	1.56408	0.207947	7.52156	5.41244e-14	1.18671e-12	NOS3
ENSGALG00000030502	80.2681	1.56365	0.360511	4.33732	1.44227e-05	7.42577e-05	ADAMTS4
ENSGALG00000004793	992.303	1.56275	0.229977	6.79524	1.08132e-11	1.62807e-10	NA
ENSGALG00000004841	186.631	1.56174	0.39365	3.96733	7.26837e-05	0.000318646	APLNR
ENSGALG00000038593	155.084	1.56076	0.421855	3.69975	0.000215814	0.000843794	NA
ENSGALG00000007964	114.488	1.56019	0.196748	7.92989	2.19345e-15	5.8493e-14	CASTOR1
ENSGALG00000021567	6.64557	1.55943	0.625612	2.49265	0.0126794	0.030963	EPHA8
ENSGALG00000006547	414.142	1.55362	0.284418	5.46246	4.69578e-08	3.91585e-07	PROCR
ENSGALG00000028015	603.27	1.5517	0.189879	8.17204	3.03217e-16	8.96603e-15	HES1
ENSGALG00000049293	78.8183	1.55158	0.290365	5.34354	9.11493e-08	7.25095e-07	NA
ENSGALG00000004360	39.459	1.55147	0.390894	3.96904	7.21629e-05	0.000316523	LACAAT2L
ENSGALG00000054988	31.5603	1.55129	0.370379	4.18838	2.80953e-05	0.000135995	SLC22A31
ENSGALG00000047878	33.7396	1.54847	0.397658	3.89398	9.8614e-05	0.000419321	LOC101748951
ENSGALG00000054310	107.934	1.54758	0.264379	5.85362	4.80974e-09	4.77868e-08	NA
ENSGALG00000046461	630.564	1.5468	0.271547	5.69624	1.22481e-08	1.1311e-07	LRRC15
ENSGALG00000026055	448.411	1.54585	0.233561	6.61863	3.62555e-11	4.97533e-10	PALM
ENSGALG00000046747	7.57644	1.54496	0.661144	2.3368	0.0194496	0.0448026	NA
ENSGALG00000001956	318.269	1.54456	0.234023	6.60004	4.11049e-11	5.58789e-10	OLFML3
ENSGALG00000034094	52.5611	1.54381	0.450391	3.42772	0.000608679	0.00212256	SP5
ENSGALG00000005063	531.046	1.5435	0.298269	5.17486	2.28079e-07	1.68678e-06	ST6GALNAC4
ENSGALG00000005043	65.4793	1.54225	0.347551	4.43747	9.10226e-06	4.92105e-05	NA
ENSGALG00000054317	221.053	1.54139	0.265645	5.80244	6.53584e-09	6.33791e-08	NA
ENSGALG00000051279	8.58187	1.54072	0.618669	2.49037	0.0127609	0.0311183	PPP1R1A
ENSGALG00000048059	34.8165	1.54053	0.388054	3.9699	7.19037e-05	0.000315465	NA
ENSGALG00000016485	1776.27	1.5394	0.229876	6.69665	2.13251e-11	3.04667e-10	RHOB
ENSGALG00000045776	94.3593	1.53938	0.487935	3.15489	0.00160558	0.00502722	CPN2
ENSGALG00000033941	869.76	1.53933	0.289221	5.32233	1.02448e-07	8.08564e-07	RORC
ENSGALG00000016222	53.9092	1.53587	0.301579	5.09276	3.52886e-07	2.50434e-06	NDP
ENSGALG00000049236	27.4778	1.53183	0.465157	3.29315	0.000990701	0.00327415	PEBP4
ENSGALG00000000337	160.951	1.53156	0.222446	6.88507	5.77582e-12	9.12118e-11	CTXN1
ENSGALG00000035457	10.5975	1.52964	0.561872	2.7224	0.00648104	0.017204	ADRA2BL2
ENSGALG00000032060	79.2124	1.52872	0.289605	5.27863	1.30152e-07	1.00486e-06	GPR153
ENSGALG00000027658	300.273	1.5274	0.222049	6.87865	6.04218e-12	9.49868e-11	TESK1
ENSGALG00000043829	357.45	1.52371	0.247569	6.1547	7.52184e-10	8.50893e-09	EXTL1
ENSGALG00000015895	223.949	1.52315	0.318661	4.77984	1.75434e-06	1.09094e-05	HTR1B
ENSGALG00000029968	874.784	1.52313	0.159971	9.5213	1.71021e-21	9.35073e-20	GADD45B
ENSGALG00000028924	166.596	1.52285	0.314575	4.84097	1.29206e-06	8.27842e-06	S100A16
ENSGALG00000002678	826.639	1.52284	0.213035	7.14832	8.78464e-13	1.56816e-11	NA
ENSGALG00000002103	646.668	1.52028	0.268523	5.66162	1.49947e-08	1.36143e-07	TPPP3
ENSGALG00000043089	14.8085	1.51951	0.440924	3.4462	0.000568538	0.0019966	VWCE
ENSGALG00000038458	461.045	1.5192	0.285499	5.3212	1.03087e-07	8.12866e-07	LOXL1
ENSGALG00000022622	225.168	1.51784	0.231931	6.54437	5.97448e-11	7.91152e-10	HOXA4
ENSGALG00000040297	3470.62	1.51719	0.208818	7.26564	3.71289e-13	7.06885e-12	NBL1
ENSGALG00000034196	824.019	1.51601	0.337809	4.48777	7.1973e-06	3.96513e-05	WNT2B
ENSGALG00000040866	151.417	1.51482	0.289176	5.23839	1.61985e-07	1.22989e-06	P3H2
ENSGALG00000006479	84.2528	1.51475	0.291323	5.19954	1.9978e-07	1.49145e-06	CCM2L
ENSGALG00000029024	810.256	1.51459	0.279588	5.41724	6.05249e-08	4.95689e-07	TCF21
ENSGALG00000026518	21.9974	1.51242	0.345871	4.37279	1.22669e-05	6.42809e-05	RUNDC3A
ENSGALG00000038087	60.3991	1.51234	0.379618	3.98385	6.78072e-05	0.000299762	CACNG3
ENSGALG00000027786	499.153	1.51157	0.411485	3.67346	0.000239286	0.000926196	SOCS3
ENSGALG00000014250	34.5235	1.51127	0.336451	4.49178	7.06301e-06	3.90093e-05	PHOX2B
ENSGALG00000040521	108.042	1.50974	0.289208	5.22027	1.78659e-07	1.34766e-06	HOXA2
ENSGALG00000049721	271.876	1.50906	0.350986	4.29947	1.71206e-05	8.66847e-05	NA
ENSGALG00000024047	65.0982	1.50732	0.242522	6.2152	5.12597e-10	5.95757e-09	MYCL
ENSGALG00000053653	805.323	1.50648	0.224296	6.71648	1.86169e-11	2.68178e-10	ZNF467
ENSGALG00000028506	552.054	1.50613	0.18512	8.13594	4.08767e-16	1.1885e-14	NHSL2
ENSGALG00000011865	11602.6	1.50494	0.215416	6.98622	2.82385e-12	4.64505e-11	SMTN
ENSGALG00000013090	75.5808	1.50454	0.509717	2.95172	0.00316014	0.00917133	LOXL4
ENSGALG00000053555	14.2944	1.50446	0.62002	2.42647	0.0152466	0.0362694	NA
ENSGALG00000027070	5622.27	1.50383	0.290241	5.18132	2.20322e-07	1.63288e-06	TIMP2
ENSGALG00000035362	208.012	1.50374	0.218261	6.88964	5.59354e-12	8.85745e-11	NA
ENSGALG00000021074	244.297	1.50224	0.242152	6.20369	5.51545e-10	6.35502e-09	MYOC
ENSGALG00000029035	5.87297	1.50212	0.599124	2.50719	0.0121695	0.0298943	CLEC5A
ENSGALG00000053766	196.266	1.50186	0.313662	4.78816	1.68316e-06	1.05081e-05	BOLA3
ENSGALG00000006792	95.8816	1.50128	0.267146	5.61969	1.91298e-08	1.70569e-07	VSTM2L
ENSGALG00000040755	505.3	1.50128	0.204588	7.33805	2.16722e-13	4.29173e-12	ANGPT4
ENSGALG00000043727	300.265	1.50035	0.371589	4.03766	5.39877e-05	0.000244712	NR4A1
ENSGALG00000050908	16.2426	1.49995	0.360253	4.16359	3.13286e-05	0.000149728	NA
ENSGALG00000027429	29.3091	1.49984	0.389284	3.85281	0.000116769	0.00048781	HSD17B1
ENSGALG00000006436	10.9994	1.49922	0.531649	2.81994	0.00480329	0.0132564	AQP12A
ENSGALG00000017168	213.809	1.49787	0.330186	4.53643	5.72136e-06	3.21205e-05	SLN
ENSGALG00000010258	1020.24	1.4949	0.189857	7.87383	3.43935e-15	8.88559e-14	LTBP2
ENSGALG00000015028	28.4116	1.49485	0.434582	3.43975	0.000582243	0.00204061	RLN3
ENSGALG00000001480	160.626	1.49432	0.196231	7.6151	2.63493e-14	6.05999e-13	INKA2
ENSGALG00000054838	9.11967	1.49319	0.579834	2.5752	0.0100182	0.0252516	NA
ENSGALG00000032854	733.135	1.49207	0.335895	4.44206	8.91004e-06	4.82613e-05	ACP5
ENSGALG00000030890	332.873	1.49028	0.455829	3.26939	0.0010778	0.00352913	RRS1
ENSGALG00000048627	197.928	1.48899	0.234358	6.35349	2.10483e-10	2.57361e-09	NA
ENSGALG00000001289	163.691	1.4887	0.220912	6.73888	1.59607e-11	2.32225e-10	SHC2
ENSGALG00000054600	252.317	1.48764	0.122537	12.1403	6.45818e-34	1.13423e-31	NA
ENSGALG00000004734	176.706	1.4856	0.319031	4.65659	3.21493e-06	1.90259e-05	EVA1CL
ENSGALG00000042422	246.258	1.48557	0.304341	4.88128	1.05398e-06	6.85581e-06	GLI1
ENSGALG00000033953	723.804	1.48413	0.19161	7.74556	9.51599e-15	2.32054e-13	SHROOM4
ENSGALG00000036142	705.003	1.48258	0.282033	5.25677	1.46604e-07	1.12143e-06	LOXL3
ENSGALG00000028037	2602.78	1.48236	0.477725	3.10295	0.00191599	0.00588575	FOS
ENSGALG00000011324	48.5213	1.47984	0.450761	3.28299	0.00102712	0.00337893	TUBA4B
ENSGALG00000008043	96.534	1.47953	0.247422	5.97979	2.23427e-09	2.32201e-08	CORO2B
ENSGALG00000002244	8.63969	1.47846	0.544091	2.7173	0.00658174	0.0174313	AGRP
ENSGALG00000039206	586.976	1.4781	0.176713	8.36441	6.0418e-17	1.91695e-15	ARID5A
ENSGALG00000024449	691.536	1.47789	0.282323	5.23474	1.65215e-07	1.25222e-06	RAMP2
ENSGALG00000053404	272.395	1.47705	0.260127	5.67817	1.36141e-08	1.24517e-07	NA
ENSGALG00000024318	343.011	1.47519	0.241363	6.11191	9.84457e-10	1.09163e-08	TMEM200B
ENSGALG00000053568	31.5229	1.47494	0.586312	2.51562	0.0118824	0.0292633	TCD8AL3
ENSGALG00000037131	122.354	1.47486	0.354537	4.15995	3.18312e-05	0.000151738	NA
ENSGALG00000000112	35.6174	1.47398	0.302134	4.87857	1.06856e-06	6.93763e-06	PLP1
ENSGALG00000050375	162.537	1.47339	0.258432	5.70125	1.18932e-08	1.10228e-07	NA
ENSGALG00000017926	49.998	1.47313	0.297886	4.94529	7.60294e-07	5.08236e-06	7SK
ENSGALG00000006702	3567.04	1.47165	0.169008	8.70758	3.10427e-18	1.17335e-16	MFGE8
ENSGALG00000048241	59.5006	1.47142	0.466282	3.15565	0.00160141	0.00501618	NA
ENSGALG00000047395	47464.4	1.47109	0.374029	3.9331	8.38579e-05	0.000362967	NA
ENSGALG00000030492	34.5875	1.47075	0.546556	2.69093	0.00712528	0.0187056	ASCL2
ENSGALG00000017652	134.408	1.46708	0.287011	5.11156	3.19501e-07	2.29268e-06	TTC9
ENSGALG00000008014	1172.69	1.46562	0.207167	7.07459	1.4989e-12	2.59668e-11	CEBPB
ENSGALG00000025764	936.679	1.46453	0.223543	6.55145	5.69825e-11	7.59245e-10	FKBP10
ENSGALG00000034456	2172.07	1.46427	0.240143	6.0975	1.07741e-09	1.1804e-08	PRELP
ENSGALG00000004518	17.7458	1.46401	0.536497	2.72882	0.00635606	0.0169213	BHMT
ENSGALG00000037549	962.747	1.464	0.172715	8.47637	2.32327e-17	7.70335e-16	EML3
ENSGALG00000007539	12.8627	1.46398	0.568407	2.57559	0.0100069	0.0252343	ANKRD2
ENSGALG00000005843	637.093	1.46213	0.356721	4.09882	4.15264e-05	0.000193354	EEF1A2
ENSGALG00000003301	140.883	1.46195	0.269507	5.42452	5.81103e-08	4.77487e-07	FAM167B
ENSGALG00000026449	154.524	1.46028	0.331025	4.41139	1.02711e-05	5.4898e-05	H2A2BL
ENSGALG00000005553	86.6925	1.45961	0.286273	5.09865	3.42079e-07	2.43759e-06	NLGN3
ENSGALG00000005852	16.6144	1.4596	0.524206	2.78441	0.00536249	0.0146186	SRMS
ENSGALG00000026948	63.0866	1.45944	0.27067	5.39195	6.96978e-08	5.63644e-07	ADD2
ENSGALG00000004239	382.769	1.45916	0.199526	7.31316	2.60931e-13	5.08041e-12	IFITM5
ENSGALG00000047569	143.007	1.45875	0.409129	3.56549	0.000363177	0.00134324	LOC107050990
ENSGALG00000039474	435.06	1.45849	0.303799	4.80082	1.58017e-06	9.93648e-06	ID4
ENSGALG00000047468	152.019	1.4582	0.193435	7.53844	4.75615e-14	1.0521e-12	NA
ENSGALG00000041981	236.251	1.45812	0.239879	6.07857	1.21262e-09	1.32187e-08	PRR7
ENSGALG00000039628	542.845	1.45753	0.197004	7.39846	1.37774e-13	2.81158e-12	AFAP1L1
ENSGALG00000031255	232.752	1.45696	0.213739	6.81656	9.32473e-12	1.41474e-10	FGF1
ENSGALG00000003829	26.5128	1.45685	0.373831	3.89709	9.73553e-05	0.000414983	HPCAL4
ENSGALG00000027822	100.095	1.45656	0.348343	4.18138	2.89741e-05	0.00013982	LOC101747660
ENSGALG00000043930	187.651	1.45587	0.172496	8.43999	3.17367e-17	1.02757e-15	LOC107052490
ENSGALG00000040070	54.8838	1.45452	0.340951	4.26608	1.98935e-05	9.93648e-05	PDIA2
ENSGALG00000050950	402.386	1.4536	0.371769	3.90997	9.23084e-05	0.000395799	gga-mir-145
ENSGALG00000048178	513.172	1.45304	0.207954	6.98731	2.80202e-12	4.61351e-11	SLC27A3
ENSGALG00000035879	751.01	1.45096	0.171154	8.47754	2.30011e-17	7.64666e-16	ITGA7
ENSGALG00000040291	444.021	1.44988	0.181407	7.99241	1.32324e-15	3.64038e-14	LOC107056274
ENSGALG00000015542	7.50738	1.44988	0.564144	2.57006	0.0101682	0.0255521	PLPPR1
ENSGALG00000007728	288.371	1.44978	0.237381	6.10743	1.0125e-09	1.11844e-08	PRODH
ENSGALG00000007582	1998.33	1.44829	0.21346	6.78484	1.16218e-11	1.73897e-10	DPYSL3
ENSGALG00000037526	70.4054	1.44764	0.241395	5.99701	2.0099e-09	2.109e-08	USHBP1
ENSGALG00000000466	580.078	1.44717	0.234219	6.17869	6.46363e-10	7.37422e-09	LCK
ENSGALG00000033391	205.911	1.44698	0.237743	6.08631	1.15542e-09	1.26269e-08	ISL2
ENSGALG00000035153	28.8465	1.44669	0.438571	3.29864	0.000971552	0.00322066	STX3
ENSGALG00000033123	1349.36	1.44646	0.140403	10.3022	6.8868e-25	5.18358e-23	NA
ENSGALG00000050015	129.166	1.44564	0.194818	7.42045	1.16725e-13	2.41319e-12	NA
ENSGALG00000051635	13.1136	1.44525	0.599658	2.41012	0.0159471	0.0377498	NA
ENSGALG00000010497	63.0689	1.44523	0.332904	4.34126	1.41666e-05	7.30686e-05	SLC29A4
ENSGALG00000047861	244.285	1.44489	0.241155	5.99153	2.07873e-09	2.17335e-08	GRASP
ENSGALG00000042030	110.291	1.44466	0.257264	5.6155	1.95998e-08	1.74581e-07	P4HA3
ENSGALG00000030407	376.552	1.44413	0.294131	4.90982	9.11579e-07	5.99003e-06	IL6R
ENSGALG00000029694	700.283	1.44375	0.221279	6.52456	6.82036e-11	8.96338e-10	SNTA1
ENSGALG00000030344	494.483	1.44326	0.280112	5.15245	2.57099e-07	1.88377e-06	ISYNA1
ENSGALG00000044688	287.031	1.44324	0.318191	4.53575	5.74004e-06	3.21839e-05	NA
ENSGALG00000044151	39.0599	1.4429	0.378258	3.8146	0.000136405	0.000560679	MORN5
ENSGALG00000052061	13.9982	1.44148	0.502059	2.87114	0.00408991	0.0114807	NA
ENSGALG00000030964	95.2732	1.44126	0.299459	4.81288	1.48769e-06	9.38894e-06	LRRC20
ENSGALG00000026465	329.332	1.43997	0.247083	5.82789	5.61329e-09	5.50781e-08	TMEM100
ENSGALG00000023886	7.75023	1.43922	0.624319	2.30527	0.0211515	0.0481488	ZNF804A
ENSGALG00000026471	1166.78	1.43876	0.191608	7.50888	5.9635e-14	1.30424e-12	CRIP2
ENSGALG00000035717	13095.4	1.43868	0.188473	7.63335	2.28727e-14	5.28138e-13	HSPG2
ENSGALG00000030792	111.288	1.43578	0.342626	4.19051	2.7833e-05	0.000134838	NA
ENSGALG00000012710	845.035	1.43556	0.309595	4.63691	3.53653e-06	2.07455e-05	NCS1
ENSGALG00000034229	212.524	1.43469	0.180086	7.96669	1.62978e-15	4.42074e-14	ZNF703
ENSGALG00000043047	96.7672	1.43452	0.293898	4.88102	1.05539e-06	6.86238e-06	SOBP
ENSGALG00000047622	174.763	1.43122	0.202486	7.06822	1.56934e-12	2.7016e-11	NA
ENSGALG00000012429	1448.06	1.43089	0.248007	5.76955	7.94849e-09	7.60178e-08	BMP4
ENSGALG00000046487	40.3398	1.42865	0.41657	3.42955	0.000604587	0.00210999	NA
ENSGALG00000040316	2033.77	1.4281	0.253486	5.63383	1.7625e-08	1.58125e-07	GPC1
ENSGALG00000026276	70.1703	1.42781	0.389807	3.66287	0.000249408	0.000961733	TCF15
ENSGALG00000045212	445.379	1.4275	0.155773	9.16392	5.00464e-20	2.37748e-18	PLCD3
ENSGALG00000033854	680.55	1.42711	0.230627	6.18797	6.09455e-10	6.97144e-09	CSF1
ENSGALG00000054900	15.9832	1.42534	0.441457	3.22872	0.00124347	0.00401044	NA
ENSGALG00000055075	493.442	1.42526	0.244603	5.82684	5.64863e-09	5.53935e-08	FMNL3
ENSGALG00000048338	12.7325	1.42255	0.482072	2.95092	0.00316828	0.00919188	NA
ENSGALG00000043576	548.397	1.42172	0.187681	7.57522	3.58516e-14	8.02254e-13	AGAP3
ENSGALG00000039008	1045.74	1.42146	0.270513	5.2547	1.48265e-07	1.13363e-06	LOC776594
ENSGALG00000047455	150.256	1.42132	0.263127	5.40166	6.60271e-08	5.36705e-07	NA
ENSGALG00000046085	205.032	1.42044	0.284852	4.98659	6.1453e-07	4.17376e-06	FAM110D
ENSGALG00000049557	161.648	1.41996	0.243104	5.84097	5.18987e-09	5.12415e-08	TSFM
ENSGALG00000047060	262.8	1.41982	0.163781	8.66905	4.35726e-18	1.6188e-16	SCN1B
ENSGALG00000027630	714.403	1.41981	0.169049	8.39882	4.50977e-17	1.4467e-15	NPR2
ENSGALG00000015084	10.7773	1.41909	0.555557	2.55436	0.0106383	0.026618	IGSF11
ENSGALG00000025163	12.7431	1.41871	0.528221	2.68582	0.00723514	0.0189454	gga-mir-1627
ENSGALG00000034458	22.9297	1.41846	0.457659	3.09937	0.0019393	0.00595315	S100A1
ENSGALG00000049965	372.703	1.41779	0.264102	5.36835	7.94596e-08	6.35786e-07	NA
ENSGALG00000051412	247.508	1.41739	0.240457	5.89456	3.75682e-09	3.78885e-08	PEA15
ENSGALG00000008661	975.267	1.41717	0.324504	4.36718	1.2586e-05	6.56366e-05	CYR61,CYR61
ENSGALG00000045540	535.472	1.41639	0.389265	3.63863	0.000274096	0.00104672	CLC2DL5
ENSGALG00000003123	571.647	1.41466	0.293145	4.82579	1.3945e-06	8.86516e-06	CNTNAP1
ENSGALG00000030087	14.2394	1.41445	0.530639	2.66556	0.00768605	0.0199936	ACTL6B
ENSGALG00000010490	30.0791	1.41428	0.36615	3.86257	0.0001122	0.000471213	DPYSL4
ENSGALG00000002667	1073.22	1.414	0.234486	6.03021	1.63747e-09	1.75636e-08	OLFML2B
ENSGALG00000031548	18.8716	1.4125	0.44595	3.16739	0.00153814	0.00484399	NA
ENSGALG00000049395	103.851	1.41216	0.293237	4.81577	1.46634e-06	9.26762e-06	ARHGDIG
ENSGALG00000000209	1827.53	1.40982	0.208107	6.77451	1.24827e-11	1.85502e-10	PRNP
ENSGALG00000036731	556.544	1.40899	0.172894	8.14947	3.65533e-16	1.07539e-14	GAS2L1
ENSGALG00000041140	4713.2	1.40858	0.233907	6.02196	1.72322e-09	1.83588e-08	HTRA1
ENSGALG00000053954	56.0761	1.4078	0.294383	4.78219	1.73393e-06	1.07941e-05	NA
ENSGALG00000003142	50.3615	1.40754	0.261834	5.37571	7.62831e-08	6.13192e-07	PRLHRL
ENSGALG00000049996	74.1899	1.40527	0.315043	4.46056	8.17468e-06	4.46118e-05	OVOL1
ENSGALG00000026119	225.192	1.4049	0.288857	4.86365	1.15238e-06	7.44574e-06	MN1
ENSGALG00000033653	27.7751	1.40446	0.351338	3.99747	6.40238e-05	0.000284684	HCN3
ENSGALG00000025937	3977.15	1.40358	0.216429	6.48516	8.8637e-11	1.14924e-09	FXYD6
ENSGALG00000032385	60.3804	1.40313	0.274517	5.11127	3.20005e-07	2.29535e-06	PFKFB4
ENSGALG00000050875	218.315	1.40307	0.333332	4.20923	2.56247e-05	0.000125116	ITGB7
ENSGALG00000051505	296.463	1.40228	0.294924	4.75471	1.98727e-06	1.22181e-05	ZNF503
ENSGALG00000047805	19.1754	1.40107	0.423703	3.30672	0.000943939	0.00314291	NA
ENSGALG00000041643	1273.61	1.40002	0.125365	11.1675	5.87922e-29	6.51096e-27	NFIC,NFIC
ENSGALG00000039156	658.872	1.39968	0.191521	7.30825	2.70647e-13	5.25195e-12	NA
ENSGALG00000040340	326.742	1.39966	0.276604	5.06017	4.18886e-07	2.93086e-06	PCYOX1L
ENSGALG00000012821	229.335	1.39789	0.229848	6.08179	1.18845e-09	1.29796e-08	TUBB2B
ENSGALG00000051456	79.0087	1.39776	0.255203	5.47705	4.32465e-08	3.62724e-07	RTN2
ENSGALG00000047270	45.825	1.3974	0.448304	3.11709	0.00182646	0.00563662	NA
ENSGALG00000043690	110.545	1.39632	0.351287	3.97486	7.04203e-05	0.000310053	ECRG4
ENSGALG00000004514	26.1696	1.39433	0.371948	3.74871	0.000177749	0.000709813	PDE6G
ENSGALG00000002544	145.062	1.39422	0.300579	4.63847	3.51e-06	2.06177e-05	PCDH12
ENSGALG00000027482	445.054	1.39399	0.204475	6.81738	9.27129e-12	1.40909e-10	SNTB2
ENSGALG00000033867	815.045	1.39218	0.259827	5.35808	8.41111e-08	6.71152e-07	PCOLCE
ENSGALG00000054978	211.062	1.39215	0.210376	6.61744	3.65464e-11	5.01013e-10	LOC101748032
ENSGALG00000033522	1200.41	1.39112	0.207905	6.69111	2.21483e-11	3.16168e-10	AOC3
ENSGALG00000036114	1319.1	1.39084	0.158347	8.78349	1.58478e-18	6.15059e-17	SMO
ENSGALG00000037082	245.512	1.39021	0.337118	4.12381	3.72655e-05	0.000175165	ASCL1
ENSGALG00000054344	43.1914	1.38973	0.393881	3.52829	0.000418256	0.00152103	NA
ENSGALG00000052930	600.719	1.38957	0.157016	8.84987	8.76187e-19	3.53463e-17	PABPN1
ENSGALG00000028236	85.8749	1.38948	0.288335	4.81899	1.44287e-06	9.13923e-06	PRRX2
ENSGALG00000046739	66.7012	1.38939	0.266011	5.22304	1.76005e-07	1.32995e-06	LOC112533545
ENSGALG00000003360	53.9051	1.38897	0.293016	4.74024	2.13461e-06	1.30593e-05	ARL10
ENSGALG00000050491	50.0444	1.38896	0.243839	5.69621	1.22498e-08	1.1311e-07	SLC35E4
ENSGALG00000032108	10.0509	1.38887	0.555836	2.49871	0.0124648	0.0305118	TMEM136-1
ENSGALG00000006944	11.2457	1.38818	0.503936	2.75467	0.00587506	0.0158224	LOC395991
ENSGALG00000001171	122.337	1.38763	0.240332	5.77383	7.74903e-09	7.43557e-08	SEMA6B
ENSGALG00000008609	2377.61	1.38756	0.17363	7.99152	1.33282e-15	3.66094e-14	PTK7
ENSGALG00000055081	791.898	1.38519	0.170744	8.11267	4.95213e-16	1.43266e-14	SEMA4C
ENSGALG00000023396	259.191	1.38474	0.282288	4.90541	9.32343e-07	6.11722e-06	ASPHD2
ENSGALG00000004465	1312.75	1.38417	0.206287	6.70991	1.94747e-11	2.7961e-10	PALD1
ENSGALG00000054723	541.992	1.38361	0.276274	5.00813	5.49616e-07	3.76376e-06	AMOTL2
ENSGALG00000047532	69.9048	1.38264	0.216264	6.39331	1.62333e-10	2.02184e-09	LOC112530289
ENSGALG00000035635	1691.85	1.38172	0.275149	5.02172	5.12105e-07	3.52772e-06	ACVRL1
ENSGALG00000006202	16.782	1.38161	0.39784	3.47278	0.000515099	0.00182627	SCNN1B
ENSGALG00000003345	164.994	1.38122	0.196125	7.04253	1.88777e-12	3.19287e-11	PIBPPDD4L
ENSGALG00000042297	1548.75	1.38119	0.177038	7.80167	6.10911e-15	1.53496e-13	ANKRD13D,ANKRD13D
ENSGALG00000003114	44.0551	1.38057	0.355192	3.88682	0.000101568	0.000431037	NOG
ENSGALG00000029276	889.075	1.37924	0.178036	7.74698	9.41006e-15	2.29793e-13	PPP1R9B
ENSGALG00000051812	35.827	1.37846	0.352199	3.91386	9.08309e-05	0.000389945	NA
ENSGALG00000035419	893.208	1.37742	0.225711	6.10257	1.04378e-09	1.14862e-08	CDON
ENSGALG00000054154	231.001	1.37721	0.227014	6.06664	1.30614e-09	1.41583e-08	NA
ENSGALG00000051443	114.987	1.37674	0.25392	5.42193	5.89599e-08	4.84011e-07	C1orf216
ENSGALG00000050075	169.186	1.37633	0.196392	7.00805	2.41659e-12	4.0285e-11	TMEM35A
ENSGALG00000001626	8.78077	1.37476	0.474407	2.89784	0.00375737	0.01068	UTS2R
ENSGALG00000050634	131.067	1.37391	0.25513	5.38512	7.2397e-08	5.8435e-07	LOC112530469
ENSGALG00000030587	2456.59	1.37333	0.197811	6.94266	3.84786e-12	6.24093e-11	SPTBB4L
ENSGALG00000053244	93.1087	1.37249	0.201251	6.81977	9.11845e-12	1.39072e-10	LOC101751955
ENSGALG00000051156	532.816	1.37206	0.174248	7.8742	3.42935e-15	8.87294e-14	NA
ENSGALG00000044654	196.576	1.37165	0.210736	6.50884	7.57355e-11	9.89342e-10	C22orf39
ENSGALG00000048093	132.861	1.37164	0.256609	5.34524	9.02973e-08	7.18864e-07	NA
ENSGALG00000005649	327.706	1.3714	0.268822	5.10151	3.36951e-07	2.40499e-06	TMEM150A
ENSGALG00000000684	246.484	1.37077	0.202493	6.76949	1.29237e-11	1.91238e-10	KLHDC8A
ENSGALG00000035202	154.582	1.37071	0.200056	6.85162	7.30163e-12	1.1325e-10	AP3B2
ENSGALG00000001640	158.531	1.37043	0.296262	4.62572	3.73297e-06	2.18315e-05	RNF122
ENSGALG00000046861	363.569	1.36868	0.270023	5.06876	4.00408e-07	2.80948e-06	NA
ENSGALG00000039786	1001.35	1.36826	0.20759	6.59116	4.36408e-11	5.90493e-10	FGFR1
ENSGALG00000051119	14.3493	1.36692	0.53111	2.57371	0.0100614	0.0253313	PCP4L1
ENSGALG00000042275	196.846	1.36682	0.263787	5.18154	2.20067e-07	1.63238e-06	TLE1L
ENSGALG00000001727	34.4274	1.36655	0.374424	3.64973	0.000262515	0.00100669	LZTS1
ENSGALG00000041298	2049.78	1.36605	0.274312	4.97991	6.36142e-07	4.3138e-06	ITGAD
ENSGALG00000043234	497.318	1.36508	0.573241	2.38133	0.0172504	0.0403624	HBA1
ENSGALG00000039322	540.154	1.36322	0.200973	6.78311	1.17617e-11	1.75593e-10	DDR2
ENSGALG00000037888	296.879	1.3631	0.197251	6.91049	4.82987e-12	7.72286e-11	TBXA2R
ENSGALG00000050416	491.925	1.36268	0.176156	7.73568	1.02854e-14	2.48723e-13	SYDE1
ENSGALG00000033694	4278.01	1.36161	0.25672	5.30389	1.13361e-07	8.8875e-07	IFI30
ENSGALG00000047017	13.4726	1.36099	0.525992	2.58747	0.00966842	0.0244837	PHYHIP
ENSGALG00000051871	10.5788	1.36077	0.564634	2.41001	0.015952	0.0377563	INHBC
ENSGALG00000032619	104.351	1.36009	0.265575	5.12131	3.03416e-07	2.19264e-06	SYPL2
ENSGALG00000031920	729.543	1.36006	0.244166	5.57021	2.54435e-08	2.22529e-07	FOXF2
ENSGALG00000030416	21.4193	1.3586	0.390217	3.48165	0.000498329	0.00177319	HOXC5
ENSGALG00000047290	284.909	1.35829	0.215738	6.29603	3.05366e-10	3.65409e-09	KIAA1755
ENSGALG00000017099	98.8854	1.3577	0.306243	4.43339	9.27625e-06	5.00578e-05	RASL11A
ENSGALG00000006802	2822.66	1.35752	0.141757	9.57642	1.00463e-21	5.65291e-20	LAMB2
ENSGALG00000042551	643.198	1.35684	0.217379	6.24184	4.32442e-10	5.06663e-09	NA
ENSGALG00000036106	2397.48	1.35678	0.165563	8.19496	2.50686e-16	7.47628e-15	SMPD1
ENSGALG00000049677	141.314	1.35662	0.17843	7.60309	2.89137e-14	6.59741e-13	NA
ENSGALG00000012312	161.686	1.35647	0.35868	3.78185	0.000155668	0.000632384	GCAT
ENSGALG00000037029	135.228	1.35462	0.230162	5.88551	3.96837e-09	3.98372e-08	PDE4C
ENSGALG00000047543	9.01179	1.35453	0.551107	2.45783	0.0139781	0.0336569	NA
ENSGALG00000050532	19.9014	1.35435	0.503466	2.69005	0.00714417	0.0187354	B3GNT3
ENSGALG00000046210	95.2605	1.35397	0.299578	4.51959	6.1959e-06	3.44951e-05	NA
ENSGALG00000000604	96.7427	1.35216	0.444201	3.04402	0.00233437	0.00700269	NKAIN1
ENSGALG00000043016	538.863	1.35204	0.259501	5.21016	1.88678e-07	1.41463e-06	CD6
ENSGALG00000001876	731.736	1.35146	0.20833	6.48713	8.74873e-11	1.13603e-09	RASA4B
ENSGALG00000053923	100.414	1.35125	0.186392	7.24948	4.18381e-13	7.91555e-12	NA
ENSGALG00000040648	122.067	1.35115	0.239812	5.63419	1.75886e-08	1.57879e-07	RGS11
ENSGALG00000050256	172.15	1.35096	0.198163	6.81743	9.26855e-12	1.40909e-10	TRPT1
ENSGALG00000052986	179.702	1.35057	0.181528	7.44001	1.00681e-13	2.11417e-12	NA
ENSGALG00000028140	601.44	1.34887	0.245969	5.48389	4.16064e-08	3.5049e-07	CNTFR
ENSGALG00000032856	200.161	1.34877	0.287202	4.69623	2.65005e-06	1.59159e-05	GFRA2
ENSGALG00000002371	564.971	1.34871	0.256359	5.26104	1.43242e-07	1.09716e-06	RUSC2
ENSGALG00000028283	33.0158	1.34761	0.312837	4.3077	1.64961e-05	8.38647e-05	CCDC92B
ENSGALG00000000433	62.9737	1.34756	0.244137	5.51969	3.39607e-08	2.90943e-07	TUBA4A
ENSGALG00000043662	794.157	1.34742	0.26992	4.99191	5.97842e-07	4.07155e-06	NDRG4
ENSGALG00000043072	82.659	1.3466	0.195262	6.89636	5.33527e-12	8.48714e-11	POU6F1
ENSGALG00000052421	109.334	1.34641	0.286383	4.70145	2.5832e-06	1.5552e-05	NA
ENSGALG00000002651	892.075	1.34556	0.20179	6.6681	2.5914e-11	3.64537e-10	ST3GAL2
ENSGALG00000027546	47.3241	1.34351	0.328269	4.09272	4.26351e-05	0.000197864	BZFP1
ENSGALG00000039452	251.285	1.3433	0.366783	3.66239	0.000249874	0.000963319	GJA5
ENSGALG00000043628	935.7	1.34118	0.221666	6.05044	1.44453e-09	1.56019e-08	UBE2M
ENSGALG00000028204	3419.57	1.34098	0.175383	7.64599	2.07348e-14	4.83266e-13	GPX1
ENSGALG00000053942	35.5844	1.34017	0.277372	4.83167	1.35391e-06	8.6305e-06	NA
ENSGALG00000030008	558.83	1.33943	0.271053	4.94157	7.74977e-07	5.16661e-06	HHEX
ENSGALG00000001177	764.025	1.33939	0.252115	5.31259	1.08078e-07	8.49145e-07	CD34
ENSGALG00000054874	536.781	1.33845	0.397904	3.36375	0.00076891	0.00261063	NA
ENSGALG00000034118	457.392	1.33795	0.325195	4.1143	3.88355e-05	0.000181954	SOX18
ENSGALG00000002790	235.492	1.33698	0.201915	6.62152	3.5552e-11	4.8865e-10	ABLIM3
ENSGALG00000004357	5476.55	1.33658	0.218909	6.10563	1.02397e-09	1.12824e-08	ANXA6
ENSGALG00000047321	44.501	1.33537	0.332761	4.013	5.99526e-05	0.000268313	NA
ENSGALG00000005613	19.1919	1.33529	0.568906	2.34712	0.0189191	0.0437197	NA
ENSGALG00000026207	166.512	1.33466	0.165797	8.04999	8.28014e-16	2.32204e-14	CNTF
ENSGALG00000047031	205.077	1.33399	0.185729	7.18243	6.8483e-13	1.25075e-11	NA
ENSGALG00000022702	18.6715	1.33395	0.549654	2.42688	0.0152292	0.0362378	CHRNA10
ENSGALG00000007666	130.548	1.33384	0.294566	4.52817	5.94978e-06	3.32419e-05	KCNIP2,KCNIP2
ENSGALG00000028466	383.627	1.33319	0.339477	3.9272	8.59397e-05	0.000371146	IL34
ENSGALG00000021589	23.0607	1.33237	0.390267	3.41399	0.000640197	0.00221868	NA
ENSGALG00000029066	1181.23	1.33232	0.197104	6.75946	1.38504e-11	2.03737e-10	LOC419584
ENSGALG00000028147	1689.99	1.33158	0.3039	4.38164	1.17787e-05	6.19656e-05	CTSK
ENSGALG00000007837	94.2696	1.33155	0.290672	4.58094	4.62888e-06	2.65356e-05	KAZALD1
ENSGALG00000031067	518.836	1.33151	0.183668	7.24951	4.18271e-13	7.91555e-12	TMEM132A
ENSGALG00000025842	21142.9	1.32965	0.211088	6.29902	2.99534e-10	3.59172e-09	TPM2,TPM2
ENSGALG00000001918	1212.32	1.32923	0.262075	5.07194	3.93777e-07	2.7663e-06	DNAJB5
ENSGALG00000005169	379.021	1.329	0.209921	6.33096	2.43636e-10	2.96231e-09	FUT11
ENSGALG00000023542	615.811	1.32867	0.287577	4.62024	3.83298e-06	2.23263e-05	ALPL
ENSGALG00000036971	168.919	1.32829	0.284574	4.66765	3.04662e-06	1.80852e-05	FGF12,FGF12
ENSGALG00000036551	11.6303	1.32819	0.493479	2.69148	0.00711361	0.0186806	NA
ENSGALG00000026903	11.4076	1.3275	0.52844	2.5121	0.0120014	0.0295147	CALB2
ENSGALG00000004833	1026.01	1.32724	0.150083	8.84337	9.2875e-19	3.73801e-17	P3H1
ENSGALG00000037272	30.0297	1.32711	0.47996	2.76505	0.00569146	0.0153995	HOXD8
ENSGALG00000046164	723.045	1.3263	0.14947	8.87336	7.09713e-19	2.90348e-17	APBB1
ENSGALG00000034507	283.643	1.32586	0.266288	4.97904	6.38997e-07	4.33147e-06	CHST2
ENSGALG00000007945	71.7643	1.32573	0.226854	5.84398	5.0968e-09	5.04085e-08	CRYAB
ENSGALG00000054364	42.1571	1.32311	0.347272	3.81002	0.000138955	0.00057035	LOC107055293
ENSGALG00000034025	83.4267	1.32284	0.277575	4.76568	1.88217e-06	1.16148e-05	ASIC1
ENSGALG00000030115	28.4405	1.32203	0.567351	2.33019	0.0197963	0.0454969	WISP1
ENSGALG00000010083	315.068	1.32194	0.241854	5.46588	4.60608e-08	3.84658e-07	ST3GAL3
ENSGALG00000004184	21983.6	1.32189	0.276342	4.78354	1.72232e-06	1.07295e-05	SPARC
ENSGALG00000047227	59221.8	1.32161	0.416597	3.1724	0.00151185	0.00477328	NA
ENSGALG00000039409	427.359	1.32118	0.145237	9.09674	9.30801e-20	4.23661e-18	RELA
ENSGALG00000031996	72.9671	1.32116	0.302186	4.37199	1.23119e-05	6.44584e-05	ADPRHL
ENSGALG00000011349	393.702	1.32093	0.302183	4.37128	1.23521e-05	6.46301e-05	MNR2
ENSGALG00000012374	711.423	1.32031	0.203525	6.48719	8.74528e-11	1.13603e-09	FRMD6
ENSGALG00000020479	232.394	1.31943	0.229756	5.74275	9.31513e-09	8.81667e-08	SLC43A3
ENSGALG00000000251	314.458	1.31932	0.261545	5.04431	4.5517e-07	3.16435e-06	CD79B
ENSGALG00000033971	119.964	1.31925	0.313971	4.20183	2.6477e-05	0.000128843	TLE2
ENSGALG00000003435	17.219	1.31878	0.431551	3.05592	0.00224372	0.0067705	PGC
ENSGALG00000032803	167.71	1.31856	0.236377	5.57822	2.42994e-08	2.13488e-07	LOC776507
ENSGALG00000042642	1298.08	1.31802	0.231429	5.69512	1.23284e-08	1.13716e-07	RARRES2
ENSGALG00000039964	1051.56	1.3164	0.409478	3.21483	0.00130522	0.00418939	NA
ENSGALG00000026043	314.001	1.31618	0.156787	8.39471	4.67049e-17	1.49275e-15	SNRKL
ENSGALG00000003529	501.321	1.3154	0.169866	7.74377	9.6508e-15	2.35012e-13	SYNC
ENSGALG00000009641	15836.3	1.31474	0.242229	5.42769	5.70891e-08	4.69319e-07	COL1A2
ENSGALG00000007383	1498.54	1.3145	0.259707	5.06146	4.1606e-07	2.91342e-06	HSPB8
ENSGALG00000002312	31.4901	1.31389	0.275233	4.77372	1.80857e-06	1.12025e-05	TMEM132E
ENSGALG00000010406	548.115	1.31306	0.215358	6.09711	1.08005e-09	1.18255e-08	TMEM63C
ENSGALG00000006546	6440.16	1.31245	0.201239	6.52185	6.9446e-11	9.11289e-10	CD81
ENSGALG00000046192	1272.88	1.31241	0.334336	3.92544	8.65715e-05	0.000373411	CCL19
ENSGALG00000004530	33.8178	1.31216	0.360424	3.64059	0.000272014	0.00103922	MMD2
ENSGALG00000003034	121.48	1.31156	0.356556	3.67841	0.000234694	0.000910854	SS2
ENSGALG00000023725	554.826	1.31114	0.25323	5.17766	2.24692e-07	1.66456e-06	IER5
ENSGALG00000029795	15.6001	1.31068	0.361578	3.62488	0.000289097	0.0010972	FAM131A
ENSGALG00000004035	19.496	1.30838	0.452924	2.88874	0.00386786	0.0109457	CRYBA1
ENSGALG00000048707	26.8439	1.3081	0.348258	3.75614	0.000172557	0.000691463	NA
ENSGALG00000020151	208.171	1.30803	0.30949	4.2264	2.37457e-05	0.00011686	NMU
ENSGALG00000044125	103.383	1.30799	0.207883	6.29197	3.13472e-10	3.74079e-09	MLLT11
ENSGALG00000038672	1659.55	1.3074	0.454301	2.87782	0.00400431	0.0112695	ATPIF1
ENSGALG00000044018	164.429	1.30686	0.361208	3.61802	0.000296862	0.00112183	ISOC2
ENSGALG00000030652	64.3904	1.30661	0.310231	4.21173	2.53422e-05	0.000123945	TPBGL
ENSGALG00000011376	192.241	1.30626	0.362949	3.59902	0.000319413	0.00119742	ANKRD9
ENSGALG00000001437	199.144	1.30542	0.228379	5.71603	1.09043e-08	1.01932e-07	NTM
ENSGALG00000035104	233.846	1.30457	0.350895	3.71785	0.000200926	0.000792177	HAND1
ENSGALG00000053511	326.868	1.30361	0.403175	3.23336	0.00122343	0.00395311	APOLD1
ENSGALG00000050696	12.6815	1.30243	0.553708	2.3522	0.0186629	0.0431964	gga-mir-12277
ENSGALG00000011166	10.7541	1.30058	0.524396	2.48015	0.0131326	0.0318861	PKDCCB
ENSGALG00000041524	24.7597	1.30037	0.380486	3.41767	0.000631592	0.0021948	NA
ENSGALG00000037332	5431.28	1.30014	0.369896	3.51487	0.000439961	0.0015887	IGFBP7
ENSGALG00000026940	353.95	1.30001	0.345138	3.76665	0.00016545	0.000666513	TTYH2
ENSGALG00000047792	998.335	1.29992	0.195135	6.66166	2.70761e-11	3.79961e-10	SELENOM
ENSGALG00000037777	135.477	1.29887	0.46082	2.81861	0.00482322	0.0133008	MSC
ENSGALG00000026499	834.518	1.29854	0.241635	5.37398	7.70166e-08	6.18516e-07	TNFRSF25
ENSGALG00000023472	391.798	1.29851	0.438233	2.96306	0.003046	0.00888456	SULT2B1L1
ENSGALG00000052552	328.633	1.29823	0.249178	5.21006	1.8878e-07	1.41479e-06	NA
ENSGALG00000032098	40.5915	1.29798	0.339643	3.82159	0.000132593	0.000546689	ARTN
ENSGALG00000037851	134.741	1.29772	0.279982	4.63499	3.56951e-06	2.09178e-05	KK34
ENSGALG00000047412	137.802	1.29764	0.319074	4.06691	4.76404e-05	0.000219017	LOC112530987
ENSGALG00000000769	86.8429	1.29681	0.340054	3.81355	0.000136982	0.000562869	RAB7B
ENSGALG00000046369	110.4	1.29662	0.249446	5.19802	2.0142e-07	1.50175e-06	NA
ENSGALG00000053552	454.572	1.29543	0.258847	5.00461	5.59741e-07	3.82706e-06	IER5L
ENSGALG00000054931	308.221	1.29224	0.257644	5.01559	5.28698e-07	3.63483e-06	ZNF853
ENSGALG00000006221	283.75	1.29134	0.183289	7.0454	1.84933e-12	3.13394e-11	KIF1A
ENSGALG00000031325	1607.12	1.28981	0.258427	4.991	6.00682e-07	4.08769e-06	TGFB1
ENSGALG00000012011	113.281	1.28896	0.324584	3.9711	7.15415e-05	0.000314193	L3HYPDH
ENSGALG00000031679	162.286	1.2884	0.186428	6.91096	4.8138e-12	7.71173e-11	POLE4
ENSGALG00000051638	10.5353	1.28803	0.534539	2.4096	0.0159699	0.0377884	NA
ENSGALG00000043198	1045.19	1.28777	0.162319	7.93356	2.1296e-15	5.68776e-14	SPEG
ENSGALG00000033234	1457.64	1.28721	0.227049	5.66933	1.4336e-08	1.30639e-07	JAK3
ENSGALG00000055006	440.406	1.28691	0.18704	6.88042	5.9675e-12	9.38976e-11	AHDC1
ENSGALG00000052286	1209.48	1.28668	0.178335	7.21498	5.39419e-13	1.00632e-11	MGAT1
ENSGALG00000035679	30.4326	1.28661	0.432259	2.97649	0.00291572	0.00855046	LMO1
ENSGALG00000029197	81.1526	1.2865	0.559935	2.29759	0.021585	0.0489691	KIRREL3
ENSGALG00000054889	1950.67	1.28628	0.147215	8.73745	2.38428e-18	9.15132e-17	NA
ENSGALG00000012218	213.369	1.28621	0.286772	4.48513	7.2868e-06	4.01063e-05	CBY1
ENSGALG00000013604	1314.08	1.28598	0.319834	4.02077	5.8008e-05	0.000260684	VIP
ENSGALG00000036925	944.701	1.28578	0.22288	5.76894	7.97698e-09	7.62483e-08	CADM3
ENSGALG00000033271	28.7606	1.28533	0.466954	2.75259	0.00591265	0.0158994	PFKM
ENSGALG00000045228	107.864	1.28375	0.364055	3.52626	0.000421477	0.00153086	PTCRA
ENSGALG00000003241	40.1415	1.28352	0.315501	4.06819	4.73802e-05	0.000217937	CCDC28B
ENSGALG00000029380	32.0229	1.2819	0.325765	3.93506	8.31774e-05	0.00036047	NA
ENSGALG00000017036	497.324	1.2813	0.266278	4.81188	1.49515e-06	9.42916e-06	LHFPL6
ENSGALG00000047800	74.0131	1.28057	0.302531	4.23286	2.30739e-05	0.000113747	NA
ENSGALG00000043947	33.0778	1.28028	0.413436	3.09669	0.00195695	0.00600309	LOC431250
ENSGALG00000012367	85.9695	1.28024	0.308736	4.14673	3.37262e-05	0.000159825	TRIM9
ENSGALG00000008508	5213.62	1.27959	0.249965	5.11907	3.07045e-07	2.21702e-06	PYGB
ENSGALG00000048647	49.1664	1.27925	0.403313	3.17185	0.00151473	0.00478064	NA
ENSGALG00000033039	3129.91	1.27778	0.261262	4.8908	1.00427e-06	6.55699e-06	ENG
ENSGALG00000039022	54.2148	1.27525	0.263386	4.84175	1.287e-06	8.25115e-06	PDE1B
ENSGALG00000054216	40.9512	1.27522	0.327434	3.89459	9.83661e-05	0.000418779	NXPH4
ENSGALG00000004476	1386.93	1.27414	0.240703	5.2934	1.20064e-07	9.36539e-07	SEMA3G
ENSGALG00000002138	392.394	1.27364	0.202096	6.30218	2.93495e-10	3.52417e-09	HYAL2
ENSGALG00000029502	3183.55	1.27351	0.194387	6.55144	5.6986e-11	7.59245e-10	CLIC2
ENSGALG00000051597	615.146	1.27206	0.202677	6.27631	3.46709e-10	4.10927e-09	LOC107051197
ENSGALG00000004893	1991.97	1.27159	0.17171	7.40544	1.30718e-13	2.67702e-12	TMEM119
ENSGALG00000005849	1712.33	1.27151	0.222325	5.71916	1.07052e-08	1.00232e-07	PPDPF
ENSGALG00000009355	43.2564	1.27066	0.280908	4.52341	6.08502e-06	3.39342e-05	CLDN11
ENSGALG00000049819	418.084	1.2696	0.212065	5.98684	2.13952e-09	2.23288e-08	NA
ENSGALG00000038133	127.918	1.26935	0.238523	5.32172	1.02792e-07	8.10906e-07	SMIM3
ENSGALG00000037904	1143.5	1.26933	0.221352	5.73444	9.7833e-09	9.22963e-08	EIF4EBP2
ENSGALG00000048923	265.194	1.26889	0.249087	5.09419	3.50242e-07	2.48859e-06	CBARP
ENSGALG00000006203	59.1457	1.26852	0.297323	4.26647	1.98588e-05	9.92485e-05	C20H20orf96
ENSGALG00000050047	401.863	1.26842	0.180481	7.028	2.09512e-12	3.52983e-11	LOC107049913
ENSGALG00000010182	617.428	1.26743	0.210716	6.01485	1.80053e-09	1.90889e-08	SLC29A1
ENSGALG00000052302	290.003	1.26642	0.185447	6.82902	8.54977e-12	1.31242e-10	PDE4DIP
ENSGALG00000030377	34.6246	1.26634	0.362806	3.49039	0.000482311	0.00172127	MDFI
ENSGALG00000030776	230.711	1.2655	0.283457	4.46451	8.02519e-06	4.38786e-05	METTL7A
ENSGALG00000028519	147.483	1.26496	0.314011	4.02838	5.61626e-05	0.00025357	CCR10
ENSGALG00000000293	110.324	1.26456	0.335082	3.77389	0.000160721	0.00064942	A2ML4
ENSGALG00000030917	13.2675	1.26449	0.428663	2.94984	0.00317934	0.00921626	CCDC65
ENSGALG00000054174	137.195	1.2639	0.415091	3.04489	0.00232769	0.0069899	LOC100858579
ENSGALG00000029424	88.8053	1.26295	0.280236	4.50673	6.58336e-06	3.6477e-05	JPH3
ENSGALG00000011469	843.662	1.26226	0.312658	4.03718	5.40975e-05	0.000245138	IGFBP2
ENSGALG00000008007	624.789	1.26222	0.252158	5.00569	5.56618e-07	3.8072e-06	ITGA11
ENSGALG00000029072	436.087	1.26044	0.275277	4.5788	4.67657e-06	2.67648e-05	NTN3
ENSGALG00000051676	22.5858	1.26041	0.396154	3.18163	0.00146451	0.00464236	INA
ENSGALG00000030064	880.838	1.2597	0.173256	7.27072	3.57573e-13	6.8245e-12	FYTTD1L
ENSGALG00000039170	127.042	1.25946	0.306101	4.11451	3.87995e-05	0.000181835	LHFPL5
ENSGALG00000000400	37.4108	1.25871	0.408635	3.08027	0.00206811	0.00630929	KCNC4
ENSGALG00000030534	47.7833	1.25862	0.296289	4.24795	2.15735e-05	0.000106957	SYT17
ENSGALG00000005981	21.2414	1.25848	0.510085	2.4672	0.0136175	0.032889	GDF2
ENSGALG00000031359	43.2936	1.25813	0.337253	3.73052	0.000191087	0.00075699	GCK
ENSGALG00000041626	996.684	1.25745	0.175833	7.15139	8.59056e-13	1.53825e-11	MEIS1
ENSGALG00000012481	18.0494	1.25696	0.471606	2.66529	0.00769223	0.0200067	TNFAIP6
ENSGALG00000050763	1828.81	1.25644	0.101727	12.3512	4.80098e-35	9.48576e-33	PBXIP1
ENSGALG00000000639	13.4654	1.25569	0.438145	2.86593	0.00415791	0.0116621	LRRN2
ENSGALG00000032415	22.2705	1.25532	0.374626	3.35088	0.000805564	0.00272126	SEZ6L
ENSGALG00000040759	647.413	1.25475	0.167663	7.48379	7.22118e-14	1.55197e-12	CPXM1
ENSGALG00000027864	2442.24	1.25387	0.189886	6.60325	4.0224e-11	5.48099e-10	NFKBIA
ENSGALG00000051358	218.42	1.25282	0.17093	7.32945	2.31095e-13	4.54017e-12	NA
ENSGALG00000026315	195.325	1.25257	0.283738	4.41453	1.01229e-05	5.41559e-05	RAB34
ENSGALG00000043088	215.996	1.25109	0.226941	5.51285	3.53075e-08	3.00633e-07	ROBO4
ENSGALG00000003833	132.563	1.25048	0.161209	7.75689	8.70407e-15	2.14663e-13	CACNA1E
ENSGALG00000005831	11.7136	1.25047	0.5047	2.47765	0.0132252	0.0320975	DNAI1
ENSGALG00000022926	301.722	1.24907	0.217897	5.73238	9.90301e-09	9.33245e-08	GPR162
ENSGALG00000014662	497.377	1.24827	0.282653	4.41626	1.00423e-05	5.37576e-05	RBP5
ENSGALG00000038850	212.169	1.24622	0.241564	5.15897	2.48307e-07	1.82319e-06	WNK2
ENSGALG00000049138	710.478	1.24545	0.153021	8.13907	3.98336e-16	1.16206e-14	TAF6
ENSGALG00000001569	548.286	1.24542	0.218813	5.69168	1.25794e-08	1.15602e-07	RHOC
ENSGALG00000026161	63.4484	1.24416	0.279755	4.44732	8.69476e-06	4.71982e-05	NA
ENSGALG00000005298	710.385	1.24376	0.212706	5.84733	4.99525e-09	4.9545e-08	ST6GALNAC6
ENSGALG00000000621	2287.1	1.24372	0.221824	5.60676	2.06148e-08	1.83152e-07	KANK3
ENSGALG00000008625	602.644	1.24254	0.143182	8.67805	4.0262e-18	1.51195e-16	ANAPC2
ENSGALG00000009957	1148.4	1.24253	0.240555	5.16525	2.40116e-07	1.77052e-06	TIE1
ENSGALG00000012911	45.71	1.24142	0.302363	4.10574	4.03028e-05	0.000188119	SYT10
ENSGALG00000023818	184.352	1.24137	0.364519	3.4055	0.000660421	0.0022833	HSPB9
ENSGALG00000034427	23.9201	1.24049	0.379146	3.27179	0.0010687	0.00350196	SCN4A
ENSGALG00000054034	1683.94	1.23842	0.136469	9.07474	1.13951e-19	5.10636e-18	TNKS1BP1
ENSGALG00000050796	857.923	1.23773	0.119161	10.3871	2.83963e-25	2.2648e-23	ACBD4
ENSGALG00000049538	1681.41	1.23666	0.349471	3.53867	0.000402148	0.00147017	RPS28
ENSGALG00000042684	22.5869	1.23617	0.439029	2.8157	0.00486713	0.0134006	NA
ENSGALG00000034478	57.3286	1.23596	0.511356	2.41703	0.0156475	0.0371317	CCL4
ENSGALG00000010044	59.9505	1.23579	0.287619	4.29662	1.73426e-05	8.7732e-05	KCNMB4
ENSGALG00000014176	70597.2	1.2348	0.340324	3.62829	0.000285299	0.00108474	PLA2G2E
ENSGALG00000048001	31.6119	1.23243	0.382249	3.22416	0.00126343	0.00406726	NA
ENSGALG00000040221	87.9132	1.23218	0.187583	6.5687	5.07581e-11	6.80965e-10	NA
ENSGALG00000027330	466.932	1.23074	0.238205	5.16674	2.38218e-07	1.75876e-06	SYNPO
ENSGALG00000041926	1993.4	1.22992	0.157402	7.81383	5.54741e-15	1.40193e-13	HEXIM1
ENSGALG00000005675	1666.53	1.22864	0.129057	9.52013	1.72957e-21	9.42697e-20	PTTG1IP
ENSGALG00000003261	7848.21	1.22755	0.214314	5.72779	1.01749e-08	9.56792e-08	PTRF
ENSGALG00000003939	1965.88	1.22669	0.354661	3.45878	0.000542623	0.00191449	KLF2
ENSGALG00000011035	250.451	1.22578	0.224186	5.46769	4.55932e-08	3.8112e-07	AK4
ENSGALG00000053936	243.51	1.22574	0.264556	4.63321	3.60043e-06	2.10919e-05	NA
ENSGALG00000026077	9469.26	1.22484	0.136789	8.95425	3.42047e-19	1.45053e-17	ALDOC
ENSGALG00000007015	449.848	1.22482	0.281122	4.3569	1.31916e-05	6.84662e-05	CD40
ENSGALG00000010165	17.5635	1.22482	0.500966	2.44492	0.0144886	0.0346729	TCTE1
ENSGALG00000011484	45.4478	1.22455	0.362826	3.37503	0.000738086	0.00251827	CMTM8
ENSGALG00000005631	28.8532	1.22438	0.371395	3.29672	0.000978211	0.0032378	TRPM2
ENSGALG00000055092	176.481	1.22426	0.225702	5.42422	5.82094e-08	4.78076e-07	DCAF11
ENSGALG00000035839	101.032	1.22379	0.225216	5.43385	5.5151e-08	4.54245e-07	TMEM255B
ENSGALG00000051049	864.253	1.22314	0.166013	7.36772	1.73573e-13	3.48088e-12	LOC107050371
ENSGALG00000051860	132.175	1.22284	0.283963	4.30635	1.65967e-05	8.43022e-05	NA
ENSGALG00000032882	166.681	1.22259	0.274537	4.45326	8.45753e-06	4.60542e-05	EVA1C
ENSGALG00000041752	84.2246	1.22222	0.362163	3.37479	0.000738717	0.00251993	CD164L2
ENSGALG00000020342	425.147	1.22137	0.245371	4.97762	6.43694e-07	4.35991e-06	ABHD12B
ENSGALG00000001664	560.794	1.22119	0.106658	11.4495	2.36506e-30	3.02363e-28	PTPN9
ENSGALG00000046708	734.332	1.22109	0.223562	5.46199	4.7083e-08	3.92441e-07	PTGES
ENSGALG00000020320	556.458	1.21987	0.180383	6.76267	1.35474e-11	1.99787e-10	NA
ENSGALG00000016473	127.119	1.21973	0.306161	3.98397	6.77746e-05	0.000299756	OSR1
ENSGALG00000049390	23.5705	1.21938	0.419208	2.90877	0.00362859	0.0103571	NA
ENSGALG00000048769	125.891	1.21897	0.255076	4.77886	1.76296e-06	1.09591e-05	RRP8
ENSGALG00000020747	407.115	1.21885	0.132202	9.21961	2.98186e-20	1.44417e-18	MBD4
ENSGALG00000005797	125.852	1.21875	0.251788	4.84041	1.29574e-06	8.28881e-06	COL20A1
ENSGALG00000042607	429.948	1.21868	0.251921	4.83755	1.31453e-06	8.39356e-06	RSPO3
ENSGALG00000047773	43.122	1.21816	0.370181	3.29073	0.000999292	0.00329816	C4H2orf81
ENSGALG00000041611	2224.29	1.21709	0.247013	4.92724	8.34002e-07	5.53254e-06	NA
ENSGALG00000027629	809.049	1.21689	0.206603	5.89	3.86202e-09	3.88369e-08	GNG2
ENSGALG00000023904	1070.37	1.21689	0.299556	4.0623	4.85912e-05	0.000222741	FIBIN
ENSGALG00000050539	64.8104	1.2167	0.242785	5.01143	5.40282e-07	3.70714e-06	NA
ENSGALG00000052816	266.957	1.21581	0.293851	4.13752	3.51082e-05	0.000165967	CCNQ
ENSGALG00000053140	91.5104	1.21531	0.344638	3.52634	0.000421351	0.00153086	LOC112533501
ENSGALG00000002804	27.6236	1.21331	0.403085	3.01007	0.00261187	0.00774958	RND2
ENSGALG00000010379	16.3285	1.21241	0.416912	2.90807	0.00363672	0.0103778	SNCA
ENSGALG00000045199	3485.91	1.21223	0.274995	4.40817	1.04246e-05	5.55821e-05	LOC107053353
ENSGALG00000055069	325.608	1.21207	0.141946	8.53898	1.35406e-17	4.70861e-16	NA
ENSGALG00000030913	34.5983	1.21168	0.298985	4.05263	5.0645e-05	0.000231119	NA
ENSGALG00000002234	689.419	1.21133	0.188826	6.41507	1.40755e-10	1.76829e-09	UNC13D
ENSGALG00000054999	299.582	1.21087	0.236085	5.12897	2.9133e-07	2.11145e-06	NA
ENSGALG00000048374	84.9371	1.20936	0.205984	5.8711	4.32904e-09	4.32581e-08	NA
ENSGALG00000001314	479.376	1.20923	0.243536	4.96529	6.85988e-07	4.62477e-06	PTGS1
ENSGALG00000051645	155.532	1.20799	0.390678	3.09203	0.00198793	0.00608953	CDC6
ENSGALG00000009737	232.1	1.20665	0.308005	3.91762	8.94278e-05	0.000384681	TAC1
ENSGALG00000047001	60.5034	1.2063	0.261506	4.6129	3.97085e-06	2.30521e-05	NA
ENSGALG00000028565	1988.17	1.20627	0.215785	5.59016	2.26857e-08	2.0012e-07	PCDHGC3,PCDHGC3
ENSGALG00000041630	1117.49	1.20542	0.180183	6.68996	2.23238e-11	3.18151e-10	NFIX
ENSGALG00000039990	4516.96	1.205	0.222652	5.41203	6.23131e-08	5.08895e-07	TNC
ENSGALG00000031642	3974.75	1.20422	0.118384	10.1721	2.64145e-24	1.92163e-22	ILK
ENSGALG00000032955	577.191	1.20308	0.246533	4.88	1.06085e-06	6.89276e-06	TUFT1
ENSGALG00000007900	467.304	1.20271	0.180872	6.64951	2.9408e-11	4.10037e-10	COMMD3
ENSGALG00000026970	7631.15	1.20256	0.287814	4.17824	2.93769e-05	0.000141489	IFITM3
ENSGALG00000008787	233.02	1.20202	0.187527	6.40985	1.45664e-10	1.82731e-09	CEP68
ENSGALG00000043506	30.8677	1.20187	0.36745	3.27085	0.00107227	0.00351234	NMB
ENSGALG00000025729	30.3403	1.20138	0.345139	3.48087	0.000499792	0.00177707	NA
ENSGALG00000046727	138.311	1.20127	0.183854	6.53382	6.41128e-11	8.44492e-10	INPP1
ENSGALG00000036283	656.06	1.20093	0.0958693	12.5267	5.33196e-36	1.15884e-33	RBM8A
ENSGALG00000003885	88.3896	1.20087	0.267115	4.4957	6.93417e-06	3.83353e-05	KIAA1614
ENSGALG00000006796	62.8159	1.20087	0.350807	3.42315	0.000618994	0.00215594	SRPX2
ENSGALG00000008018	43.7653	1.20011	0.379137	3.16538	0.00154878	0.00487133	SNAI1
ENSGALG00000049378	33.8618	1.19973	0.431141	2.7827	0.00539089	0.0146868	NA
ENSGALG00000001442	45.7075	1.19962	0.25531	4.6987	2.61825e-06	1.57466e-05	OPCML
ENSGALG00000029439	101.629	1.19956	0.276615	4.33658	1.44715e-05	7.44644e-05	HOXC9
ENSGALG00000039587	134.898	1.19897	0.419275	2.85962	0.00424152	0.0118775	SYNDIG1
ENSGALG00000052537	161.034	1.19886	0.243537	4.9227	8.53568e-07	5.64941e-06	NA
ENSGALG00000001483	877.193	1.19781	0.249718	4.79666	1.61336e-06	1.01086e-05	LOC419409
ENSGALG00000017658	73.4524	1.19769	0.371643	3.22268	0.00126999	0.00408761	GAS1
ENSGALG00000053250	3117.7	1.19698	0.11032	10.8501	1.99208e-27	1.96797e-25	ESYT1
ENSGALG00000026677	299.676	1.19576	0.311598	3.83751	0.000124286	0.000515375	F10
ENSGALG00000011181	438.506	1.19575	0.376244	3.17814	0.00148224	0.00469261	FKBP14
ENSGALG00000033404	780.173	1.19539	0.199985	5.9774	2.26723e-09	2.35485e-08	RARG
ENSGALG00000045362	31.0785	1.19525	0.412572	2.89707	0.00376671	0.010703	NA
ENSGALG00000048310	18.5998	1.19445	0.414822	2.87943	0.003984	0.0112196	NA
ENSGALG00000017715	1946.56	1.19423	0.201032	5.94049	2.84176e-09	2.91415e-08	TINAGL1
ENSGALG00000043606	423.627	1.19395	0.234307	5.09566	3.47521e-07	2.47333e-06	NA
ENSGALG00000029367	2213.74	1.19394	0.134218	8.8955	5.8155e-19	2.39607e-17	CYBA
ENSGALG00000034688	315.696	1.19343	0.272155	4.38512	1.15923e-05	6.10401e-05	TIMELESS
ENSGALG00000046261	223.194	1.19258	0.290117	4.11067	3.94511e-05	0.00018454	LRMPL
ENSGALG00000029731	4162.9	1.19181	0.184819	6.44852	1.12945e-10	1.43972e-09	TPP1
ENSGALG00000005094	643.545	1.19154	0.325975	3.65531	0.000256867	0.000987649	GRAPL
ENSGALG00000002707	61.715	1.19124	0.298092	3.99621	6.43648e-05	0.000285925	CHRNB2
ENSGALG00000029614	317.621	1.19119	0.231553	5.14434	2.68467e-07	1.95652e-06	FAM174C
ENSGALG00000039733	205.284	1.19093	0.178711	6.66399	2.66499e-11	3.74283e-10	LOC426514
ENSGALG00000007381	2858.32	1.19067	0.274687	4.33463	1.46002e-05	7.5016e-05	NA
ENSGALG00000040703	2659.24	1.19057	0.0886992	13.4226	4.46037e-41	1.36057e-38	FLOT1
ENSGALG00000026914	36.4197	1.19005	0.399418	2.97946	0.0028876	0.00847942	DOK3
ENSGALG00000010226	245.648	1.18979	0.191747	6.20504	5.46834e-10	6.3049e-09	MUTYH
ENSGALG00000032644	1429.28	1.18969	0.115412	10.3082	6.47004e-25	4.93397e-23	NA
ENSGALG00000054572	97.8083	1.18946	0.331147	3.59195	0.000328218	0.00122699	NA
ENSGALG00000015902	91.1914	1.18919	0.335001	3.54981	0.000385516	0.00141592	CD8BP
ENSGALG00000006937	169.188	1.18809	0.179097	6.63382	3.27109e-11	4.51742e-10	P4HTM
ENSGALG00000010847	183.783	1.18694	0.310658	3.82074	0.000133054	0.000548202	VEGFC
ENSGALG00000048830	104.843	1.1865	0.171855	6.90409	5.05246e-12	8.05937e-11	EIF4EBP3
ENSGALG00000023612	313.018	1.18568	0.167597	7.07454	1.49943e-12	2.59668e-11	LZTS2
ENSGALG00000009628	797.755	1.18405	0.202695	5.84153	5.1722e-09	5.10961e-08	KCTD12
ENSGALG00000038885	410.756	1.1837	0.24615	4.80886	1.51795e-06	9.55216e-06	FEZ1
ENSGALG00000000584	290.68	1.18324	0.266416	4.44134	8.9399e-06	4.83779e-05	PTPRVP
ENSGALG00000021079	346.472	1.18281	0.313899	3.76812	0.00016448	0.000662914	RGS19
ENSGALG00000008150	42.9155	1.18263	0.372498	3.17487	0.00149906	0.00473939	RASAL1
ENSGALG00000040453	487.224	1.1826	0.229592	5.15087	2.59282e-07	1.89736e-06	SRA1
ENSGALG00000028996	623.561	1.18225	0.162244	7.2869	3.17157e-13	6.08654e-12	SIGMAR1
ENSGALG00000015057	19.2762	1.18197	0.483467	2.44477	0.0144944	0.0346787	DDO
ENSGALG00000052971	284.226	1.18122	0.153679	7.68633	1.51417e-14	3.59167e-13	NA
ENSGALG00000001048	1458.2	1.18111	0.184558	6.39964	1.55741e-10	1.9467e-09	OLFML2A
ENSGALG00000049157	123.98	1.18095	0.223187	5.29133	1.21429e-07	9.45497e-07	DOK4
ENSGALG00000030988	1808.93	1.18079	0.19192	6.15253	7.62564e-10	8.60955e-09	RBPMS2
ENSGALG00000052151	31.9957	1.18063	0.390474	3.02357	0.0024981	0.00743868	GDF15
ENSGALG00000042177	86.4384	1.1805	0.313352	3.76733	0.000165001	0.000664862	GPR182
ENSGALG00000049559	336.85	1.17999	0.243095	4.85403	1.20977e-06	7.79624e-06	NA
ENSGALG00000048236	657.103	1.17982	0.241053	4.89444	9.85869e-07	6.4441e-06	NA
ENSGALG00000032145	489.901	1.17896	0.202613	5.8188	5.92731e-09	5.78004e-08	B4GALT7
ENSGALG00000003677	205.84	1.17894	0.224647	5.24795	1.53798e-07	1.17079e-06	NTNG2
ENSGALG00000051548	96.1873	1.17888	0.236243	4.99011	6.03445e-07	4.10343e-06	NA
ENSGALG00000031859	61.9938	1.17773	0.311528	3.7805	0.000156511	0.000635364	NKX3-2
ENSGALG00000008440	28.6924	1.17661	0.300395	3.91687	8.97056e-05	0.000385781	CHST1
ENSGALG00000008537	1010.77	1.17642	0.183901	6.39702	1.58444e-10	1.97623e-09	EPHB3
ENSGALG00000039982	233.945	1.17606	0.355368	3.3094	0.000934955	0.00311657	IRF5
ENSGALG00000049516	242.271	1.17479	0.150345	7.81396	5.54201e-15	1.40193e-13	NA
ENSGALG00000000461	3030.28	1.17306	0.232273	5.05035	4.41001e-07	3.07445e-06	MRC2
ENSGALG00000010413	26.9808	1.17278	0.305541	3.83837	0.000123855	0.000513954	NGB
ENSGALG00000035465	300.687	1.17238	0.232241	5.04811	4.46195e-07	3.10568e-06	WDR76
ENSGALG00000040030	746.133	1.17147	0.172544	6.78938	1.12616e-11	1.6909e-10	PHLDB1
ENSGALG00000054103	235.865	1.17134	0.129345	9.05594	1.35398e-19	6.02089e-18	LOC107050733
ENSGALG00000017321	796.315	1.17116	0.192826	6.07367	1.25017e-09	1.36024e-08	PLEKHB1
ENSGALG00000048164	45.4747	1.17107	0.257906	4.5407	5.60684e-06	3.16e-05	LHFPL4
ENSGALG00000009612	423.292	1.17105	0.204483	5.7269	1.0228e-08	9.61262e-08	TGFB2
ENSGALG00000025938	813.764	1.17051	0.172466	6.78686	1.14599e-11	1.71918e-10	KIAA0513
ENSGALG00000038313	184.046	1.17031	0.236805	4.9421	7.72851e-07	5.15441e-06	EFHD2
ENSGALG00000045634	20.2864	1.16978	0.39586	2.95503	0.00312637	0.00908396	XKR5
ENSGALG00000027533	326.457	1.16977	0.201741	5.7984	6.69524e-09	6.48524e-08	RNF24
ENSGALG00000028496	51.4714	1.16948	0.317733	3.68071	0.000232587	0.000903482	LOC101751887
ENSGALG00000054746	137.221	1.16875	0.288217	4.0551	5.01135e-05	0.000228934	NA
ENSGALG00000039051	180.964	1.16866	0.220864	5.29134	1.21422e-07	9.45497e-07	HOXC6
ENSGALG00000052376	68.7023	1.16843	0.453833	2.57458	0.0100362	0.0252837	NA
ENSGALG00000047574	211.869	1.16816	0.252777	4.62131	3.8132e-06	2.2226e-05	NA
ENSGALG00000002722	1000.92	1.16696	0.405051	2.88103	0.00396381	0.0111736	MST1
ENSGALG00000007409	143.517	1.16561	0.308601	3.77709	0.00015867	0.000642684	SCN4B
ENSGALG00000054150	43.395	1.16557	0.29257	3.98392	6.77886e-05	0.000299756	GPR27
ENSGALG00000032723	239.064	1.16542	0.236225	4.93352	8.07593e-07	5.36554e-06	ANKRD13B
ENSGALG00000051392	218.623	1.16288	0.20928	5.55661	2.75065e-08	2.38769e-07	CCDC142
ENSGALG00000001149	254.208	1.16133	0.286036	4.0601	4.9052e-05	0.000224557	ADGRG5
ENSGALG00000014179	21.9919	1.16125	0.460401	2.52226	0.0116604	0.0288145	SBK1
ENSGALG00000031482	785.19	1.15971	0.147886	7.84194	4.43628e-15	1.13265e-13	Pou5f3,Pou5f3
ENSGALG00000046896	1490.42	1.15913	0.123373	9.39533	5.70405e-21	2.96049e-19	LOC425607
ENSGALG00000033790	685.34	1.15904	0.171874	6.74356	1.54553e-11	2.26007e-10	MAN2A2
ENSGALG00000053631	58.363	1.15864	0.407438	2.84371	0.0044592	0.012427	KIF12
ENSGALG00000002461	165.938	1.15732	0.289061	4.00372	6.23534e-05	0.000278056	NA
ENSGALG00000044505	216.741	1.157	0.260473	4.4419	8.91661e-06	4.82819e-05	SH2D7
ENSGALG00000004631	103.633	1.15647	0.192464	6.00879	1.86916e-09	1.97442e-08	DRAXIN
ENSGALG00000021542	25.0363	1.15588	0.396874	2.91247	0.00358584	0.0102561	SNCB
ENSGALG00000036297	53.6046	1.15507	0.318805	3.62313	0.000291057	0.00110349	ABHD8
ENSGALG00000026902	56.679	1.15454	0.34026	3.39311	0.000691038	0.00237452	P2RX6
ENSGALG00000030886	851.465	1.15377	0.372784	3.095	0.00196812	0.00603521	PTGDS
ENSGALG00000044213	1171.23	1.15363	0.140623	8.2037	2.3309e-16	6.96347e-15	METTL3
ENSGALG00000033083	157.827	1.15309	0.361862	3.18653	0.00143988	0.00457098	ATOH8
ENSGALG00000040238	488.577	1.15277	0.232718	4.9535	7.289e-07	4.88754e-06	IMP3
ENSGALG00000042418	279.278	1.15148	0.225221	5.11268	3.17616e-07	2.28299e-06	CHEK1
ENSGALG00000054976	38.087	1.15094	0.304786	3.77622	0.000159226	0.000644429	IL11
ENSGALG00000034505	89.8721	1.15072	0.293684	3.9182	8.92109e-05	0.000383843	CDKN2A
ENSGALG00000012277	517.128	1.14922	0.266799	4.30744	1.65153e-05	8.3938e-05	MAFF
ENSGALG00000049174	58.2615	1.14884	0.403937	2.8441	0.00445373	0.0124157	NA
ENSGALG00000029199	565.495	1.14857	0.102795	11.1734	5.50112e-29	6.2515e-27	WDR55
ENSGALG00000045529	92.5431	1.14707	0.273484	4.1943	2.73717e-05	0.000132862	RAB15
ENSGALG00000006246	647.614	1.14695	0.168225	6.81793	9.23617e-12	1.40621e-10	MUL1L
ENSGALG00000035031	238.581	1.14568	0.292793	3.91295	9.11756e-05	0.000391231	HEY1
ENSGALG00000051668	109.875	1.14558	0.220674	5.19127	2.0886e-07	1.55389e-06	NA
ENSGALG00000006775	7735.24	1.14521	0.200585	5.70935	1.13409e-08	1.05672e-07	TGM2
ENSGALG00000027655	97.0213	1.14472	0.343092	3.33649	0.000848429	0.00285056	TRABD2B
ENSGALG00000008365	320.805	1.14382	0.319027	3.58536	0.000336618	0.00125434	CHRM4
ENSGALG00000017681	179.764	1.14381	0.202085	5.66004	1.51339e-08	1.37263e-07	POLR3K
ENSGALG00000038556	662.849	1.14335	0.217295	5.26176	1.42686e-07	1.09338e-06	CDC42EP1
ENSGALG00000000528	138.492	1.14187	0.186594	6.11954	9.38467e-10	1.04463e-08	DBNDD1
ENSGALG00000031527	144.298	1.14088	0.365791	3.11894	0.00181504	0.00560635	ARL8BL
ENSGALG00000043133	46.0398	1.14048	0.362579	3.14547	0.00165818	0.00516959	gga-mir-1564
ENSGALG00000046358	43.515	1.14015	0.309662	3.68193	0.000231474	0.000899763	FBLN7
ENSGALG00000051594	557.273	1.13886	0.154955	7.34961	1.98783e-13	3.94998e-12	FBXO46
ENSGALG00000006895	430.254	1.13784	0.16195	7.02586	2.12747e-12	3.57395e-11	CEP131
ENSGALG00000021355	159.114	1.13766	0.419019	2.71505	0.00662648	0.0175445	LOC100858919
ENSGALG00000052976	224.631	1.13698	0.228056	4.98551	6.17979e-07	4.19391e-06	NAGK
ENSGALG00000048926	779.488	1.13684	0.156643	7.25752	3.94241e-13	7.4751e-12	WAS
ENSGALG00000032610	659.848	1.1353	0.11409	9.95099	2.49695e-23	1.63828e-21	NAGLU
ENSGALG00000049399	542.19	1.13451	0.137239	8.26665	1.37772e-16	4.23973e-15	DCAF15
ENSGALG00000029150	166.934	1.13431	0.298974	3.79403	0.000148224	0.000604829	AK1
ENSGALG00000044797	16.8603	1.13245	0.420483	2.69321	0.00707675	0.0185951	NA
ENSGALG00000049951	461.878	1.13183	0.245135	4.61718	3.88992e-06	2.26201e-05	SPOCK2
ENSGALG00000048646	130.166	1.13164	0.317934	3.55936	0.000371761	0.00137119	NA
ENSGALG00000002556	25.6829	1.13123	0.38111	2.96826	0.00299487	0.00874715	NGF
ENSGALG00000046858	1282.59	1.13109	0.134975	8.38004	5.29117e-17	1.68186e-15	MOGS
ENSGALG00000054913	1041.08	1.13103	0.164511	6.87509	6.19489e-12	9.72117e-11	LOC107056280
ENSGALG00000039134	641.462	1.12995	0.15201	7.43343	1.05821e-13	2.21143e-12	ATF7
ENSGALG00000048365	389.905	1.12928	0.159142	7.09604	1.28382e-12	2.23665e-11	GPATCH4
ENSGALG00000027778	164.17	1.12862	0.268612	4.20168	2.64938e-05	0.000128888	LOC770492
ENSGALG00000002562	1032.75	1.1277	0.208396	5.41134	6.25557e-08	5.10637e-07	ARAP3
ENSGALG00000050178	639.009	1.12752	0.1433	7.86821	3.59759e-15	9.28062e-14	ATRAID
ENSGALG00000053950	210.257	1.12702	0.157479	7.15667	8.26609e-13	1.4909e-11	NA
ENSGALG00000028145	825.335	1.12696	0.382588	2.94562	0.00322309	0.00932662	BORCS6
ENSGALG00000047610	3396.86	1.12647	0.136492	8.25298	1.54494e-16	4.70435e-15	NA
ENSGALG00000016102	56.1614	1.12521	0.436143	2.57991	0.00988259	0.0249569	CYP26B1
ENSGALG00000009670	775.892	1.12503	0.258927	4.34499	1.39283e-05	7.19678e-05	SGCE
ENSGALG00000051336	210.13	1.12447	0.203893	5.51499	3.48804e-08	2.97579e-07	ANKLE1
ENSGALG00000048605	27.1234	1.12407	0.380143	2.95696	0.00310692	0.00903548	NA
ENSGALG00000042570	17.1395	1.12379	0.434961	2.58365	0.00977602	0.0247199	NA
ENSGALG00000049911	156.884	1.12323	0.218786	5.13395	2.83724e-07	2.06061e-06	NA
ENSGALG00000023621	731.56	1.12313	0.187253	5.99792	1.99862e-09	2.09843e-08	SFXN3
ENSGALG00000000379	442.104	1.12272	0.232949	4.8196	1.43848e-06	9.11474e-06	ITGB3
ENSGALG00000054125	306.695	1.1227	0.15872	7.07351	1.51063e-12	2.61346e-11	PNKP
ENSGALG00000042215	617.26	1.12186	0.148568	7.55113	4.31483e-14	9.59359e-13	FAAP100
ENSGALG00000028810	938.314	1.12174	0.247281	4.53627	5.72573e-06	3.21243e-05	CHCHD10
ENSGALG00000006609	528.891	1.12151	0.240564	4.662	3.13154e-06	1.8545e-05	EPHB1
ENSGALG00000042011	7200.88	1.11998	0.143696	7.79407	6.48868e-15	1.614e-13	HNRNPA1
ENSGALG00000038708	66.0134	1.11974	0.234254	4.78002	1.75277e-06	1.09035e-05	KCNQ4
ENSGALG00000028602	129.977	1.11899	0.219377	5.10078	3.38263e-07	2.41337e-06	HMP19
ENSGALG00000037043	596.446	1.11887	0.225431	4.96325	6.9323e-07	4.66816e-06	PIK3C2B
ENSGALG00000050005	500.26	1.1188	0.302721	3.69582	0.000219181	0.000855998	NA
ENSGALG00000052519	830.078	1.11828	0.134199	8.33301	7.88157e-17	2.46469e-15	NA
ENSGALG00000030647	44.5794	1.11802	0.425776	2.62583	0.00864368	0.0222056	MFAP2
ENSGALG00000033593	168.935	1.11801	0.236566	4.72602	2.28968e-06	1.39344e-05	UBE2E2
ENSGALG00000047979	678.858	1.11787	0.147977	7.55432	4.21069e-14	9.37405e-13	EBF4
ENSGALG00000042148	1325.13	1.1177	0.297312	3.75936	0.000170348	0.000683554	FKBP5
ENSGALG00000047573	44.0337	1.11654	0.243318	4.58882	4.45748e-06	2.56545e-05	NA
ENSGALG00000051271	623.472	1.11632	0.379917	2.93831	0.00330005	0.00951595	NA
ENSGALG00000049618	19.8258	1.11599	0.420976	2.65095	0.0080265	0.0207595	TMEM107
ENSGALG00000046585	60.7813	1.11513	0.346769	3.21578	0.00130089	0.00417778	NA
ENSGALG00000051213	15.6824	1.11465	0.380934	2.9261	0.0034324	0.00986759	DUSP21
ENSGALG00000040120	316.964	1.11463	0.456247	2.44305	0.0145637	0.0348308	GLYATL3W
ENSGALG00000006019	20.1659	1.11364	0.390578	2.85125	0.00435473	0.0121671	EPHX4
ENSGALG00000027897	43.0175	1.11336	0.259804	4.28539	1.82418e-05	9.18004e-05	DTX1
ENSGALG00000047864	342.943	1.11331	0.372313	2.99024	0.00278756	0.00821899	NA
ENSGALG00000037675	126.65	1.11315	0.347095	3.20704	0.00134107	0.0042886	COL14A1
ENSGALG00000001621	529.898	1.11287	0.286924	3.87864	0.000105042	0.000444481	CLDN5
ENSGALG00000026605	2584.87	1.11268	0.242872	4.58135	4.61973e-06	2.64918e-05	BAG2
ENSGALG00000049536	685.757	1.11243	0.28384	3.91922	8.88361e-05	0.000382325	LOC107052467
ENSGALG00000031735	790.427	1.11103	0.210135	5.28722	1.24192e-07	9.63985e-07	CD5
ENSGALG00000036133	348.687	1.11083	0.284498	3.90452	9.44129e-05	0.000404026	KLF15
ENSGALG00000048991	18.7432	1.11078	0.396705	2.80002	0.00511	0.0139962	NA
ENSGALG00000010346	1325.14	1.10965	0.266455	4.1645	3.12032e-05	0.000149264	TGFB3
ENSGALG00000002517	294.975	1.10934	0.351164	3.15904	0.00158291	0.00496698	TMEM35B
ENSGALG00000017327	223.405	1.10921	0.321954	3.44524	0.000570562	0.0020029	P2RY6
ENSGALG00000022696	786.101	1.1091	0.208818	5.31132	1.08833e-07	8.5469e-07	KCNE3
ENSGALG00000052765	209.818	1.1079	0.149396	7.41589	1.20813e-13	2.49178e-12	NA
ENSGALG00000045288	24.0185	1.10743	0.422107	2.62356	0.00870155	0.0223378	CAMK2N1
ENSGALG00000052945	937.706	1.10677	0.165741	6.67767	2.42773e-11	3.43737e-10	NA
ENSGALG00000039048	281.363	1.10646	0.192256	5.75515	8.65671e-09	8.23832e-08	ZNF282
ENSGALG00000029940	72.5693	1.10509	0.381343	2.89788	0.00375689	0.01068	IL1B
ENSGALG00000037932	1221.84	1.10476	0.141957	7.78241	7.11583e-15	1.76495e-13	NA
ENSGALG00000038853	638.842	1.10451	0.228741	4.82865	1.37465e-06	8.75174e-06	NA
ENSGALG00000024298	94.3674	1.10394	0.208666	5.29045	1.22015e-07	9.49208e-07	ADAMTSL5
ENSGALG00000034501	1322.98	1.1039	0.181124	6.0947	1.09642e-09	1.19971e-08	ATP8B2,ATP8B2
ENSGALG00000040351	796.533	1.10381	0.204136	5.40724	6.40038e-08	5.21233e-07	ACAP1
ENSGALG00000001812	34.7504	1.10346	0.315315	3.49955	0.000466043	0.00167005	ATCAY
ENSGALG00000034399	1404.37	1.10246	0.211148	5.22125	1.77723e-07	1.34234e-06	TNS2
ENSGALG00000043035	531.835	1.10236	0.269811	4.08569	4.39458e-05	0.000203322	SHISA2
ENSGALG00000037805	8433.81	1.10201	0.113154	9.73903	2.05509e-22	1.24069e-20	RPS19
ENSGALG00000001342	49.3838	1.10198	0.258922	4.25603	2.08085e-05	0.000103548	HCN2
ENSGALG00000022733	18.1016	1.10192	0.450015	2.44863	0.0143402	0.0343954	ARL11
ENSGALG00000046828	910.686	1.10183	0.211293	5.21473	1.84085e-07	1.38438e-06	NA
ENSGALG00000031002	1195.77	1.10164	0.14018	7.85875	3.87979e-15	9.96423e-14	LOC107050229
ENSGALG00000035086	19697.6	1.10142	0.177945	6.18965	6.02982e-10	6.90194e-09	MYL6
ENSGALG00000050728	66.4001	1.1013	0.389459	2.82777	0.00468728	0.0129877	NA
ENSGALG00000013001	19.8585	1.10122	0.4536	2.42774	0.0151932	0.0361621	NA
ENSGALG00000054583	50.942	1.10077	0.252297	4.363	1.28293e-05	6.67252e-05	CDHR4
ENSGALG00000026239	147.927	1.10047	0.275592	3.99312	6.52083e-05	0.000289081	MPV17
ENSGALG00000041659	135.526	1.1	0.160049	6.87285	6.29313e-12	9.85754e-11	NA
ENSGALG00000040908	919.878	1.09981	0.198107	5.55161	2.83047e-08	2.45331e-07	HIP1
ENSGALG00000003174	104.592	1.09962	0.282036	3.89888	9.66375e-05	0.000412429	RIMS3
ENSGALG00000001709	49.9404	1.09911	0.342622	3.20796	0.00133682	0.00427661	MUSTN1
ENSGALG00000007886	528.742	1.09866	0.253502	4.33392	1.46479e-05	7.52387e-05	NA
ENSGALG00000001805	600.673	1.0982	0.222556	4.93449	8.03619e-07	5.34526e-06	MXRA7
ENSGALG00000021592	47.6453	1.09766	0.303565	3.61589	0.000299314	0.00113011	TLCD2
ENSGALG00000005648	205.299	1.0975	0.249509	4.39865	1.08927e-05	5.78648e-05	SESN2
ENSGALG00000030055	1136.31	1.09749	0.19594	5.60117	2.12913e-08	1.88777e-07	RIPOR1
ENSGALG00000038589	2659.53	1.09709	0.327514	3.34975	0.000808842	0.00273128	ABHD14B
ENSGALG00000000638	469.222	1.09681	0.117861	9.30597	1.3278e-20	6.63402e-19	UTP4
ENSGALG00000054037	84.1032	1.09585	0.27307	4.01307	5.99344e-05	0.000268301	LOC107054771
ENSGALG00000031895	677.777	1.09524	0.220533	4.96633	6.82316e-07	4.6018e-06	SDK2
ENSGALG00000011242	41.1366	1.09519	0.4269	2.56545	0.0103041	0.0258422	OBSL1
ENSGALG00000050240	369.748	1.09449	0.262194	4.17437	2.98814e-05	0.000143641	TBX21
ENSGALG00000051244	36.4043	1.09424	0.290563	3.76595	0.000165919	0.00066794	NA
ENSGALG00000002015	86.1855	1.09315	0.202617	5.39517	6.84605e-08	5.54412e-07	SNCG
ENSGALG00000048910	81.549	1.09298	0.279742	3.90708	9.34163e-05	0.000400056	NA
ENSGALG00000042023	990.496	1.09284	0.349023	3.13114	0.00174128	0.00540057	NA
ENSGALG00000049153	142.034	1.09223	0.201729	5.41432	6.1521e-08	5.02663e-07	PDF
ENSGALG00000010752	168.099	1.09204	0.476122	2.29362	0.0218124	0.0494205	CDCP2
ENSGALG00000016580	84.9096	1.09197	0.455687	2.39632	0.0165608	0.0389858	SCARA5
ENSGALG00000027747	106.438	1.09192	0.305361	3.57584	0.000349102	0.00129504	TROJANZ
ENSGALG00000042387	1463.17	1.09192	0.163846	6.66427	2.65987e-11	3.73866e-10	CRELD1
ENSGALG00000039473	1610.64	1.09156	0.201807	5.40894	6.33984e-08	5.16788e-07	NOP53
ENSGALG00000039209	174.514	1.09094	0.403009	2.70699	0.00678971	0.0179398	WIF1
ENSGALG00000046885	358.241	1.08985	0.138721	7.85642	3.95276e-15	1.01217e-13	SCO2
ENSGALG00000036711	617.722	1.08977	0.231476	4.70791	2.50267e-06	1.51142e-05	S100A11
ENSGALG00000051904	428.662	1.08974	0.120221	9.06446	1.25226e-19	5.59719e-18	NLGN2
ENSGALG00000043219	102.502	1.08966	0.233657	4.66348	3.10904e-06	1.8418e-05	HOXB3
ENSGALG00000001311	73.7353	1.08867	0.403147	2.70042	0.00692513	0.018238	ARHGAP44
ENSGALG00000023296	198.407	1.08756	0.258156	4.21279	2.5224e-05	0.000123402	TAL1
ENSGALG00000039118	1363.6	1.08728	0.250889	4.33373	1.46605e-05	7.52812e-05	MEIS2
ENSGALG00000047434	78.2992	1.08698	0.283311	3.8367	0.000124701	0.000516847	NA
ENSGALG00000027907	341.756	1.08678	0.187481	5.79678	6.76013e-09	6.54081e-08	NR2F1
ENSGALG00000003118	1011.84	1.08594	0.223351	4.86204	1.16182e-06	7.49833e-06	ADGRA2
ENSGALG00000037493	207.472	1.08514	0.233835	4.64064	3.47324e-06	2.04087e-05	NA
ENSGALG00000026431	24.8464	1.08457	0.321697	3.3714	0.000747867	0.00254714	SEZ6
ENSGALG00000005644	1534.98	1.08444	0.222588	4.87197	1.10491e-06	7.15763e-06	MYO1G
ENSGALG00000046448	68.6645	1.08426	0.248878	4.35658	1.32108e-05	6.85455e-05	ZNF385A
ENSGALG00000003644	61.1689	1.08412	0.44163	2.45483	0.0140953	0.0339016	C2CD4A
ENSGALG00000001791	116.155	1.08353	0.221332	4.89548	9.80675e-07	6.41256e-06	LOC415664,NADB-LER5
ENSGALG00000038311	1673.06	1.08321	0.333877	3.24434	0.00117721	0.00381727	COL18A1
ENSGALG00000031143	505.892	1.08275	0.175097	6.18374	6.25999e-10	7.15128e-09	DCPS
ENSGALG00000050713	91.987	1.08263	0.256267	4.22463	2.3933e-05	0.000117715	NA
ENSGALG00000027777	1421.81	1.08201	0.279965	3.86482	0.00011117	0.000467452	CNN2
ENSGALG00000043329	8605.29	1.08182	0.18987	5.69772	1.21423e-08	1.12357e-07	PTMA
ENSGALG00000026081	790.793	1.08134	0.213006	5.07656	3.84327e-07	2.70648e-06	RBM38
ENSGALG00000002958	42.1867	1.08052	0.400945	2.69494	0.00704005	0.0185098	DNER
ENSGALG00000036359	1117.41	1.08049	0.147363	7.33214	2.26506e-13	4.46515e-12	RUVBL2
ENSGALG00000046464	1475.44	1.08011	0.129148	8.36336	6.0955e-17	1.93046e-15	RUSC1
ENSGALG00000039708	428.974	1.07967	0.275223	3.9229	8.74889e-05	0.000376994	PRAM1
ENSGALG00000007090	227.418	1.07869	0.237982	4.53266	5.82462e-06	3.2595e-05	CPN1
ENSGALG00000011406	370.352	1.07848	0.258579	4.17079	3.03552e-05	0.000145516	NTN4
ENSGALG00000027418	149.796	1.07842	0.222898	4.8382	1.31021e-06	8.37215e-06	HINT2Z
ENSGALG00000034955	2200.35	1.07777	0.0977753	11.0229	2.96401e-28	3.04943e-26	DCTN2
ENSGALG00000054882	683.755	1.0777	0.150491	7.16124	7.99477e-13	1.44646e-11	PREB
ENSGALG00000052348	975.575	1.07633	0.141601	7.60115	2.93508e-14	6.67962e-13	NA
ENSGALG00000043190	13.2981	1.0763	0.446565	2.41018	0.0159448	0.0377495	NA
ENSGALG00000043823	548.174	1.07591	0.162554	6.61876	3.62216e-11	4.9746e-10	ECSIT
ENSGALG00000052652	534.672	1.07501	0.160033	6.71743	1.84962e-11	2.66661e-10	INO80E
ENSGALG00000029166	97.5313	1.075	0.247464	4.34409	1.39853e-05	7.22409e-05	UBTD1
ENSGALG00000010106	460.425	1.07426	0.109483	9.81212	9.98517e-23	6.22266e-21	ERI3
ENSGALG00000005616	51.9272	1.07422	0.298855	3.59444	0.000325095	0.0012161	ARSI
ENSGALG00000042782	19.4896	1.07358	0.382992	2.80314	0.00506074	0.0138765	NA
ENSGALG00000005774	288.807	1.07152	0.305942	3.50237	0.000461136	0.00165511	NKAIN4
ENSGALG00000015089	49.5766	1.07122	0.312577	3.42706	0.000610154	0.00212685	GAP43
ENSGALG00000013818	369.703	1.07117	0.272859	3.92574	8.64619e-05	0.000373123	CITED2
ENSGALG00000052628	167.261	1.0707	0.285774	3.74665	0.000179211	0.000714666	NA
ENSGALG00000023468	80.8694	1.07046	0.265025	4.03909	5.3658e-05	0.000243527	VPS9D1
ENSGALG00000039611	1250.17	1.07004	0.189026	5.66081	1.50657e-08	1.36716e-07	GAAGSD
ENSGALG00000054971	1467.47	1.06948	0.225777	4.73691	2.17e-06	1.32571e-05	ARHGAP30
ENSGALG00000050204	282.537	1.06932	0.156666	6.82547	8.76385e-12	1.34017e-10	MRPL4
ENSGALG00000054002	344.78	1.06921	0.193582	5.52332	3.3266e-08	2.85205e-07	G6PC3
ENSGALG00000047187	895.075	1.06854	0.129454	8.25422	1.52897e-16	4.67208e-15	LOC112533016
ENSGALG00000047890	586.274	1.06834	0.304374	3.50995	0.000448198	0.00161543	PCP4
ENSGALG00000003821	132.081	1.06822	0.259728	4.11285	3.90805e-05	0.000182954	RAMP1
ENSGALG00000016105	1935.18	1.0675	0.223036	4.78625	1.69927e-06	1.05972e-05	DYSF
ENSGALG00000048409	11987.8	1.06748	0.192717	5.53909	3.04039e-08	2.62089e-07	TXNIP
ENSGALG00000007027	776.72	1.0663	0.155036	6.87778	6.07919e-12	9.54823e-11	SGSH
ENSGALG00000050830	22.2972	1.06602	0.415704	2.56436	0.0103366	0.0259154	SV2A
ENSGALG00000046929	19.0354	1.06542	0.342484	3.11086	0.00186542	0.00574359	NA
ENSGALG00000001076	265.437	1.06525	0.212744	5.00722	5.52224e-07	3.78013e-06	LIMK1
ENSGALG00000038393	1641.92	1.0652	0.225114	4.73182	2.22519e-06	1.35657e-05	DMB2
ENSGALG00000002179	507.602	1.06481	0.145395	7.32358	2.41438e-13	4.73267e-12	FBF1
ENSGALG00000034111	646.196	1.06468	0.213089	4.9964	5.84112e-07	3.98585e-06	FOXF1
ENSGALG00000031853	252.813	1.06413	0.272987	3.8981	9.69497e-05	0.000413559	PIGBOS1
ENSGALG00000019761	159.114	1.06395	0.369002	2.88331	0.00393518	0.0110998	CHAD
ENSGALG00000011328	218.483	1.06242	0.283746	3.74427	0.000180922	0.000720497	GLB1L
ENSGALG00000005287	173.003	1.06219	0.251527	4.22297	2.411e-05	0.000118502	ZBTB47
ENSGALG00000053583	555.451	1.06178	0.204189	5.19997	1.99318e-07	1.48863e-06	KMT5C
ENSGALG00000008623	973.233	1.06133	0.173431	6.11962	9.37974e-10	1.04463e-08	TOR4A
ENSGALG00000049986	83.4201	1.06104	0.254301	4.17238	3.0143e-05	0.000144698	NA
ENSGALG00000027069	3940.52	1.06094	0.225714	4.70035	2.59722e-06	1.56256e-05	TSC22D4
ENSGALG00000041384	365.993	1.06085	0.144449	7.34407	2.07195e-13	4.10776e-12	SHKBP1
ENSGALG00000036085	760.222	1.06075	0.205932	5.15095	2.59164e-07	1.8973e-06	LOC776273
ENSGALG00000025977	852.44	1.06006	0.244256	4.33997	1.42505e-05	7.34797e-05	GADD45A
ENSGALG00000051258	596.72	1.05966	0.218898	4.84088	1.29268e-06	8.27842e-06	NA
ENSGALG00000012055	266.968	1.05946	0.222715	4.75703	1.96462e-06	1.2083e-05	AMHR2
ENSGALG00000016820	627.617	1.05936	0.259448	4.08313	4.44332e-05	0.000205359	GAS6
ENSGALG00000047211	157.81	1.05881	0.391731	2.70291	0.0068736	0.0181297	FCER1G
ENSGALG00000050805	537.583	1.05816	0.169441	6.24501	4.2376e-10	4.9716e-09	LOC107050626
ENSGALG00000054713	753.331	1.05759	0.13122	8.05968	7.64948e-16	2.15562e-14	GRIPAP1
ENSGALG00000029829	31.3243	1.0575	0.455936	2.3194	0.0203732	0.0465994	RNLS
ENSGALG00000025659	59.9884	1.05624	0.235031	4.49403	6.98867e-06	3.8612e-05	gga-mir-2129
ENSGALG00000052329	67.3921	1.05616	0.292773	3.60744	0.000309234	0.00116403	PEX11B
ENSGALG00000010133	1702.66	1.05605	0.272853	3.87041	0.000108651	0.000458189	PTCH2
ENSGALG00000050026	1324.96	1.05586	0.139221	7.58404	3.34961e-14	7.55379e-13	NA
ENSGALG00000028478	24.7721	1.05573	0.305908	3.45113	0.00055825	0.00196356	CELF3
ENSGALG00000036263	625.536	1.05508	0.129599	8.14113	3.91593e-16	1.14431e-14	NA
ENSGALG00000053058	411.131	1.05506	0.181093	5.82604	5.67567e-09	5.56273e-08	LAMTOR2
ENSGALG00000015066	38.8611	1.05377	0.398264	2.6459	0.0081474	0.0210364	WASF1
ENSGALG00000004653	37.6741	1.05317	0.304935	3.45374	0.000552863	0.00194627	NA
ENSGALG00000036824	41.3807	1.05302	0.323363	3.25646	0.00112812	0.00367661	CDH23
ENSGALG00000052101	165.033	1.05295	0.137797	7.64133	2.14982e-14	4.98646e-13	NA
ENSGALG00000007905	5692.71	1.05288	0.242002	4.35073	1.35683e-05	7.0212e-05	LAMB1
ENSGALG00000051082	632.542	1.0521	0.140188	7.50489	6.14819e-14	1.33623e-12	NA
ENSGALG00000005842	1258.64	1.05178	0.204329	5.14748	2.64002e-07	1.92866e-06	GDPD2
ENSGALG00000016538	2032	1.05115	0.150818	6.96967	3.17685e-12	5.20603e-11	RAI2
ENSGALG00000018998	28.677	1.05076	0.378829	2.7737	0.00554224	0.0150543	UNC5A
ENSGALG00000037929	724.077	1.05012	0.252631	4.15672	3.22842e-05	0.000153746	BIN2
ENSGALG00000048263	614.838	1.05	0.122547	8.56816	1.05152e-17	3.71601e-16	MEPCE
ENSGALG00000003527	412.234	1.04935	0.219494	4.78078	1.74617e-06	1.08664e-05	ARRDC2
ENSGALG00000041296	283.251	1.04914	0.251709	4.16808	3.07173e-05	0.000147171	SOX7
ENSGALG00000002386	38.9215	1.04913	0.23902	4.3893	1.13717e-05	6.00971e-05	TMEM8B
ENSGALG00000031570	118.204	1.04896	0.289875	3.61866	0.000296128	0.00111979	WDR54
ENSGALG00000034575	1264.57	1.04824	0.18238	5.74757	9.05373e-09	8.60203e-08	MRI1
ENSGALG00000041323	48.0106	1.0482	0.271485	3.86098	0.000112934	0.000473609	SPC24
ENSGALG00000033143	796.089	1.04798	0.189974	5.51644	3.45931e-08	2.95418e-07	NA
ENSGALG00000026452	152.373	1.04759	0.270346	3.87498	0.000106633	0.000450554	CAVIN4
ENSGALG00000005653	2003.73	1.04743	0.188638	5.55257	2.81505e-08	2.44116e-07	NFKB2
ENSGALG00000017810	21.4107	1.04694	0.366571	2.85605	0.00428953	0.0120003	NA
ENSGALG00000038242	200.113	1.04673	0.198746	5.26667	1.38918e-07	1.06686e-06	CACNA2D2
ENSGALG00000039532	1930.5	1.04653	0.103124	10.1483	3.37299e-24	2.40353e-22	PHC2
ENSGALG00000046740	478.498	1.04634	0.162446	6.44117	1.18554e-10	1.5079e-09	PBDC1
ENSGALG00000054336	1968.98	1.04598	0.122175	8.56127	1.11635e-17	3.92916e-16	CDC25B
ENSGALG00000038515	1171.79	1.04567	0.242199	4.31739	1.57883e-05	8.07386e-05	LFNG
ENSGALG00000015075	59.8116	1.04394	0.260351	4.00974	6.07846e-05	0.000271617	B3GAT1L
ENSGALG00000025941	30.6384	1.04359	0.353746	2.95011	0.00317664	0.00921307	RGS20
ENSGALG00000029017	550.962	1.0434	0.203332	5.13154	2.87386e-07	2.08547e-06	ZNRF1
ENSGALG00000037479	162.984	1.04248	0.252876	4.1225	3.74782e-05	0.000176069	IGSF21
ENSGALG00000012692	437.251	1.04224	0.229753	4.53636	5.7234e-06	3.21216e-05	SIRT5
ENSGALG00000029396	252.189	1.04219	0.255139	4.08481	4.41134e-05	0.000203989	NA
ENSGALG00000028608	53.988	1.03983	0.325227	3.19726	0.0013874	0.00442099	BTC
ENSGALG00000031159	234.274	1.03972	0.2807	3.70405	0.000212188	0.000831675	HIST1H110
ENSGALG00000007536	220.343	1.03941	0.204588	5.0805	3.76442e-07	2.65525e-06	LOC424919
ENSGALG00000049229	856.89	1.03931	0.186552	5.57114	2.53077e-08	2.21564e-07	NA
ENSGALG00000007186	191.64	1.03877	0.425139	2.44337	0.014551	0.0348051	TMEM268
ENSGALG00000034671	425.203	1.0379	0.135261	7.67334	1.67569e-14	3.94251e-13	WDR74
ENSGALG00000043359	627.365	1.03757	0.124331	8.34522	7.10812e-17	2.23488e-15	RRP9
ENSGALG00000031890	2715.57	1.03686	0.153303	6.76348	1.34717e-11	1.99008e-10	YBX3
ENSGALG00000004113	173.727	1.03682	0.303453	3.41673	0.000633777	0.00219994	LOC422147
ENSGALG00000005346	492.78	1.03681	0.222302	4.66395	3.1019e-06	1.8382e-05	PPIC
ENSGALG00000036749	158.903	1.03642	0.250202	4.14233	3.4379e-05	0.000162741	MRPS28
ENSGALG00000012290	141.788	1.03628	0.201376	5.14599	2.6611e-07	1.94161e-06	SOX10
ENSGALG00000018702	443.491	1.03546	0.254689	4.06559	4.79119e-05	0.000220091	NA
ENSGALG00000037784	4907.75	1.03543	0.122169	8.4754	2.34281e-17	7.74419e-16	DAG1
ENSGALG00000053799	178.276	1.0351	0.332662	3.11156	0.00186101	0.00573305	NA
ENSGALG00000050232	17.2841	1.03459	0.389758	2.65445	0.00794379	0.0205717	NA
ENSGALG00000006776	186.933	1.03409	0.209923	4.92603	8.39178e-07	5.56263e-06	KLHDC8B
ENSGALG00000048002	1103.94	1.03408	0.1395	7.41274	1.23715e-13	2.53959e-12	CCS
ENSGALG00000049966	925.842	1.03341	0.137644	7.50789	6.00868e-14	1.31083e-12	UFC1
ENSGALG00000023294	20879.1	1.03325	0.130809	7.89893	2.81305e-15	7.39946e-14	RPLP0
ENSGALG00000003986	766.368	1.03322	0.0868409	11.8978	1.21472e-32	1.82072e-30	PITHD1
ENSGALG00000047910	430.548	1.03306	0.267528	3.8615	0.000112695	0.000472888	NA
ENSGALG00000005330	118.144	1.03273	0.205088	5.03552	4.7655e-07	3.29455e-06	SNCAIP
ENSGALG00000027506	971.997	1.03271	0.167907	6.15051	7.72319e-10	8.70273e-09	DNAJB2
ENSGALG00000006471	2214.05	1.02941	0.255999	4.02114	5.7916e-05	0.000260337	SLCO2A1
ENSGALG00000004309	32.98	1.02874	0.351802	2.92421	0.00345329	0.00991781	GDAP1L1
ENSGALG00000035111	128.345	1.02869	0.28011	3.67244	0.000240242	0.000929482	PDRG1
ENSGALG00000032402	27.786	1.02822	0.347632	2.95778	0.00309863	0.0090184	VSTM2B
ENSGALG00000034282	204.821	1.02819	0.146336	7.02626	2.12138e-12	3.56716e-11	LRFN3
ENSGALG00000037400	116.212	1.02768	0.233368	4.40368	1.0643e-05	5.66595e-05	NA
ENSGALG00000012265	1659.53	1.02751	0.120965	8.49427	1.99189e-17	6.67301e-16	MICALL1
ENSGALG00000006044	29.6136	1.0274	0.384291	2.67349	0.00750666	0.019568	MAB21L4
ENSGALG00000051278	75.7119	1.02724	0.324088	3.16963	0.00152635	0.00481295	NA
ENSGALG00000030002	5056.97	1.0266	0.196414	5.22672	1.72541e-07	1.30547e-06	KRT18
ENSGALG00000037812	312.417	1.02589	0.25239	4.06471	4.80932e-05	0.000220807	USP43
ENSGALG00000046823	348.379	1.02552	0.287936	3.56162	0.000368574	0.00136117	SNX22
ENSGALG00000002201	905.049	1.02528	0.220382	4.65227	3.28295e-06	1.94152e-05	PPL
ENSGALG00000054023	106.777	1.0252	0.221318	4.63226	3.61689e-06	2.11812e-05	LOC112531384
ENSGALG00000003113	1004.29	1.02508	0.147964	6.92788	4.27196e-12	6.86474e-11	RGS14
ENSGALG00000013784	808.108	1.02426	0.281146	3.64317	0.000269305	0.00103023	CDT1
ENSGALG00000027920	119.376	1.02397	0.196448	5.21244	1.86377e-07	1.40101e-06	CPLX2
ENSGALG00000050081	62.0636	1.02364	0.250999	4.07827	4.53711e-05	0.00020936	NA
ENSGALG00000026395	58.435	1.02351	0.244202	4.19125	2.77428e-05	0.000134476	TRABD2A
ENSGALG00000026849	16.9544	1.02339	0.428555	2.38801	0.0169398	0.0397318	SIAH3
ENSGALG00000052038	229.394	1.02311	0.215221	4.75376	1.99666e-06	1.22714e-05	MBLAC1
ENSGALG00000026316	27.4511	1.02251	0.358155	2.85495	0.00430436	0.0120399	TMEM136
ENSGALG00000050390	724.961	1.02138	0.148377	6.88371	5.83115e-12	9.2002e-11	CYB561D2
ENSGALG00000001094	27.3356	1.02094	0.408566	2.49883	0.0124604	0.0305054	ADGRD2
ENSGALG00000002708	446.196	1.0209	0.176424	5.78659	7.18281e-09	6.92281e-08	LINGO1
ENSGALG00000002112	972.1	1.01942	0.407551	2.50132	0.0123732	0.0303303	CSF3R
ENSGALG00000012023	886.924	1.01942	0.22599	4.51088	6.45596e-06	3.58397e-05	DACT1
ENSGALG00000028517	3737.03	1.01936	0.112845	9.0333	1.66564e-19	7.29485e-18	EIF1
ENSGALG00000023626	45.9825	1.0193	0.402606	2.53175	0.0113496	0.0281345	NTN1
ENSGALG00000001038	1020.55	1.01894	0.232303	4.38625	1.1532e-05	6.0852e-05	MAN1C1
ENSGALG00000049426	1395.94	1.01808	0.13283	7.66453	1.79489e-14	4.21725e-13	WBP1
ENSGALG00000011619	179.076	1.01696	0.371228	2.73946	0.0061541	0.0164643	SIVA1
ENSGALG00000052684	741.888	1.01635	0.136541	7.44355	9.80115e-14	2.06561e-12	NA
ENSGALG00000031958	376.727	1.01634	0.131558	7.72544	1.11472e-14	2.68816e-13	NABP2
ENSGALG00000002581	501.931	1.01604	0.146112	6.95383	3.55491e-12	5.7928e-11	HTATIP2
ENSGALG00000035028	310.861	1.01567	0.176021	5.77016	7.9195e-09	7.57823e-08	NAB2
ENSGALG00000040360	2627.37	1.01536	0.224265	4.52752	5.96811e-06	3.33336e-05	DUSP1
ENSGALG00000009594	5211.07	1.01499	0.383576	2.64612	0.00814219	0.0210323	RARRES1
ENSGALG00000034917	614.259	1.01489	0.13866	7.31931	2.49252e-13	4.86937e-12	GCDH
ENSGALG00000054420	449.554	1.01413	0.228082	4.44636	8.73394e-06	4.73961e-05	TUBB2A
ENSGALG00000039999	351.981	1.0141	0.153431	6.60953	3.85548e-11	5.27007e-10	NA
ENSGALG00000054005	740.631	1.01383	0.121805	8.32334	8.55156e-17	2.66941e-15	PPP1R37
ENSGALG00000033356	1021.5	1.01332	0.180703	5.60764	2.05099e-08	1.82313e-07	FAHD2A
ENSGALG00000026070	402.502	1.01307	0.25085	4.03856	5.37807e-05	0.00024402	LOC100857512
ENSGALG00000039865	485.622	1.01305	0.224615	4.51014	6.47855e-06	3.59421e-05	HAX1
ENSGALG00000002437	143.856	1.01279	0.272443	3.71745	0.000201245	0.000792753	DIPK1B
ENSGALG00000004889	1307.34	1.01246	0.202332	5.00396	5.61646e-07	3.83707e-06	SLC2A1
ENSGALG00000043041	69.5977	1.01236	0.242273	4.17858	2.93333e-05	0.000141357	NRN1
ENSGALG00000007675	132.818	1.01182	0.35938	2.81545	0.0048709	0.0134067	CXCR5
ENSGALG00000026517	813.458	1.01159	0.161701	6.25597	3.95051e-10	4.65678e-09	RFC5
ENSGALG00000003973	499.019	1.01144	0.204644	4.94244	7.71513e-07	5.14944e-06	TLCD1
ENSGALG00000005608	1853.95	1.01019	0.245012	4.12302	3.7394e-05	0.000175722	SLC9A3R2
ENSGALG00000008226	168.039	1.00987	0.177383	5.69316	1.24712e-08	1.1485e-07	NIF3L1
ENSGALG00000025948	366.654	1.0093	0.272444	3.70462	0.000211706	0.000829974	SLA2
ENSGALG00000052844	543.9	1.00884	0.13065	7.72173	1.14766e-14	2.75612e-13	NA
ENSGALG00000049949	801.53	1.00806	0.193211	5.21743	1.81427e-07	1.36675e-06	LOC101749299
ENSGALG00000049533	429.82	1.00796	0.207151	4.86583	1.13978e-06	7.37529e-06	NA
ENSGALG00000041429	761.201	1.00782	0.17068	5.90472	3.53248e-09	3.58338e-08	MPV17L2
ENSGALG00000003409	701.134	1.00767	0.16232	6.20793	5.36875e-10	6.20242e-09	SOGA1
ENSGALG00000012787	631.831	1.00729	0.396006	2.54362	0.0109711	0.0273169	BMP6
ENSGALG00000041618	1742.91	1.00667	0.118013	8.53016	1.46143e-17	5.03977e-16	LOC420374
ENSGALG00000030904	8439.86	1.00556	0.174157	5.77389	7.74642e-09	7.43557e-08	LRP1
ENSGALG00000034988	245.981	1.0055	0.166737	6.03043	1.63523e-09	1.75504e-08	RDH5
ENSGALG00000003313	928.188	1.00533	0.174126	5.77361	7.75888e-09	7.44091e-08	MTMR9LP
ENSGALG00000024056	181.255	1.00478	0.221358	4.53916	5.64798e-06	3.17804e-05	CHST3
ENSGALG00000014554	895.031	1.00442	0.168235	5.97034	2.36762e-09	2.44889e-08	NA
ENSGALG00000003333	661.533	1.00428	0.142393	7.05286	1.75272e-12	2.98478e-11	GHDC
ENSGALG00000035596	416.8	1.00399	0.270932	3.7057	0.000210812	0.00082684	NT5DC2
ENSGALG00000000881	136.265	1.00378	0.198377	5.05994	4.19389e-07	2.93216e-06	GPATCH3
ENSGALG00000018557	510.202	1.00337	0.338958	2.96015	0.00307494	0.00896144	SOD3
ENSGALG00000047566	904.553	1.00334	0.146665	6.84105	7.86141e-12	1.21283e-10	NA
ENSGALG00000050325	39.7036	1.00315	0.272464	3.68176	0.000231627	0.000900155	NA
ENSGALG00000047403	68.7702	1.00314	0.28789	3.48444	0.000493165	0.0017571	PIH1D2
ENSGALG00000036642	384.508	1.00175	0.199958	5.0098	5.4486e-07	3.73708e-06	RAD9A
ENSGALG00000028222	73.7169	1.00156	0.302706	3.30868	0.000937363	0.003124	LOC422295
ENSGALG00000012021	84.4042	1.00115	0.312443	3.20427	0.00135407	0.0043262	KCNK4
ENSGALG00000048192	19.7704	1.00095	0.382781	2.61494	0.00892419	0.0228419	NA
ENSGALG00000027641	390.224	1.00083	0.192226	5.20654	1.92395e-07	1.44002e-06	DUSP14
ENSGALG00000012339	493.405	1.00082	0.241169	4.14985	3.32688e-05	0.000157873	ATL1
ENSGALG00000007358	267.438	1.00049	0.285677	3.50218	0.000461475	0.00165573	CILP
ENSGALG00000045352	6341.85	1.00021	0.102957	9.71483	2.60694e-22	1.55762e-20	EIF4B
ENSGALG00000054447	43.8835	-1.00202	0.360968	-2.77592	0.00550451	0.0149682	MED15
ENSGALG00000015910	121.298	-1.00214	0.279453	-3.58607	0.000335704	0.00125121	CD109
ENSGALG00000005390	196.728	-1.00249	0.160464	-6.24747	4.17162e-10	4.9008e-09	DCAF10
ENSGALG00000035068	1350.6	-1.0029	0.109379	-9.16902	4.7733e-20	2.28004e-18	DNAJC13
ENSGALG00000016727	379.436	-1.00312	0.127585	-7.86235	3.76993e-15	9.71079e-14	JADE3
ENSGALG00000012850	175.573	-1.00341	0.260334	-3.8543	0.00011606	0.000484964	RAB19
ENSGALG00000000273	392.054	-1.00361	0.175512	-5.71822	1.07644e-08	1.00732e-07	FER
ENSGALG00000031538	1380.12	-1.00378	0.223601	-4.48916	7.15045e-06	3.94432e-05	PI4K2B
ENSGALG00000015322	71.3909	-1.00468	0.343012	-2.929	0.00340057	0.00978092	IMPG2
ENSGALG00000034488	285.781	-1.00471	0.162036	-6.20051	5.62803e-10	6.47186e-09	ZFRL1
ENSGALG00000008976	72.0189	-1.00484	0.410557	-2.44749	0.0143853	0.0344799	ADAM22
ENSGALG00000002419	93.2876	-1.00515	0.198298	-5.06888	4.00156e-07	2.80884e-06	KIAA1328
ENSGALG00000031323	521.373	-1.0052	0.121328	-8.28495	1.18162e-16	3.65565e-15	ATP9B
ENSGALG00000012705	1176.08	-1.00522	0.322366	-3.11827	0.00181916	0.00561608	GMPR2
ENSGALG00000044342	382.651	-1.00594	0.326631	-3.07974	0.00207183	0.00631758	HINT3
ENSGALG00000008139	45.0701	-1.00645	0.324277	-3.10367	0.00191133	0.00587351	EML6
ENSGALG00000014974	581.792	-1.0076	0.119928	-8.40178	4.39776e-17	1.41338e-15	MIB1
ENSGALG00000033106	987.912	-1.00778	0.250208	-4.02779	5.63041e-05	0.000254143	TMTC3
ENSGALG00000043584	33.5544	-1.00786	0.37951	-2.65568	0.00791477	0.0205088	NA
ENSGALG00000053399	100.327	-1.00958	0.197604	-5.10911	3.23678e-07	2.31883e-06	NA
ENSGALG00000007840	767.509	-1.01009	0.433488	-2.33015	0.0197981	0.0454969	NA
ENSGALG00000015086	1615.99	-1.01026	0.323097	-3.1268	0.00176723	0.00547231	OSBPL1A
ENSGALG00000012629	108.352	-1.01118	0.200123	-5.05282	4.35338e-07	3.03863e-06	ZNF367
ENSGALG00000053926	36.5642	-1.01182	0.298596	-3.38858	0.000702558	0.0024065	NA
ENSGALG00000002267	171.046	-1.01199	0.157378	-6.43035	1.27312e-10	1.61104e-09	DCUN1D3
ENSGALG00000017376	182.631	-1.01264	0.152299	-6.64899	2.95113e-11	4.11149e-10	NA
ENSGALG00000002489	479.663	-1.01265	0.111931	-9.04708	1.46836e-19	6.49628e-18	PPP1R26
ENSGALG00000015464	749.11	-1.0132	0.216536	-4.67913	2.8809e-06	1.71768e-05	PTGFRN
ENSGALG00000029298	185.9	-1.01327	0.280528	-3.61201	0.000303832	0.00114543	F5
ENSGALG00000043623	158.315	-1.01354	0.440667	-2.30001	0.0214479	0.0487089	ARL14
ENSGALG00000001169	67.4615	-1.01384	0.295753	-3.42801	0.000608019	0.00212154	CRB2
ENSGALG00000006681	66.9187	-1.01397	0.318511	-3.18347	0.0014552	0.00461622	BRSK1
ENSGALG00000005078	683.254	-1.01589	0.238199	-4.26486	2.0003e-05	9.9883e-05	NUP210
ENSGALG00000014138	125.381	-1.01604	0.201609	-5.03964	4.664e-07	3.2308e-06	NFXL1
ENSGALG00000014824	304.918	-1.0163	0.276562	-3.67476	0.000238075	0.000921918	PTGER4
ENSGALG00000006048	122.731	-1.01651	0.193022	-5.26628	1.39212e-07	1.06865e-06	PIMREG
ENSGALG00000034586	85.311	-1.01831	0.225189	-4.52205	6.12443e-06	3.41409e-05	NA
ENSGALG00000007970	658.007	-1.01854	0.141913	-7.17723	7.11399e-13	1.29655e-11	PIAS1
ENSGALG00000051385	91.2238	-1.01868	0.201372	-5.05871	4.22103e-07	2.94862e-06	NA
ENSGALG00000002145	524.535	-1.0187	0.163992	-6.21188	5.23556e-10	6.06467e-09	CAMSAP2
ENSGALG00000012790	7627.31	-1.01888	0.302136	-3.37227	0.000745523	0.00254016	DSP
ENSGALG00000017365	353.891	-1.01983	0.175372	-5.81521	6.05575e-09	5.89867e-08	REEP2
ENSGALG00000009787	771.887	-1.02065	0.350433	-2.91253	0.00358516	0.0102559	CLRN3
ENSGALG00000052889	63.5854	-1.02111	0.281201	-3.63124	0.000282057	0.00107358	NA
ENSGALG00000009305	1677.11	-1.0217	0.145543	-7.01994	2.21962e-12	3.71797e-11	LBR
ENSGALG00000026188	793.744	-1.02178	0.23295	-4.38628	1.15307e-05	6.0852e-05	PGAP6
ENSGALG00000006642	111.789	-1.02194	0.227702	-4.48807	7.1872e-06	3.96208e-05	ADORA2A
ENSGALG00000027885	296.86	-1.02216	0.242049	-4.22294	2.41135e-05	0.000118502	C4orf19
ENSGALG00000009838	705.409	-1.02232	0.11449	-8.92931	4.28659e-19	1.78731e-17	AQR
ENSGALG00000004814	416.882	-1.02239	0.244173	-4.18715	2.82477e-05	0.000136618	RHPN2
ENSGALG00000030563	652.52	-1.0226	0.0951362	-10.7488	6.0034e-27	5.58188e-25	NA
ENSGALG00000009823	357.043	-1.02281	0.190426	-5.37115	7.82377e-08	6.26587e-07	PTPRE
ENSGALG00000049199	22553.2	-1.02323	0.342869	-2.98432	0.00284207	0.00836693	NA
ENSGALG00000052300	513.917	-1.02339	0.373395	-2.74078	0.00612938	0.0164057	NA
ENSGALG00000010628	1050.99	-1.02382	0.332969	-3.07483	0.00210622	0.00641009	ACSL1
ENSGALG00000004150	1901.71	-1.02432	0.314203	-3.26005	0.00111391	0.00363505	MYO1E
ENSGALG00000048011	534.287	-1.0244	0.221747	-4.61969	3.8431e-06	2.23703e-05	SCLT1
ENSGALG00000015177	656.29	-1.02623	0.135062	-7.59818	3.00332e-14	6.81706e-13	GNAQ
ENSGALG00000006410	841.011	-1.02683	0.107668	-9.53698	1.47053e-21	8.11686e-20	HTATSF1
ENSGALG00000034119	63.665	-1.02693	0.380324	-2.70015	0.00693086	0.0182476	COL15A1
ENSGALG00000010793	65.7321	-1.0273	0.357488	-2.87366	0.00405748	0.0113952	SLC24A4
ENSGALG00000012543	1595.39	-1.02749	0.356219	-2.88443	0.00392123	0.0110679	GPD2
ENSGALG00000015389	105.354	-1.02754	0.244063	-4.21015	2.552e-05	0.000124709	TMPRSS7
ENSGALG00000005889	258.663	-1.0279	0.196353	-5.23497	1.65014e-07	1.25124e-06	CCDC18
ENSGALG00000013795	1283.89	-1.02838	0.159117	-6.46306	1.0261e-10	1.31472e-09	HIVEP2
ENSGALG00000006061	1014.23	-1.02856	0.227236	-4.52641	5.9993e-06	3.34871e-05	RAP2C
ENSGALG00000036391	5254.04	-1.02866	0.17468	-5.88884	3.88924e-09	3.90879e-08	GFPT1
ENSGALG00000002765	2411.98	-1.02975	0.201358	-5.11402	3.15372e-07	2.26961e-06	NBR1
ENSGALG00000007796	1308.83	-1.03011	0.291401	-3.53503	0.000407724	0.00148774	BCAS1
ENSGALG00000026816	118.17	-1.03036	0.279942	-3.68061	0.000232677	0.000903631	NA
ENSGALG00000005460	1040.97	-1.03211	0.33547	-3.07662	0.00209359	0.00637836	SLCO4A1
ENSGALG00000012607	720.16	-1.03259	0.164944	-6.26023	3.84416e-10	4.53757e-09	ZCCHC6
ENSGALG00000012865	448.015	-1.03287	0.14076	-7.33783	2.17093e-13	4.29419e-12	BRAF
ENSGALG00000051380	396.94	-1.03337	0.369006	-2.80042	0.00510367	0.0139832	NA
ENSGALG00000034316	2073.32	-1.0336	0.0613308	-16.8529	9.99184e-64	1.0858e-60	CNOT6
ENSGALG00000042088	950.933	-1.03363	0.112172	-9.21469	3.12184e-20	1.50359e-18	ATG2B
ENSGALG00000004196	6849.28	-1.03377	0.297279	-3.47745	0.000506214	0.0017981	UGT1A1
ENSGALG00000001720	315.706	-1.03404	0.127936	-8.08245	6.34762e-16	1.80337e-14	NA
ENSGALG00000008834	21.7937	-1.03457	0.37668	-2.74654	0.00602275	0.0161476	LOC101747367
ENSGALG00000008725	835.637	-1.03461	0.173355	-5.96817	2.39929e-09	2.4787e-08	KIF16B
ENSGALG00000050863	99.033	-1.03469	0.37093	-2.78945	0.00527979	0.0144127	NA
ENSGALG00000030550	4286.21	-1.03539	0.257857	-4.01538	5.93498e-05	0.00026582	ATP2B1
ENSGALG00000032780	531.987	-1.03552	0.128012	-8.08924	6.0036e-16	1.71968e-14	TTC13
ENSGALG00000009830	2122.27	-1.03562	0.234656	-4.41335	1.01785e-05	5.44366e-05	MGAT4D
ENSGALG00000013627	44.362	-1.03634	0.318881	-3.24992	0.00115438	0.00374954	SLC7A2
ENSGALG00000036466	1063.57	-1.03691	0.151431	-6.84739	7.52102e-12	1.16445e-10	NA
ENSGALG00000007023	927.088	-1.03715	0.092923	-11.1614	6.30162e-29	6.89096e-27	PRKAR2A
ENSGALG00000016050	1677.56	-1.03755	0.194827	-5.32547	1.00692e-07	7.96152e-07	TTC3
ENSGALG00000040995	18.7579	-1.03759	0.444456	-2.33451	0.0195693	0.0450424	NA
ENSGALG00000001545	426.721	-1.03838	0.393226	-2.64066	0.00827443	0.021339	RAB40B
ENSGALG00000030187	7706.75	-1.0387	0.295438	-3.5158	0.000438433	0.00158384	CAT
ENSGALG00000026137	2541.04	-1.03899	0.385036	-2.69842	0.00696703	0.0183345	CDKN2B
ENSGALG00000002663	532.152	-1.0406	0.12073	-8.61927	6.73838e-18	2.45105e-16	ATR
ENSGALG00000000401	124.392	-1.04271	0.162676	-6.40971	1.45795e-10	1.82764e-09	RBM15
ENSGALG00000048563	83.2237	-1.04361	0.313987	-3.32373	0.000888225	0.00297736	NA
ENSGALG00000042552	1929.14	-1.04473	0.137315	-7.60828	2.77778e-14	6.37166e-13	TJP1
ENSGALG00000011206	207.859	-1.04549	0.235788	-4.43401	9.24983e-06	4.99307e-05	KITLG
ENSGALG00000005893	242.38	-1.04591	0.15549	-6.72657	1.73714e-11	2.51487e-10	ZFAND4
ENSGALG00000015128	29.462	-1.04655	0.456726	-2.29142	0.021939	0.0496554	AQP4
ENSGALG00000012050	409.507	-1.04657	0.178236	-5.87185	4.30953e-09	4.31375e-08	TNRC6B
ENSGALG00000004059	59.8866	-1.0468	0.258492	-4.04964	5.12961e-05	0.000233661	LRRC49
ENSGALG00000028989	26.546	-1.047	0.365579	-2.86394	0.0041841	0.0117299	NA
ENSGALG00000044716	2116.93	-1.04718	0.163179	-6.41737	1.38644e-10	1.74809e-09	KIAA1109
ENSGALG00000027785	101.91	-1.0475	0.313696	-3.33921	0.000840158	0.00282635	CCBE1
ENSGALG00000052601	190.28	-1.04972	0.284977	-3.68352	0.000230033	0.00089436	NA
ENSGALG00000005198	774.42	-1.04974	0.135684	-7.73665	1.02072e-14	2.47177e-13	RPS6KB1
ENSGALG00000006083	211.433	-1.04981	0.452588	-2.31957	0.020364	0.0465941	LMINA
ENSGALG00000000478	123.362	-1.05005	0.174454	-6.01904	1.75456e-09	1.86357e-08	TANC2
ENSGALG00000042265	44.0217	-1.05012	0.285873	-3.67339	0.000239355	0.000926256	NA
ENSGALG00000008844	2833.95	-1.05057	0.32216	-3.26102	0.00111014	0.00362411	SLC31A1
ENSGALG00000010149	651.049	-1.05347	0.205303	-5.13128	2.87784e-07	2.08748e-06	CMTR1
ENSGALG00000008624	372.51	-1.05419	0.122106	-8.63342	5.95463e-18	2.18886e-16	RPAP1
ENSGALG00000041993	3286.65	-1.05451	0.230342	-4.578	4.69451e-06	2.68498e-05	UGDH
ENSGALG00000027296	108.118	-1.05467	0.450501	-2.34111	0.0192268	0.0443422	CPA5
ENSGALG00000047814	51.4486	-1.05671	0.362788	-2.91274	0.00358274	0.0102506	LOC101748328
ENSGALG00000035845	341.268	-1.05675	0.145275	-7.27414	3.48622e-13	6.66098e-12	JPH1
ENSGALG00000049903	431.516	-1.05767	0.304815	-3.46988	0.000520682	0.00184381	NA
ENSGALG00000006413	62.8391	-1.05842	0.300141	-3.5264	0.000421249	0.00153086	CEMIP
ENSGALG00000051335	209.805	-1.05852	0.164283	-6.44325	1.16944e-10	1.48851e-09	INO80C
ENSGALG00000008415	459.562	-1.05914	0.12416	-8.53047	1.4576e-17	5.03843e-16	ALS2
ENSGALG00000025851	259.019	-1.05944	0.221714	-4.77842	1.76681e-06	1.09791e-05	GPRIN3
ENSGALG00000046580	133.747	-1.0595	0.328405	-3.2262	0.00125445	0.00404359	MGARP
ENSGALG00000043711	363.122	-1.05997	0.163822	-6.47026	9.78341e-11	1.25724e-09	AGO3
ENSGALG00000014952	511.698	-1.06032	0.133145	-7.96365	1.67041e-15	4.52391e-14	CERT1
ENSGALG00000003548	1785.63	-1.0605	0.388484	-2.72985	0.00633623	0.0168788	BAIAP2L1
ENSGALG00000010177	2189.82	-1.06054	0.147014	-7.21386	5.43873e-13	1.01354e-11	ZFC3H1
ENSGALG00000009562	609.607	-1.06071	0.382379	-2.77397	0.00553767	0.0150443	PLEK2
ENSGALG00000008238	970.641	-1.06078	0.166058	-6.38799	1.68081e-10	2.08595e-09	MED13L
ENSGALG00000047341	161.84	-1.0608	0.339327	-3.12618	0.00177092	0.00548271	NA
ENSGALG00000008026	443.1	-1.06099	0.190391	-5.57271	2.50813e-08	2.19802e-07	SPATA2
ENSGALG00000004042	276.46	-1.06107	0.20803	-5.10054	3.38682e-07	2.41537e-06	NUFIP2
ENSGALG00000010311	254.526	-1.06107	0.20213	-5.24943	1.52571e-07	1.16298e-06	NAV3
ENSGALG00000008813	2241.19	-1.06149	0.343414	-3.091	0.00199485	0.00610857	CROT
ENSGALG00000014071	1267.51	-1.06175	0.113906	-9.32126	1.14966e-20	5.77719e-19	ITPR2
ENSGALG00000016321	952.149	-1.06203	0.16705	-6.35759	2.04945e-10	2.50942e-09	ICK
ENSGALG00000010061	2057.46	-1.0622	0.12081	-8.7923	1.46528e-18	5.73802e-17	LRBA
ENSGALG00000053721	25.8814	-1.06262	0.399669	-2.65876	0.00784284	0.0203541	NA
ENSGALG00000013208	414.403	-1.06358	0.238881	-4.45233	8.4945e-06	4.62121e-05	CENPE
ENSGALG00000013579	4978.21	-1.0637	0.223395	-4.76154	1.92123e-06	1.18288e-05	FAT1
ENSGALG00000012030	699.673	-1.06391	0.108673	-9.79001	1.2429e-22	7.69047e-21	QSER1
ENSGALG00000008053	261.042	-1.06393	0.156433	-6.80116	1.03782e-11	1.56773e-10	PRDM11
ENSGALG00000005609	448.466	-1.06424	0.208868	-5.09529	3.48206e-07	2.4772e-06	OGFR
ENSGALG00000052952	313.507	-1.06484	0.257476	-4.13566	3.5393e-05	0.000167222	NA
ENSGALG00000014832	823.921	-1.06504	0.177129	-6.01283	1.82311e-09	1.9293e-08	PRKAA1
ENSGALG00000028570	453.294	-1.06542	0.362151	-2.94191	0.00326192	0.00942424	C6orf132
ENSGALG00000009906	1091.9	-1.06553	0.138785	-7.67753	1.62188e-14	3.8211e-13	UBR2
ENSGALG00000015576	706.131	-1.06589	0.150249	-7.09416	1.30137e-12	2.26496e-11	ZFYVE16
ENSGALG00000008285	5627.62	-1.06634	0.207006	-5.15126	2.58743e-07	1.89501e-06	NAPEPLD
ENSGALG00000017136	438.816	-1.06654	0.306858	-3.47567	0.000509585	0.00180893	GJB6
ENSGALG00000052737	1238.37	-1.06799	0.343734	-3.10704	0.00188971	0.00581015	LOC112531693,LOC112531693,LOC112531693
ENSGALG00000043243	445.218	-1.06854	0.144055	-7.41763	1.19235e-13	2.46217e-12	CDK13
ENSGALG00000033500	3967.88	-1.06962	0.181539	-5.89198	3.81592e-09	3.84178e-08	PDCD6IP
ENSGALG00000012386	861	-1.06964	0.183944	-5.81502	6.06274e-09	5.90218e-08	LATS1
ENSGALG00000014712	144.618	-1.07042	0.156337	-6.84691	7.5462e-12	1.16731e-10	SLC38A9
ENSGALG00000014984	1267.12	-1.07154	0.371034	-2.88799	0.00387712	0.010963	F2RL1
ENSGALG00000003294	318.243	-1.07159	0.196048	-5.46597	4.60394e-08	3.84658e-07	ATAD5
ENSGALG00000006525	129.46	-1.07244	0.327466	-3.27497	0.00105672	0.00346665	NCAPG2
ENSGALG00000007157	21.319	-1.07263	0.389611	-2.75308	0.00590367	0.0158847	TENT5D
ENSGALG00000036867	126.324	-1.07318	0.243003	-4.4163	1.00403e-05	5.37576e-05	CBX6
ENSGALG00000004611	200.683	-1.07323	0.194543	-5.51667	3.45482e-08	2.95324e-07	FBXL18
ENSGALG00000054939	513.512	-1.07359	0.164098	-6.54238	6.05493e-11	8.00492e-10	RAPH1
ENSGALG00000013100	338.379	-1.07376	0.132772	-8.08722	6.10409e-16	1.74559e-14	GRB10
ENSGALG00000011618	333.889	-1.07406	0.159169	-6.74793	1.49966e-11	2.20039e-10	ADSS1
ENSGALG00000036128	419.691	-1.07417	0.121184	-8.86399	7.7201e-19	3.1362e-17	ZNF407
ENSGALG00000054256	121.054	-1.07509	0.20833	-5.16053	2.46249e-07	1.80884e-06	HAUS3
ENSGALG00000035940	529.96	-1.07557	0.15412	-6.97878	2.97758e-12	4.88408e-11	SLC2A13
ENSGALG00000005506	98.9716	-1.07638	0.326954	-3.29215	0.00099423	0.00328373	HESX1
ENSGALG00000005037	13.884	-1.07665	0.445471	-2.41688	0.0156544	0.0371428	NA
ENSGALG00000034777	1798.2	-1.07686	0.212529	-5.06689	4.04363e-07	2.83608e-06	VPS13D
ENSGALG00000010646	40.5367	-1.07713	0.354867	-3.0353	0.00240297	0.00718371	STOX2
ENSGALG00000017840	10.8399	-1.07854	0.459341	-2.34802	0.0188737	0.0436321	NA
ENSGALG00000027207	1702.54	-1.07914	0.424206	-2.54391	0.0109618	0.0273045	PERP2
ENSGALG00000029610	292.615	-1.07927	0.200616	-5.37979	7.45709e-08	6.00261e-07	RGS9
ENSGALG00000015491	2291.41	-1.07982	0.37986	-2.84267	0.00447367	0.0124633	GPR89A,GPR89A
ENSGALG00000007448	56.9028	-1.08037	0.429897	-2.51308	0.0119681	0.0294493	SPRY3
ENSGALG00000023444	30.5417	-1.08059	0.402735	-2.68312	0.00729385	0.0190761	APELA
ENSGALG00000003478	22.0942	-1.08104	0.362384	-2.98313	0.0028532	0.00839539	GFI1B
ENSGALG00000015033	1303.14	-1.0827	0.127909	-8.46466	2.56901e-17	8.41195e-16	REV3L
ENSGALG00000004329	409.984	-1.08312	0.140615	-7.70274	1.33179e-14	3.18073e-13	IQCE
ENSGALG00000028253	344.105	-1.08326	0.163355	-6.63132	3.32687e-11	4.58718e-10	ATXN1L
ENSGALG00000052223	524.468	-1.08329	0.20124	-5.38309	7.32163e-08	5.89903e-07	YPEL1
ENSGALG00000010763	884.978	-1.08401	0.116453	-9.30857	1.2957e-20	6.4923e-19	TRIP11
ENSGALG00000042099	168.71	-1.08466	0.4554	-2.38177	0.0172295	0.0403243	NA
ENSGALG00000000378	136.124	-1.08471	0.319446	-3.39559	0.00068482	0.00235455	SLC25A37
ENSGALG00000017132	384.795	-1.08495	0.133957	-8.09924	5.53055e-16	1.58941e-14	XPO4
ENSGALG00000005809	768.838	-1.08504	0.278931	-3.89	0.000100245	0.000425735	SEPTIN2
ENSGALG00000011813	371.363	-1.08506	0.227797	-4.76329	1.90463e-06	1.17388e-05	HEG1
ENSGALG00000016865	854.128	-1.08624	0.0979071	-11.0946	1.33191e-28	1.42073e-26	TPP2
ENSGALG00000009260	309.002	-1.08653	0.162908	-6.66956	2.56572e-11	3.61216e-10	TMEM62
ENSGALG00000019178	330.516	-1.0869	0.149725	-7.25931	3.8908e-13	7.39337e-12	PRDM15
ENSGALG00000047837	42.2746	-1.08709	0.347505	-3.12828	0.00175835	0.00544672	NA
ENSGALG00000037611	619.853	-1.0879	0.324962	-3.34779	0.000814587	0.00274793	MYO3AL
ENSGALG00000034253	933.001	-1.08828	0.137905	-7.89155	2.98459e-15	7.827e-14	ZNF644
ENSGALG00000002860	261.857	-1.08863	0.292544	-3.72125	0.000198242	0.000783194	MLN
ENSGALG00000053091	39.0203	-1.08919	0.300693	-3.62228	0.000292021	0.0011069	NA
ENSGALG00000030773	526.856	-1.08982	0.123656	-8.81327	1.21544e-18	4.80818e-17	CP
ENSGALG00000014924	208.326	-1.09054	0.216854	-5.02892	4.93248e-07	3.40457e-06	POLQ
ENSGALG00000042725	371.834	-1.09135	0.097844	-11.154	6.84781e-29	7.44143e-27	ZC4H2
ENSGALG00000047909	41.4781	-1.09141	0.403532	-2.70465	0.00683765	0.0180541	NA
ENSGALG00000011275	155.744	-1.09154	0.233666	-4.67135	2.99227e-06	1.77991e-05	DEPDC1
ENSGALG00000026192	155.366	-1.09159	0.255659	-4.2697	1.95734e-05	9.78782e-05	ST8SIA4
ENSGALG00000042105	386.596	-1.09178	0.26146	-4.17572	2.97045e-05	0.000142948	PLCB2
ENSGALG00000012608	839.128	-1.09184	0.203115	-5.37545	7.63926e-08	6.13789e-07	DAPK1
ENSGALG00000017050	58.8846	-1.09185	0.309418	-3.52872	0.000417574	0.00151954	SMAD9
ENSGALG00000014209	241.385	-1.09266	0.156284	-6.99152	2.7193e-12	4.49008e-11	GPR155
ENSGALG00000006860	207.189	-1.09274	0.163664	-6.67673	2.4434e-11	3.45675e-10	KIF3A
ENSGALG00000010562	55.7815	-1.09315	0.255811	-4.27327	1.92629e-05	9.64923e-05	CEP128
ENSGALG00000039720	1011.87	-1.09323	0.148555	-7.3591	1.8516e-13	3.70468e-12	MAP4K3
ENSGALG00000053914	65.4025	-1.09353	0.462037	-2.36676	0.0179443	0.0417836	SLC16A13
ENSGALG00000009505	733.647	-1.09399	0.330225	-3.31286	0.00092348	0.00308187	PNPLA8
ENSGALG00000043044	134.689	-1.09454	0.20151	-5.43166	5.58324e-08	4.59204e-07	IL1R1
ENSGALG00000010309	21.3525	-1.0946	0.358415	-3.05399	0.00225817	0.00680817	ZC2HC1C
ENSGALG00000016506	421.742	-1.09639	0.135997	-8.06186	7.51397e-16	2.12087e-14	ZNF512
ENSGALG00000028186	154.481	-1.09704	0.305142	-3.59517	0.000324185	0.00121348	RERG
ENSGALG00000006562	373.08	-1.09775	0.373971	-2.93538	0.00333143	0.00960112	MCF2
ENSGALG00000005206	631.174	-1.09776	0.217824	-5.03966	4.66365e-07	3.2308e-06	ACSL3
ENSGALG00000008875	213.741	-1.09795	0.185874	-5.90696	3.4847e-09	3.53698e-08	PLCB1
ENSGALG00000005652	1740.73	-1.09843	0.157948	-6.95437	3.54141e-12	5.77623e-11	DIDO1
ENSGALG00000009915	2801.44	-1.09873	0.166084	-6.61546	3.70389e-11	5.06684e-10	EML4
ENSGALG00000051869	46.2581	-1.09879	0.294107	-3.73601	0.000186961	0.000741828	LOC107050650
ENSGALG00000015438	170.51	-1.09894	0.197483	-5.56474	2.62541e-08	2.29272e-07	MPZL1
ENSGALG00000049498	13.5452	-1.09942	0.438524	-2.50709	0.0121728	0.0298982	NA
ENSGALG00000052067	12.9743	-1.09992	0.445848	-2.46704	0.0136236	0.0328991	NA
ENSGALG00000011806	8440.9	-1.10024	0.362979	-3.03114	0.00243634	0.00727214	MUC13
ENSGALG00000007575	498.937	-1.10068	0.11049	-9.96177	2.24047e-23	1.47557e-21	NA
ENSGALG00000006840	928.283	-1.1011	0.172131	-6.39689	1.58571e-10	1.9764e-09	AKAP13
ENSGALG00000016889	178.013	-1.10146	0.147937	-7.44543	9.66288e-14	2.04142e-12	RAP2A
ENSGALG00000036418	3680.47	-1.10189	0.271821	-4.05375	5.04023e-05	0.000230072	ANXA13
ENSGALG00000017000	197.347	-1.10298	0.162558	-6.78511	1.16e-11	1.73721e-10	RCBTB2
ENSGALG00000008098	984.12	-1.10316	0.199354	-5.53366	3.13616e-08	2.69676e-07	NAMPTP1
ENSGALG00000031009	299.562	-1.10331	0.154134	-7.15817	8.1764e-13	1.47625e-11	ARHGEF7
ENSGALG00000016883	1079.32	-1.10369	0.10972	-10.0592	8.37021e-24	5.77511e-22	DOCK9
ENSGALG00000011366	14.8692	-1.10396	0.421323	-2.62021	0.00878753	0.0225352	MOK
ENSGALG00000014773	1419.9	-1.1049	0.091785	-12.0379	2.24472e-33	3.68197e-31	ERBIN
ENSGALG00000014064	36.7571	-1.10522	0.289714	-3.81488	0.000136249	0.000560171	NA
ENSGALG00000013720	83.125	-1.1067	0.36299	-3.04886	0.00229714	0.00691249	FBXO15
ENSGALG00000012917	65.4072	-1.10784	0.287894	-3.84808	0.000119046	0.000496215	CDH6
ENSGALG00000016622	383.313	-1.10802	0.177408	-6.2456	4.22166e-10	4.95625e-09	STS
ENSGALG00000004108	759.127	-1.1084	0.136587	-8.11494	4.86036e-16	1.40845e-14	NA
ENSGALG00000029435	98.6842	-1.1088	0.278846	-3.97639	6.99704e-05	0.000308462	CYP7B1
ENSGALG00000038782	309.478	-1.11092	0.289529	-3.83699	0.00012455	0.000516345	ZC3H12D
ENSGALG00000009740	602.726	-1.11157	0.252124	-4.40881	1.0394e-05	5.54357e-05	RASGRP1
ENSGALG00000040189	582.881	-1.11234	0.40538	-2.74394	0.00607064	0.016266	RIPK4
ENSGALG00000014614	611.271	-1.11254	0.136333	-8.16047	3.33736e-16	9.85173e-15	TNKS2
ENSGALG00000040152	264.159	-1.11266	0.241347	-4.61022	4.02237e-06	2.33279e-05	CCNJL
ENSGALG00000006925	357.449	-1.11301	0.141591	-7.8607	3.8198e-15	9.82467e-14	CCP110
ENSGALG00000037629	1081.66	-1.11373	0.304669	-3.65552	0.00025666	0.000987163	TRANK1
ENSGALG00000012579	1044.84	-1.11379	0.146633	-7.59576	3.05993e-14	6.9365e-13	BAZ2B
ENSGALG00000010119	754.183	-1.11504	0.337368	-3.3051	0.000949409	0.00315931	CDKL2
ENSGALG00000042354	159.48	-1.11648	0.264456	-4.22178	2.42385e-05	0.000119049	PREX2
ENSGALG00000002326	1957.34	-1.11655	0.105747	-10.5587	4.62809e-26	4.01386e-24	ATP8B4
ENSGALG00000014510	2475.23	-1.11681	0.260965	-4.27955	1.87272e-05	9.40254e-05	FBXL5
ENSGALG00000005932	13.3199	-1.11682	0.464799	-2.4028	0.0162699	0.0383866	MYT1
ENSGALG00000004285	2075.46	-1.11766	0.363067	-3.0784	0.00208115	0.00634267	HNF4A
ENSGALG00000039935	88.8391	-1.1177	0.298248	-3.74756	0.000178564	0.000712902	PDE1C
ENSGALG00000005403	1290.5	-1.11774	0.32461	-3.44332	0.000574625	0.00201553	DHRS11
ENSGALG00000011168	192.742	-1.11778	0.170575	-6.55299	5.63972e-11	7.52555e-10	C12orf29
ENSGALG00000054345	145.646	-1.11823	0.211378	-5.29018	1.22193e-07	9.50169e-07	RFKL
ENSGALG00000009800	401.004	-1.11853	0.199018	-5.62026	1.90667e-08	1.70093e-07	SETD7
ENSGALG00000054252	28.7605	-1.11876	0.477002	-2.34541	0.0190064	0.0438921	TM4SF1
ENSGALG00000041787	327.123	-1.11899	0.216716	-5.16338	2.42533e-07	1.78456e-06	PLA2G15
ENSGALG00000011342	205.025	-1.11923	0.221891	-5.04403	4.55829e-07	3.16766e-06	FGD6
ENSGALG00000015453	12.5456	-1.11949	0.43258	-2.58792	0.00965565	0.0244549	DUSP27
ENSGALG00000015433	489.743	-1.12063	0.294143	-3.80982	0.000139069	0.000570685	ABCA1
ENSGALG00000014453	408.623	-1.12093	0.351905	-3.18531	0.00144598	0.00458866	FAM46C
ENSGALG00000040879	305.363	-1.12155	0.119888	-9.35496	8.36306e-21	4.23931e-19	NUDCD1
ENSGALG00000051905	379.737	-1.12183	0.416792	-2.69157	0.0071116	0.0186782	PPP1R14D
ENSGALG00000015331	3026.67	-1.12253	0.180816	-6.20812	5.36218e-10	6.19895e-09	GNE
ENSGALG00000006192	1964.81	-1.12272	0.323652	-3.46892	0.000522547	0.00184928	USH1C
ENSGALG00000051773	27.2094	-1.12282	0.45112	-2.48897	0.0128115	0.0312025	JHY
ENSGALG00000039349	97.1609	-1.12307	0.27418	-4.09609	4.20184e-05	0.000195236	DISC1
ENSGALG00000009036	828.906	-1.1234	0.178607	-6.28978	3.17917e-10	3.79124e-09	GANC
ENSGALG00000005929	416.834	-1.12476	0.183513	-6.12908	8.83889e-10	9.87038e-09	NA
ENSGALG00000013742	10033.4	-1.12571	0.362856	-3.10235	0.00191988	0.00589562	EZR
ENSGALG00000028254	523.819	-1.12584	0.147108	-7.65314	1.96123e-14	4.58949e-13	WASHC4
ENSGALG00000011673	13.2153	-1.1273	0.492081	-2.29087	0.0219707	0.0496964	STX11
ENSGALG00000015682	439.352	-1.12909	0.207352	-5.44529	5.17206e-08	4.28018e-07	UGCG
ENSGALG00000009428	1352.56	-1.12911	0.128445	-8.79058	1.48789e-18	5.81348e-17	SUSD6
ENSGALG00000016132	1183.8	-1.12914	0.275141	-4.10385	4.0633e-05	0.000189457	IGSF5
ENSGALG00000004355	1355.94	-1.12922	0.288535	-3.91364	9.09158e-05	0.000390213	MCU
ENSGALG00000005840	415.814	-1.13067	0.150752	-7.50019	6.37233e-14	1.38322e-12	DENND5A
ENSGALG00000012207	459.109	-1.13073	0.127994	-8.83425	1.00774e-18	4.04657e-17	CCNT2
ENSGALG00000002159	10319.3	-1.13267	0.34127	-3.31899	0.000903421	0.00302364	ACOX1
ENSGALG00000016897	279.323	-1.13307	0.234346	-4.83504	1.3312e-06	8.4969e-06	GPR180
ENSGALG00000029322	104.065	-1.13431	0.263115	-4.31109	1.62455e-05	8.26873e-05	FBXO39
ENSGALG00000035761	539.25	-1.1351	0.398417	-2.84902	0.00438536	0.0122487	ACCSL
ENSGALG00000042522	804.416	-1.1358	0.211359	-5.3738	7.70936e-08	6.18849e-07	ZDHHC7
ENSGALG00000004621	865.147	-1.13597	0.200801	-5.65721	1.53854e-08	1.39108e-07	PREX1
ENSGALG00000034860	5865.79	-1.13619	0.311779	-3.64421	0.000268219	0.00102653	BCHE
ENSGALG00000040156	2847.43	-1.13678	0.122345	-9.29158	1.5201e-20	7.57308e-19	CCDC88C
ENSGALG00000000430	493.477	-1.13784	0.15547	-7.31869	2.50412e-13	4.88655e-12	SPPL2C
ENSGALG00000002551	56.0504	-1.13932	0.3229	-3.52841	0.000418062	0.001521	CFAP70
ENSGALG00000014831	211.417	-1.13966	0.166522	-6.84391	7.70602e-12	1.18992e-10	TRMT11
ENSGALG00000008010	436.793	-1.13971	0.169033	-6.74253	1.55654e-11	2.27425e-10	PTPN1
ENSGALG00000011084	26.55	-1.14	0.365344	-3.12034	0.00180644	0.00558472	CCSAP
ENSGALG00000009177	929.204	-1.14011	0.114668	-9.94274	2.71265e-23	1.76647e-21	FMR1
ENSGALG00000004627	729.055	-1.1402	0.40305	-2.82892	0.00467054	0.0129475	NA
ENSGALG00000032776	237.713	-1.14029	0.204091	-5.5872	2.30765e-08	2.03361e-07	WDR7
ENSGALG00000017120	519.403	-1.1404	0.15127	-7.53881	4.74271e-14	1.05047e-12	SACS
ENSGALG00000004899	10491.4	-1.14094	0.405098	-2.81646	0.00485555	0.0133793	PEPD
ENSGALG00000031734	755.475	-1.14141	0.38796	-2.94207	0.00326027	0.00942104	AQP11
ENSGALG00000017309	157.576	-1.14144	0.235859	-4.83948	1.30178e-06	8.32442e-06	RNF169
ENSGALG00000009168	304.202	-1.14226	0.178466	-6.40041	1.5496e-10	1.93973e-09	AFF2
ENSGALG00000006652	646.997	-1.14318	0.164453	-6.9514	3.6169e-12	5.88279e-11	DIP2C
ENSGALG00000013134	680.731	-1.14335	0.178341	-6.41102	1.44548e-10	1.81462e-09	PLEKHA5
ENSGALG00000006966	412.113	-1.14336	0.147171	-7.76892	7.91556e-15	1.96051e-13	ZNF518A
ENSGALG00000008081	577.136	-1.14349	0.215894	-5.29656	1.18006e-07	9.21638e-07	PIK3CG
ENSGALG00000016792	194.127	-1.14375	0.20379	-5.6124	1.99536e-08	1.77641e-07	MFSD9
ENSGALG00000041821	875.334	-1.14375	0.151907	-7.52927	5.10256e-14	1.12444e-12	NAA25
ENSGALG00000000830	88.1161	-1.14517	0.222485	-5.14716	2.64456e-07	1.93116e-06	NA
ENSGALG00000012256	2266.49	-1.14523	0.109428	-10.4657	1.24216e-25	1.01875e-23	UTRN
ENSGALG00000052678	126.908	-1.14605	0.425382	-2.69416	0.00705662	0.0185506	NA
ENSGALG00000014675	34.7303	-1.14618	0.286889	-3.9952	6.46397e-05	0.00028678	RHOBTB3
ENSGALG00000002242	71.6885	-1.14673	0.361962	-3.1681	0.00153439	0.00483479	GALNT9
ENSGALG00000028994	152.016	-1.14732	0.258535	-4.43779	9.08868e-06	4.91524e-05	SAP30L
ENSGALG00000039161	67.9782	-1.14787	0.257268	-4.46176	8.12899e-06	4.43903e-05	RUFY2
ENSGALG00000005284	16.643	-1.14846	0.418522	-2.74408	0.00606801	0.0162615	LRRC39
ENSGALG00000016224	10217.4	-1.14964	0.259681	-4.42714	9.54896e-06	5.14177e-05	MAOA
ENSGALG00000039102	235.097	-1.1503	0.183653	-6.26344	3.76571e-10	4.44799e-09	TOX
ENSGALG00000043642	213.414	-1.15058	0.266865	-4.31145	1.62189e-05	8.25765e-05	ANLN
ENSGALG00000014978	3924.89	-1.15063	0.238991	-4.81451	1.47558e-06	9.31928e-06	IQGAP2
ENSGALG00000016543	209.367	-1.15063	0.229103	-5.02233	5.10482e-07	3.51793e-06	NHS
ENSGALG00000031900	13.1014	-1.15144	0.46188	-2.49294	0.0126691	0.0309423	NA
ENSGALG00000007098	969.126	-1.15209	0.205818	-5.59759	2.17348e-08	1.92415e-07	KIF21A
ENSGALG00000003536	625.116	-1.15235	0.113311	-10.1698	2.70391e-24	1.95887e-22	KLHL11
ENSGALG00000048601	618.796	-1.15285	0.280824	-4.10524	4.03893e-05	0.000188422	LRRC66
ENSGALG00000008474	80.4897	-1.15301	0.250984	-4.59397	4.34884e-06	2.50857e-05	CARF
ENSGALG00000039178	1164.55	-1.1531	0.126862	-9.08943	9.95607e-20	4.50797e-18	CHD9
ENSGALG00000037618	286.849	-1.15311	0.184447	-6.25175	4.05879e-10	4.77471e-09	ASAP1
ENSGALG00000037791	1094.12	-1.15317	0.274942	-4.19422	2.73808e-05	0.000132869	FRMD4B
ENSGALG00000010699	400.062	-1.15407	0.139502	-8.27279	1.30855e-16	4.03399e-15	MIOS
ENSGALG00000017405	206.001	-1.1543	0.239554	-4.81853	1.44617e-06	9.15679e-06	NPR3
ENSGALG00000003227	228.209	-1.15543	0.252276	-4.58004	4.64878e-06	2.66321e-05	RAB11FIP4
ENSGALG00000026322	191.788	-1.15553	0.15344	-7.53079	5.0434e-14	1.11281e-12	ARMT1
ENSGALG00000009723	405.45	-1.15591	0.170714	-6.77102	1.27874e-11	1.89473e-10	FMN1
ENSGALG00000040834	1494.78	-1.15643	0.290852	-3.97602	7.00792e-05	0.000308707	LGR4
ENSGALG00000013468	475.411	-1.15672	0.209817	-5.51298	3.52801e-08	3.00546e-07	TLR3
ENSGALG00000047577	164.936	-1.15721	0.148355	-7.8003	6.17593e-15	1.54727e-13	NA
ENSGALG00000013091	2471.03	-1.15748	0.340429	-3.40005	0.000673724	0.00232421	EPS8
ENSGALG00000015665	899.621	-1.15762	0.305659	-3.7873	0.000152292	0.000619683	SH3BP2
ENSGALG00000038043	111.94	-1.1577	0.211179	-5.48207	4.20378e-08	3.53439e-07	HECTD2
ENSGALG00000041680	25.7366	-1.15797	0.349458	-3.31362	0.000920981	0.00307412	KCNT2
ENSGALG00000011566	93.265	-1.15823	0.272034	-4.25764	2.06592e-05	0.000102894	GYPC
ENSGALG00000010764	622.968	-1.15843	0.362043	-3.1997	0.00137572	0.00438973	FBXO8
ENSGALG00000009705	281.539	-1.15864	0.235977	-4.90997	9.10883e-07	5.98873e-06	RYR3
ENSGALG00000036598	57.4216	-1.15885	0.316902	-3.65681	0.000255375	0.000982563	SHISAL1
ENSGALG00000004710	1855.27	-1.15886	0.180576	-6.41759	1.38449e-10	1.74688e-09	TMOD3
ENSGALG00000011609	44.574	-1.1591	0.317461	-3.65116	0.000261061	0.00100178	NA
ENSGALG00000006855	3248.94	-1.15937	0.34138	-3.39614	0.000683431	0.00235024	MELTF
ENSGALG00000014159	1679.51	-1.15953	0.110676	-10.4768	1.10402e-25	9.18452e-24	PACSIN2
ENSGALG00000016382	123.356	-1.16043	0.170026	-6.825	8.79267e-12	1.34339e-10	MBTPS2
ENSGALG00000039855	140.67	-1.16044	0.179274	-6.47299	9.60838e-11	1.23742e-09	SNX29
ENSGALG00000016144	2372.07	-1.16086	0.310139	-3.74303	0.000181814	0.000723554	TMPRSS2
ENSGALG00000029198	213.799	-1.1614	0.172444	-6.73496	1.63974e-11	2.3818e-10	YDJC
ENSGALG00000009886	519.158	-1.16167	0.208805	-5.5634	2.64567e-08	2.30578e-07	USP38
ENSGALG00000003792	587.695	-1.1619	0.27844	-4.17291	3.00734e-05	0.000144444	FYB
ENSGALG00000007791	239.096	-1.16206	0.500999	-2.31948	0.020369	0.0465994	OTOP2
ENSGALG00000013138	367.453	-1.16281	0.149889	-7.75777	8.64342e-15	2.1347e-13	TMEM245
ENSGALG00000012416	1034.31	-1.16307	0.369563	-3.14716	0.00164862	0.00514439	LOC100858460
ENSGALG00000004231	640.374	-1.16344	0.292917	-3.97191	7.12986e-05	0.000313206	IFNLR1
ENSGALG00000009858	284.017	-1.16351	0.209282	-5.55954	2.70484e-08	2.35263e-07	SLC30A1
ENSGALG00000008784	19.3299	-1.16414	0.438222	-2.65652	0.00789525	0.0204613	NA
ENSGALG00000025355	12.3028	-1.16418	0.494054	-2.35637	0.0184543	0.0427935	NA
ENSGALG00000006011	594.796	-1.16445	0.170547	-6.82774	8.62642e-12	1.32264e-10	KIAA0753
ENSGALG00000011838	8086.57	-1.16527	0.310138	-3.75726	0.000171784	0.000688841	GUCY2C
ENSGALG00000012875	14.1247	-1.16591	0.499821	-2.33265	0.0196665	0.0452362	WEE2
ENSGALG00000009443	251.897	-1.16639	0.169509	-6.88101	5.94276e-12	9.35932e-11	TMEM168
ENSGALG00000046150	919.49	-1.16769	0.144466	-8.0828	6.32988e-16	1.80337e-14	DIP2A
ENSGALG00000034397	109.527	-1.16806	0.352193	-3.31654	0.00091139	0.00304561	NA
ENSGALG00000002781	349.186	-1.16916	0.243106	-4.80928	1.51472e-06	9.53875e-06	BRCA1
ENSGALG00000015877	182.25	-1.16977	0.199466	-5.86451	4.50454e-09	4.49085e-08	SH3BGRL2
ENSGALG00000029709	608.61	-1.17009	0.171923	-6.8059	1.00421e-11	1.5196e-10	INPP4A
ENSGALG00000034829	1499.71	-1.17051	0.118125	-9.90903	3.80316e-23	2.44006e-21	PDXDC1
ENSGALG00000015107	929.675	-1.17085	0.213043	-5.49582	3.889e-08	3.29202e-07	PIP5K1B
ENSGALG00000002818	437.414	-1.17139	0.181869	-6.44087	1.18793e-10	1.50983e-09	VAT1
ENSGALG00000010629	1720.84	-1.17179	0.13575	-8.63197	6.03057e-18	2.20744e-16	TUT4
ENSGALG00000038688	45.733	-1.17248	0.363	-3.22996	0.00123807	0.00399672	ADAMTS17
ENSGALG00000012909	180.017	-1.17322	0.209174	-5.60885	2.03679e-08	1.81237e-07	C5orf22
ENSGALG00000011291	776.721	-1.17393	0.180398	-6.50746	7.64296e-11	9.97659e-10	NR1D2
ENSGALG00000027397	21.2519	-1.17523	0.35798	-3.28295	0.00102726	0.00337893	NA
ENSGALG00000008293	202.771	-1.17761	0.228325	-5.15758	2.50157e-07	1.836e-06	SH3PXD2A
ENSGALG00000041795	1387.06	-1.17833	0.220953	-5.33295	9.66321e-08	7.66488e-07	WWP1
ENSGALG00000012813	1592.06	-1.17857	0.105379	-11.1841	4.88024e-29	5.61938e-27	PRPF4B
ENSGALG00000035919	1975.66	-1.17868	0.196125	-6.0098	1.85747e-09	1.96327e-08	EPN2
ENSGALG00000030598	869.939	-1.17878	0.105519	-11.1713	5.63783e-29	6.31798e-27	BTAF1
ENSGALG00000025674	21.0776	-1.17893	0.398742	-2.95662	0.00311029	0.0090416	SNORD127
ENSGALG00000051487	26.3648	-1.18029	0.473829	-2.49097	0.0127397	0.0310796	NA
ENSGALG00000053254	2934.02	-1.18042	0.394204	-2.99445	0.00274943	0.00812309	EHHADH
ENSGALG00000012395	558.87	-1.18092	0.160665	-7.35024	1.97846e-13	3.93586e-12	PLEKHG1
ENSGALG00000001983	38.8253	-1.18118	0.365426	-3.23235	0.00122775	0.00396561	FNDC7
ENSGALG00000039454	319.021	-1.18133	0.157683	-7.49179	6.79422e-14	1.46747e-12	SP4
ENSGALG00000004806	1317.22	-1.18172	0.164287	-7.19304	6.33645e-13	1.16708e-11	EDEM3
ENSGALG00000009759	66.9451	-1.1821	0.263655	-4.48351	7.34266e-06	4.03626e-05	SLC16A7
ENSGALG00000003558	215.717	-1.18225	0.164046	-7.20683	5.7269e-13	1.06269e-11	NADK2
ENSGALG00000014426	326.781	-1.18249	0.165264	-7.15518	8.35639e-13	1.50096e-11	KPNA1
ENSGALG00000017902	33.8473	-1.18265	0.34263	-3.45168	0.00055711	0.00196003	U2
ENSGALG00000026422	2637.15	-1.18273	0.288698	-4.09679	4.18916e-05	0.000194855	PARP14
ENSGALG00000036754	1112.65	-1.18381	0.344566	-3.43567	0.000591088	0.00206744	CHKA
ENSGALG00000007955	745.387	-1.18524	0.501492	-2.36343	0.0181067	0.0421053	SLC16A5
ENSGALG00000047720	380.502	-1.18561	0.260251	-4.55564	5.2226e-06	2.96266e-05	KLHDC7A
ENSGALG00000016805	4439.27	-1.1859	0.304709	-3.8919	9.94639e-05	0.000422625	SULT1C3
ENSGALG00000009287	703.299	-1.18687	0.118863	-9.98518	1.7698e-23	1.18809e-21	ATF2
ENSGALG00000036677	1135.69	-1.18696	0.133548	-8.88785	6.23018e-19	2.56085e-17	ITSN1
ENSGALG00000027152	1044.85	-1.1874	0.120125	-9.88469	4.85065e-23	3.10067e-21	HELZ
ENSGALG00000034100	1558.38	-1.1881	0.233818	-5.08129	3.74872e-07	2.64525e-06	UACA
ENSGALG00000041253	900.057	-1.18852	0.232314	-5.11599	3.12094e-07	2.25068e-06	MYRF
ENSGALG00000015556	250.563	-1.18941	0.218545	-5.4424	5.25687e-08	4.34804e-07	AFAP1
ENSGALG00000007703	562.36	-1.19049	0.237438	-5.01392	5.33313e-07	3.66366e-06	LOC422320
ENSGALG00000014907	514.088	-1.19068	0.291558	-4.08386	4.42942e-05	0.000204771	DCBLD1
ENSGALG00000011008	317.96	-1.19149	0.25202	-4.72776	2.27009e-06	1.382e-05	MAP3K21
ENSGALG00000005958	93.0489	-1.19168	0.3278	-3.63538	0.000277567	0.00105858	NA
ENSGALG00000015570	50.8956	-1.1919	0.317707	-3.75155	0.000175741	0.000702602	GPR63
ENSGALG00000006237	1331.64	-1.19295	0.101472	-11.7564	6.5449e-32	9.10369e-30	PKN2
ENSGALG00000004949	384.879	-1.19368	0.150685	-7.92172	2.34245e-15	6.22754e-14	KIAA0355
ENSGALG00000023070	135.491	-1.19397	0.391924	-3.04642	0.00231581	0.00695783	SPIA1
ENSGALG00000042992	28.5665	-1.19437	0.476019	-2.50907	0.0121049	0.0297524	NA
ENSGALG00000003432	20.2096	-1.19576	0.487433	-2.45318	0.0141601	0.0340339	AGXT2
ENSGALG00000008507	2121.95	-1.19614	0.0850395	-14.0657	6.16953e-45	2.68174e-42	THOC2
ENSGALG00000049079	11.2463	-1.19625	0.518185	-2.30854	0.0209692	0.0478216	NA
ENSGALG00000040089	521.773	-1.19641	0.106458	-11.2384	2.64168e-29	3.14595e-27	HPS3
ENSGALG00000042851	62.7312	-1.19755	0.376066	-3.18442	0.00145044	0.00460198	PPARGC1A
ENSGALG00000053878	37.677	-1.19793	0.384164	-3.11828	0.0018191	0.00561608	NA
ENSGALG00000043018	766.409	-1.19818	0.252287	-4.7493	2.04127e-06	1.25177e-05	DLG5
ENSGALG00000009859	631.165	-1.19824	0.201327	-5.95172	2.65334e-09	2.73141e-08	TBC1D30
ENSGALG00000054815	15.332	-1.19848	0.498089	-2.40615	0.0161216	0.0381111	NA
ENSGALG00000012171	270.148	-1.19852	0.230378	-5.20243	1.96699e-07	1.47033e-06	GPR39
ENSGALG00000051796	38.0217	-1.19856	0.311472	-3.84805	0.000119063	0.000496215	ANKRD31
ENSGALG00000006094	360.353	-1.20008	0.162377	-7.39069	1.46074e-13	2.97747e-12	PHF6
ENSGALG00000034999	351.617	-1.20093	0.152331	-7.8837	3.17816e-15	8.2599e-14	ZHX1
ENSGALG00000005248	611.899	-1.20138	0.242102	-4.96231	6.96584e-07	4.68711e-06	CDC14A
ENSGALG00000031932	467.885	-1.20157	0.198319	-6.05879	1.37151e-09	1.48484e-08	AGPAT3
ENSGALG00000008951	98.0756	-1.2017	0.213778	-5.62124	1.89588e-08	1.69218e-07	MIGA1
ENSGALG00000003849	15.9623	-1.20182	0.402879	-2.98308	0.00285367	0.00839539	TRPM1
ENSGALG00000011153	2762.54	-1.20205	0.186392	-6.44905	1.12554e-10	1.43579e-09	LY75
ENSGALG00000030419	394.553	-1.20623	0.170867	-7.05949	1.67119e-12	2.85713e-11	GLS2
ENSGALG00000034946	19.185	-1.20765	0.482122	-2.50486	0.0122501	0.0300667	NA
ENSGALG00000049622	145.337	-1.20768	0.206416	-5.85072	4.89464e-09	4.85748e-08	NA
ENSGALG00000015221	14.5077	-1.20834	0.433483	-2.78751	0.00531155	0.0144911	CCDC181
ENSGALG00000006933	36.3948	-1.20873	0.264624	-4.56774	4.93018e-06	2.80776e-05	MOSMO
ENSGALG00000005268	122.81	-1.209	0.196978	-6.13771	8.3719e-10	9.37298e-09	SEC22C
ENSGALG00000010694	456.037	-1.21163	0.109825	-11.0324	2.66725e-28	2.76044e-26	SECISBP2
ENSGALG00000004559	106.594	-1.21252	0.224876	-5.39197	6.96903e-08	5.63644e-07	DPY19L3
ENSGALG00000009551	1322.87	-1.21277	0.10732	-11.3004	1.3055e-29	1.58732e-27	DYNC1I2
ENSGALG00000047235	60.0983	-1.2129	0.21748	-5.57706	2.44623e-08	2.14811e-07	NA
ENSGALG00000006542	1121.92	-1.21294	0.122292	-9.91832	3.46523e-23	2.23148e-21	ESYT2
ENSGALG00000007843	1061.07	-1.213	0.126744	-9.57051	1.06383e-21	5.94751e-20	ATRX
ENSGALG00000040212	719.174	-1.21472	0.12158	-9.99108	1.66752e-23	1.12377e-21	FYCO1
ENSGALG00000008482	1473.54	-1.21675	0.10397	-11.7029	1.23178e-31	1.68638e-29	STAG2
ENSGALG00000050831	1546.39	-1.2172	0.444488	-2.73843	0.0061733	0.0165041	LOC769704
ENSGALG00000011854	660.638	-1.21828	0.181441	-6.71447	1.88755e-11	2.7168e-10	UBN2
ENSGALG00000029279	25.7213	-1.21847	0.339094	-3.5933	0.000326518	0.0012209	MAPK15
ENSGALG00000003568	240.786	-1.21889	0.229322	-5.31516	1.06563e-07	8.38758e-07	PPP1R16B
ENSGALG00000048343	6275.85	-1.22001	0.462902	-2.63558	0.00839942	0.0216453	CES1L2
ENSGALG00000015386	59.7198	-1.22091	0.223389	-5.4654	4.61863e-08	3.85336e-07	RNF170
ENSGALG00000032308	37.9046	-1.22112	0.355661	-3.43338	0.000596116	0.00208461	LRMDA
ENSGALG00000033304	120.06	-1.22126	0.275406	-4.4344	9.2327e-06	4.98847e-05	MYBL1
ENSGALG00000016456	112.369	-1.22206	0.231263	-5.2843	1.26186e-07	9.78153e-07	LPIN1,LPIN1
ENSGALG00000004437	242.904	-1.22241	0.346371	-3.52919	0.000416834	0.00151716	LHFPL2
ENSGALG00000032366	579.646	-1.22366	0.195041	-6.27385	3.52235e-10	4.16903e-09	MEF2A
ENSGALG00000012200	354.265	-1.22407	0.393993	-3.10684	0.00189099	0.00581305	GCH1
ENSGALG00000012588	111.531	-1.2241	0.241215	-5.07472	3.88065e-07	2.72949e-06	KIF27
ENSGALG00000017234	583.092	-1.22442	0.291504	-4.20035	2.66503e-05	0.000129577	FOLH1
ENSGALG00000031130	633.315	-1.22581	0.154844	-7.91643	2.44418e-15	6.48808e-14	GGH
ENSGALG00000032659	460.724	-1.22606	0.123224	-9.9499	2.52445e-23	1.6501e-21	ZBED4
ENSGALG00000014862	1899.53	-1.22691	0.283892	-4.32174	1.54806e-05	7.92117e-05	HMGCS1
ENSGALG00000006978	775.653	-1.22705	0.119011	-10.3104	6.3247e-25	4.86582e-23	APOOL
ENSGALG00000003135	2001.89	-1.22839	0.28093	-4.37259	1.22779e-05	6.43015e-05	ANK3
ENSGALG00000016350	141.017	-1.22883	0.25867	-4.75056	2.02858e-06	1.24588e-05	ARHGEF10
ENSGALG00000011432	3447.6	-1.22901	0.20359	-6.03669	1.57303e-09	1.69142e-08	CDC42BPB
ENSGALG00000042883	784.394	-1.23025	0.226264	-5.43726	5.41048e-08	4.46474e-07	VCPIP1
ENSGALG00000016289	3636.12	-1.23231	0.212366	-5.80275	6.52352e-09	6.32949e-08	DST
ENSGALG00000008608	412.147	-1.23281	0.418457	-2.94608	0.0032183	0.00932078	FETUB
ENSGALG00000016164	98.9522	-1.23352	0.328362	-3.75659	0.000172242	0.000690428	ABCG1
ENSGALG00000017304	293.481	-1.23367	0.280498	-4.39815	1.0918e-05	5.79635e-05	PGM2L1
ENSGALG00000004280	1061.55	-1.23368	0.251078	-4.91355	8.94414e-07	5.89506e-06	NA
ENSGALG00000003641	1275.36	-1.23546	0.082739	-14.932	2.04009e-50	1.10847e-47	KAT6A
ENSGALG00000006167	1200.58	-1.23553	0.194161	-6.36344	1.97278e-10	2.42066e-09	LRRC8B
ENSGALG00000016375	13.5016	-1.2357	0.440858	-2.80294	0.00506394	0.0138831	PHEX
ENSGALG00000026728	68.6946	-1.23609	0.231923	-5.32975	9.83471e-08	7.78316e-07	NA
ENSGALG00000050210	406.869	-1.23627	0.133802	-9.23951	2.47625e-20	1.2128e-18	NA
ENSGALG00000015058	51.5573	-1.23662	0.283357	-4.36418	1.27601e-05	6.64051e-05	PTPRD
ENSGALG00000011421	27.2336	-1.23744	0.461241	-2.68285	0.00729979	0.0190854	HAL
ENSGALG00000012570	1238.46	-1.23753	0.144448	-8.56727	1.05967e-17	3.73721e-16	TANC1
ENSGALG00000016468	300.781	-1.23771	0.131835	-9.38828	6.09861e-21	3.14649e-19	GEN1
ENSGALG00000009572	18.2752	-1.23868	0.508059	-2.43807	0.0147658	0.0352704	ADAMTS20
ENSGALG00000008444	202.786	-1.23901	0.53661	-2.30896	0.0209456	0.0477741	TUBAL3
ENSGALG00000042626	25.6725	-1.23995	0.335744	-3.69314	0.000221503	0.00086429	SYT4
ENSGALG00000049653	2305.14	-1.24029	0.176062	-7.0446	1.85994e-12	3.14886e-11	KMT2C
ENSGALG00000021274	556.957	-1.24134	0.461561	-2.68943	0.00715746	0.0187646	LOC427778
ENSGALG00000040651	264.832	-1.24138	0.180197	-6.88905	5.61652e-12	8.88575e-11	IGF1R
ENSGALG00000012197	37.9048	-1.2414	0.35789	-3.46867	0.000523042	0.00185066	ACMSD
ENSGALG00000043591	610.543	-1.24159	0.149742	-8.29155	1.11785e-16	3.46453e-15	PLA2G4F
ENSGALG00000052375	33.0515	-1.24187	0.418574	-2.9669	0.00300823	0.00878027	NA
ENSGALG00000049429	37.7853	-1.24202	0.441068	-2.81595	0.00486338	0.0133945	NA
ENSGALG00000029935	926.96	-1.2421	0.25197	-4.92956	8.24136e-07	5.47127e-06	EPB41L4B
ENSGALG00000015351	688.092	-1.2427	0.178648	-6.95616	3.49679e-12	5.70879e-11	CBLB
ENSGALG00000005074	767.552	-1.24283	0.259221	-4.79448	1.63096e-06	1.02042e-05	FAM102A
ENSGALG00000012061	5343.76	-1.24347	0.324958	-3.82656	0.000129945	0.000536919	GPD1L2
ENSGALG00000043053	110.554	-1.2445	0.429197	-2.8996	0.00373638	0.010629	DAO
ENSGALG00000010668	335.193	-1.24487	0.320032	-3.88985	0.000100307	0.000425896	WWC2
ENSGALG00000043573	2268.64	-1.24518	0.300433	-4.1446	3.40403e-05	0.000161225	CHMP4C
ENSGALG00000030357	215.331	-1.24632	0.186762	-6.67328	2.50148e-11	3.52743e-10	ABL2
ENSGALG00000049684	281.841	-1.24761	0.390397	-3.19576	0.00139463	0.00444274	SPAG1
ENSGALG00000012973	20.9642	-1.24765	0.394087	-3.16592	0.00154593	0.00486411	ESR1
ENSGALG00000001256	1265.91	-1.24842	0.26572	-4.69824	2.62416e-06	1.57713e-05	NLRC5
ENSGALG00000011893	398.907	-1.24845	0.161263	-7.74172	9.80838e-15	2.38182e-13	SLC38A6
ENSGALG00000016557	168.338	-1.24854	0.44029	-2.83572	0.00457226	0.0127034	BMX
ENSGALG00000002023	497.293	-1.24873	0.244242	-5.11268	3.17625e-07	2.28299e-06	PIGO
ENSGALG00000011965	1034.48	-1.24993	0.131507	-9.50466	2.00702e-21	1.0905e-19	ZC3H7B
ENSGALG00000011400	739.29	-1.25057	0.174252	-7.17677	7.13781e-13	1.29953e-11	USP44
ENSGALG00000009692	372.986	-1.25084	0.196018	-6.38123	1.75672e-10	2.16779e-09	SH3RF1
ENSGALG00000050793	28.4596	-1.25103	0.481441	-2.59852	0.00936272	0.0238031	NA
ENSGALG00000042478	6808.96	-1.25126	0.256762	-4.87321	1.09799e-06	7.11548e-06	ND4L,ND4L
ENSGALG00000009173	64.1092	-1.25235	0.277749	-4.50894	6.51514e-06	3.61336e-05	GFRA1
ENSGALG00000003304	298.946	-1.25265	0.17333	-7.22696	4.93924e-13	9.23425e-12	CRTC1
ENSGALG00000011544	1524.13	-1.25323	0.274044	-4.5731	4.80561e-06	2.74401e-05	BCL2L14
ENSGALG00000011133	296.443	-1.2536	0.20656	-6.06895	1.28753e-09	1.3974e-08	LIN54
ENSGALG00000053867	129.493	-1.25429	0.37094	-3.38139	0.000721213	0.00246554	NA
ENSGALG00000007788	350.555	-1.25502	0.130435	-9.62176	6.47122e-22	3.72566e-20	ABCB7
ENSGALG00000028626	49.8291	-1.25521	0.255248	-4.91759	8.76159e-07	5.78791e-06	DCLRE1B
ENSGALG00000025896	32.0242	-1.25535	0.431503	-2.90925	0.00362293	0.0103435	PLPPR4
ENSGALG00000034166	628.047	-1.25547	0.294283	-4.26621	1.98818e-05	9.9335e-05	ZCCHC14
ENSGALG00000008933	2489.13	-1.25674	0.24875	-5.05221	4.36721e-07	3.04706e-06	CASP7
ENSGALG00000003025	47.1587	-1.25741	0.35777	-3.51459	0.000440433	0.00159008	NA
ENSGALG00000003818	461.898	-1.25758	0.191744	-6.55866	5.42937e-11	7.256e-10	CYFIP2
ENSGALG00000000264	161.428	-1.25783	0.195366	-6.43834	1.20788e-10	1.53295e-09	PJA1
ENSGALG00000016185	1989.32	-1.25791	0.265656	-4.73513	2.18917e-06	1.33555e-05	SLC37A1
ENSGALG00000015301	879.496	-1.259	0.144194	-8.73125	2.51875e-18	9.58283e-17	LNPEP
ENSGALG00000016326	151.642	-1.25964	0.2626	-4.7968	1.61217e-06	1.01085e-05	SLC51AL
ENSGALG00000031448	7250.82	-1.26018	0.314812	-4.00298	6.25507e-05	0.000278793	MAPK4
ENSGALG00000035378	101.607	-1.26098	0.162514	-7.75921	8.54603e-15	2.11365e-13	DNAJC5
ENSGALG00000008632	704.747	-1.26132	0.33081	-3.81282	0.000137389	0.000564323	ACSS1
ENSGALG00000010199	114.534	-1.26148	0.21631	-5.83183	5.48222e-09	5.38527e-08	MFSD8
ENSGALG00000025935	8564.23	-1.26231	0.496326	-2.54331	0.0109808	0.0273372	XPNPEP2
ENSGALG00000029617	1765.9	-1.26312	0.419023	-3.01444	0.00257456	0.00764411	COL17A1
ENSGALG00000026154	291.406	-1.26413	0.259223	-4.8766	1.07931e-06	6.99704e-06	CARD19
ENSGALG00000002557	154.549	-1.26511	0.246653	-5.1291	2.91131e-07	2.11088e-06	ADGRD1
ENSGALG00000008056	757.635	-1.26515	0.205295	-6.16261	7.15573e-10	8.10532e-09	B4GALT5
ENSGALG00000003733	178.141	-1.26562	0.290794	-4.35229	1.34725e-05	6.9737e-05	LIFR
ENSGALG00000016217	1436.13	-1.2659	0.132065	-9.5854	9.21005e-22	5.19919e-20	KDM6A
ENSGALG00000015163	196.648	-1.26614	0.175137	-7.22943	4.8502e-13	9.09713e-12	RNF138
ENSGALG00000028709	172.381	-1.26678	0.200833	-6.30763	2.83339e-10	3.40905e-09	RNF144A
ENSGALG00000006623	2267.39	-1.26681	0.117564	-10.7755	4.49336e-27	4.29264e-25	ATP11C
ENSGALG00000043036	685.788	-1.26774	0.17862	-7.09741	1.27119e-12	2.2191e-11	VASH1
ENSGALG00000005265	27.0672	-1.26826	0.445747	-2.84525	0.0044376	0.0123807	SYT9
ENSGALG00000005061	125.399	-1.27045	0.252156	-5.03834	4.69588e-07	3.25029e-06	PPM1E
ENSGALG00000031016	176.996	-1.27052	0.142537	-8.91358	4.94096e-19	2.04058e-17	GTF3C4
ENSGALG00000016937	59.8604	-1.2707	0.330149	-3.84887	0.000118663	0.000495126	DIAPH3
ENSGALG00000022804	786.13	-1.27158	0.145572	-8.73506	2.43532e-18	9.32663e-17	TRAPPC10
ENSGALG00000011705	210.415	-1.27192	0.212159	-5.99514	2.03307e-09	2.12946e-08	BRF1
ENSGALG00000014264	9.79545	-1.2721	0.539905	-2.35616	0.0184652	0.0428129	NSUN7
ENSGALG00000010875	242.464	-1.27364	0.283068	-4.4994	6.81467e-06	3.77106e-05	ITGB8
ENSGALG00000003955	667.927	-1.27404	0.137907	-9.23837	2.50274e-20	1.22234e-18	CEP350
ENSGALG00000014979	783.601	-1.27465	0.330125	-3.86112	0.000112871	0.000473457	FRK
ENSGALG00000008840	3073.66	-1.27552	0.328276	-3.88553	0.000102108	0.000433092	ACSL5
ENSGALG00000000755	292.143	-1.27567	0.16138	-7.90478	2.68417e-15	7.09266e-14	ACER3
ENSGALG00000029287	37.4925	-1.27569	0.3141	-4.0614	4.87786e-05	0.000223364	TMEM67
ENSGALG00000004655	216.201	-1.27785	0.165482	-7.72197	1.14542e-14	2.75455e-13	SMURF1
ENSGALG00000011141	143.593	-1.27836	0.452989	-2.82206	0.00477155	0.0131834	ITGB6
ENSGALG00000051484	19.1532	-1.27901	0.461342	-2.77238	0.00556486	0.0151087	NA
ENSGALG00000016791	2225.67	-1.2793	0.350473	-3.65022	0.000262012	0.00100499	SLC9A2
ENSGALG00000014718	757.772	-1.27956	0.157884	-8.10441	5.30006e-16	1.52823e-14	MAP3K1
ENSGALG00000014913	3256.7	-1.28024	0.227402	-5.62983	1.80386e-08	1.61752e-07	ROS1
ENSGALG00000046494	348.062	-1.28144	0.277036	-4.62552	3.73651e-06	2.18449e-05	CASP10
ENSGALG00000011280	946.595	-1.28183	0.165335	-7.75295	8.97854e-15	2.2061e-13	EEA1
ENSGALG00000026590	560.863	-1.2826	0.243463	-5.26813	1.37817e-07	1.05934e-06	KLF13
ENSGALG00000012620	219.123	-1.28308	0.245822	-5.21955	1.79354e-07	1.35231e-06	PTCH1
ENSGALG00000006911	3892.58	-1.28354	0.396035	-3.24099	0.00119116	0.00385889	TMC5
ENSGALG00000006473	70.7995	-1.28424	0.268829	-4.77717	1.7778e-06	1.10395e-05	PLXNA4
ENSGALG00000035472	854.56	-1.28549	0.174176	-7.38041	1.57804e-13	3.20157e-12	ZNF292
ENSGALG00000051777	24.1156	-1.2864	0.367009	-3.50509	0.000456448	0.00164142	NA
ENSGALG00000025804	1843.54	-1.28716	0.499418	-2.57733	0.00995672	0.0251259	CLCN2
ENSGALG00000051512	53.2289	-1.28766	0.558943	-2.30373	0.0212376	0.0482817	NA
ENSGALG00000031404	380.576	-1.28903	0.121998	-10.566	4.28535e-26	3.74419e-24	FAM160B1
ENSGALG00000015544	16257.8	-1.28914	0.509741	-2.52901	0.0114384	0.0283182	ALDOB
ENSGALG00000009291	2969.51	-1.28947	0.419529	-3.07361	0.00211485	0.00643412	EPHX1
ENSGALG00000039924	221.325	-1.28964	0.220997	-5.83557	5.36072e-09	5.28084e-08	NA
ENSGALG00000008135	526.093	-1.29021	0.266342	-4.84419	1.27127e-06	8.1623e-06	SATB2
ENSGALG00000053916	19537.3	-1.29048	0.323734	-3.98625	6.71259e-05	0.000297128	ABCB1
ENSGALG00000035013	584.699	-1.29083	0.124494	-10.3686	3.446e-25	2.71111e-23	WDR11
ENSGALG00000030855	8.83146	-1.29107	0.559582	-2.30721	0.021043	0.0479522	NA
ENSGALG00000015416	3908.82	-1.29237	0.337095	-3.83383	0.000126162	0.000522528	SDR16C5
ENSGALG00000005685	178.173	-1.29332	0.194464	-6.65066	2.91781e-11	4.07486e-10	KSR1
ENSGALG00000005977	693.948	-1.29518	0.167268	-7.74318	9.69607e-15	2.35784e-13	BTBD8
ENSGALG00000015040	736.841	-1.29532	0.264439	-4.89838	9.66276e-07	6.32252e-06	SLC16A10
ENSGALG00000006121	1197.57	-1.29695	0.179013	-7.245	4.32432e-13	8.16362e-12	PIK3C2A
ENSGALG00000041505	1566.73	-1.29717	0.108722	-11.9311	8.15183e-33	1.2433e-30	PRRC2B
ENSGALG00000014884	13.1674	-1.29755	0.460722	-2.81634	0.00485736	0.0133822	ISL1
ENSGALG00000033198	559.688	-1.29809	0.213671	-6.07519	1.23841e-09	1.34914e-08	MYO5C
ENSGALG00000004228	302.883	-1.29816	0.225901	-5.74657	9.107e-09	8.64792e-08	USP40
ENSGALG00000042679	405.469	-1.29824	0.555843	-2.33563	0.0195106	0.0449253	RETREG1
ENSGALG00000034605	132.107	-1.29851	0.295168	-4.39921	1.08644e-05	5.77321e-05	NA
ENSGALG00000010131	971.971	-1.29881	0.205292	-6.32661	2.506e-10	3.03849e-09	BTBD9
ENSGALG00000010402	2488.7	-1.29888	0.329687	-3.93973	8.15746e-05	0.000353965	HPGDS
ENSGALG00000042168	69.0788	-1.29923	0.329118	-3.94762	7.89315e-05	0.000343783	LOC100859636
ENSGALG00000030597	461.437	-1.29949	0.262934	-4.94226	7.72231e-07	5.15226e-06	KIF11
ENSGALG00000004162	136.884	-1.29961	0.274716	-4.73073	2.2371e-06	1.36336e-05	SLC16A6
ENSGALG00000009885	839.623	-1.29993	0.151907	-8.55746	1.1538e-17	4.04458e-16	HELB
ENSGALG00000000843	822.604	-1.29995	0.18471	-7.03776	1.9535e-12	3.29763e-11	DOT1L
ENSGALG00000030542	581.518	-1.30024	0.22563	-5.7627	8.27769e-09	7.89058e-08	SEMA6D
ENSGALG00000038405	65.9867	-1.30063	0.36155	-3.59736	0.000321466	0.00120408	CASR
ENSGALG00000041736	26.8269	-1.30279	0.333689	-3.9042	9.45395e-05	0.000404468	FSTL5
ENSGALG00000004821	672.221	-1.30297	0.141859	-9.18501	4.11481e-20	1.97636e-18	PTPN11
ENSGALG00000001933	3368.64	-1.30344	0.279186	-4.66871	3.03095e-06	1.80107e-05	CORO2A
ENSGALG00000052803	65.5708	-1.30382	0.37267	-3.4986	0.000467712	0.00167521	NA
ENSGALG00000040000	260.992	-1.30494	0.145172	-8.98892	2.49674e-19	1.06923e-17	ERO1B
ENSGALG00000048187	48.9579	-1.30505	0.409261	-3.18879	0.0014287	0.00453797	NA
ENSGALG00000008689	414.363	-1.30513	0.24621	-5.30087	1.15251e-07	9.01428e-07	NA
ENSGALG00000007080	669.626	-1.30532	0.407518	-3.20309	0.00135961	0.00434152	NA
ENSGALG00000043223	14.92	-1.30613	0.524709	-2.48925	0.0128013	0.0311819	COL26A1
ENSGALG00000040808	92.1494	-1.30638	0.22835	-5.72094	1.05933e-08	9.92917e-08	NA
ENSGALG00000006787	249.94	-1.30686	0.168615	-7.75058	9.14743e-15	2.24325e-13	CCDC71
ENSGALG00000006607	246.823	-1.30692	0.212546	-6.14887	7.80362e-10	8.78767e-09	GUCD1
ENSGALG00000051433	16.9372	-1.30707	0.396724	-3.29464	0.000985465	0.00325871	NA
ENSGALG00000048401	141.67	-1.30746	0.264123	-4.95018	7.41443e-07	4.96973e-06	NA
ENSGALG00000006955	36.63	-1.30787	0.341542	-3.82932	0.000128496	0.000531563	CCNJ
ENSGALG00000010122	898.874	-1.30929	0.361145	-3.6254	0.000288514	0.00109576	SH2D4A
ENSGALG00000015439	1017.75	-1.30994	0.0950186	-13.7862	3.08615e-43	1.1665e-40	SLC44A1
ENSGALG00000014971	72.4179	-1.31098	0.276244	-4.74573	2.07755e-06	1.27281e-05	SLC2A9
[truncated: 1,307 more rows]

## Sheet: SS0.45 vs SY0.45
DEGs in the comparison between SS0.45 vs SY0.45
gene_id	log2FoldChange	pvalue	padj	gene
ENSGALG00000034973	1.58613	3.48886e-16	5.15514e-12	FZD7
ENSGALG00000032903	1.94719	1.76118e-15	1.30116e-11	RTN4RL2
ENSGALG00000009958	-2.93647	4.38771e-15	2.16109e-11	ABCG8
ENSGALG00000037869	1.16027	9.23934e-15	3.41301e-11	LOC107055115
ENSGALG00000036498	1.49222	1.38657e-13	4.09759e-10	EHD2
ENSGALG00000037257	2.30869	8.76143e-13	2.15765e-09	HLX
ENSGALG00000026146	2.41859	1.13528e-11	2.39641e-08	CRLF1
ENSGALG00000036125	1.16529	1.61491e-11	2.98274e-08	SHE
ENSGALG00000042103	2.10284	2.71772e-11	4.01571e-08	C5H11ORF96
ENSGALG00000043576	1.09172	6.74543e-11	9.06096e-08	AGAP3
ENSGALG00000041834	1.38179	8.86121e-11	1.09111e-07	AEBP1
ENSGALG00000023612	1.166	2.29162e-10	2.41865e-07	LZTS2
ENSGALG00000040180	2.6962	2.76741e-10	2.72609e-07	CEBPD
ENSGALG00000049001	1.93667	3.49246e-10	3.22529e-07	ANKRD39
ENSGALG00000043829	1.23628	3.83868e-10	3.33649e-07	EXTL1
ENSGALG00000011902	1.45811	4.59943e-10	3.77562e-07	TAGLN
ENSGALG00000050508	1.20801	6.61983e-10	4.6519e-07	NOS3
ENSGALG00000013073	-1.69907	6.92621e-10	4.6519e-07	UPP1
ENSGALG00000027330	1.1361	6.40791e-10	4.6519e-07	SYNPO
ENSGALG00000027070	1.01107	7.38445e-10	4.74403e-07	TIMP2
ENSGALG00000011468	1.7417	8.84721e-10	5.44693e-07	IGFBP5
ENSGALG00000003529	1.13282	1.04204e-09	6.15889e-07	SYNC
ENSGALG00000033522	1.1398	1.12548e-09	6.39616e-07	AOC3
ENSGALG00000034326	1.70006	1.21484e-09	6.64832e-07	TMEM158
ENSGALG00000030932	1.74991	1.52326e-09	8.03086e-07	NKX2-3
ENSGALG00000055075	1.07009	1.57617e-09	8.03086e-07	FMNL3
ENSGALG00000036731	1.21333	2.57647e-09	1.22806e-06	GAS2L1
ENSGALG00000007728	1.18031	2.67883e-09	1.23695e-06	PRODH
ENSGALG00000011986	-2.39703	4.2355e-09	1.78811e-06	FABP2
ENSGALG00000008933	-1.22362	7.3641e-09	2.79005e-06	CASP7
ENSGALG00000029999	1.17393	7.24673e-09	2.79005e-06	CCDC102A
ENSGALG00000030064	1.03916	8.56705e-09	3.16467e-06	FYTTD1L
ENSGALG00000038458	1.37858	1.04675e-08	3.77239e-06	LOXL1
ENSGALG00000034737	1.37507	1.23277e-08	4.33699e-06	GLIS2
ENSGALG00000040291	1.11394	1.39457e-08	4.68321e-06	LOC107056274
ENSGALG00000027980	2.05749	1.60932e-08	5.2843e-06	NANOS1
ENSGALG00000021634	1.35039	1.65575e-08	5.31856e-06	MAP7D1
ENSGALG00000049976	1.6783	2.08105e-08	6.40616e-06	AMIGO1
ENSGALG00000045936	-2.03437	2.45753e-08	7.20548e-06	FAM83F
ENSGALG00000003726	1.10181	2.487e-08	7.20548e-06	EGFLAM
ENSGALG00000004833	1.06103	3.0049e-08	8.53854e-06	P3H1
ENSGALG00000030587	1.15877	3.20547e-08	8.93661e-06	SPTBB4L
ENSGALG00000029694	1.17766	3.37435e-08	9.09672e-06	SNTA1
ENSGALG00000044343	-1.27197	3.38603e-08	9.09672e-06	UTRIM39L
ENSGALG00000002103	1.39339	3.73306e-08	9.84996e-06	TPPP3
ENSGALG00000031067	1.02803	4.94864e-08	1.23934e-05	TMEM132A
ENSGALG00000026471	1.08889	6.10367e-08	1.43155e-05	CRIP2
ENSGALG00000053999	1.6746	6.46553e-08	1.46976e-05	VPS37D
ENSGALG00000002467	1.50522	6.65846e-08	1.49069e-05	MTSS2
ENSGALG00000049504	1.52036	7.59941e-08	1.65131e-05	LOC107049937
ENSGALG00000015294	-1.37196	9.41929e-08	1.96027e-05	ADGRG7
ENSGALG00000026055	1.14783	1.02585e-07	2.07642e-05	PALM
ENSGALG00000035202	1.04011	1.04432e-07	2.08525e-05	AP3B2
ENSGALG00000038850	1.18966	1.09581e-07	2.13049e-05	WNK2
ENSGALG00000014421	-1.30041	1.1751e-07	2.22607e-05	LCORL
ENSGALG00000052302	1.16252	1.17114e-07	2.22607e-05	PDE4DIP
ENSGALG00000012932	-1.5163	1.19403e-07	2.23329e-05	FGD4
ENSGALG00000026983	1.1858	1.42815e-07	2.5962e-05	CHRD
ENSGALG00000048178	1.25299	1.44077e-07	2.5962e-05	SLC27A3
ENSGALG00000016884	-2.89468	1.92761e-07	3.27383e-05	SLC15A1
ENSGALG00000003765	-1.79587	1.97413e-07	3.31474e-05	A1CF
ENSGALG00000011865	1.19115	2.28859e-07	3.75736e-05	SMTN
ENSGALG00000041634	1.44353	2.33633e-07	3.79358e-05	ACTG2
ENSGALG00000027462	1.34237	2.4493e-07	3.93379e-05	P3H4
ENSGALG00000008014	1.3761	2.76801e-07	4.35107e-05	CEBPB
ENSGALG00000033941	1.26251	2.88722e-07	4.44392e-05	RORC
ENSGALG00000035619	-1.97152	3.02326e-07	4.60533e-05	MTTP
ENSGALG00000028236	1.35839	3.13829e-07	4.73178e-05	PRRX2
ENSGALG00000007964	1.03893	3.72329e-07	5.44707e-05	CASTOR1
ENSGALG00000026119	1.35251	4.73778e-07	6.79664e-05	MN1
ENSGALG00000016285	-1.91663	5.12209e-07	7.20799e-05	GK
ENSGALG00000026159	1.20297	5.25501e-07	7.25682e-05	PDLIM7
ENSGALG00000001956	1.08645	6.13116e-07	8.23583e-05	OLFML3
ENSGALG00000050931	1.42098	6.2575e-07	8.25544e-05	NACAD
ENSGALG00000026449	1.35817	6.22826e-07	8.25544e-05	H2A2BL
ENSGALG00000042836	1.40707	6.44507e-07	8.42764e-05	KCNH2
ENSGALG00000048115	1.09207	7.20205e-07	9.33487e-05	OLFM2
ENSGALG00000012166	-1.31397	7.64623e-07	9.62786e-05	SLC35F5
ENSGALG00000034560	1.06641	7.74698e-07	9.62786e-05	SCARF2
ENSGALG00000005340	-1.36687	9.08893e-07	0.000108305	SLC35A3
ENSGALG00000026499	1.08215	9.72666e-07	0.000114064	TNFRSF25
ENSGALG00000009955	-1.81988	1.00326e-06	0.000116726	ABCG5
ENSGALG00000037826	1.51321	1.02638e-06	0.000118483	TESPA1
ENSGALG00000047356	1.14925	1.16583e-06	0.000131499	VASN
ENSGALG00000007014	1.62595	1.30452e-06	0.000143848	PYROXD2
ENSGALG00000041898	1.2829	1.52337e-06	0.000163111	FAM43A
ENSGALG00000039032	2.1628	1.56412e-06	0.00016419	FJX1
ENSGALG00000005647	-1.19036	1.56678e-06	0.00016419	ABCD3
ENSGALG00000036142	1.08452	1.68365e-06	0.000174047	LOXL3
ENSGALG00000040521	1.21725	1.76109e-06	0.000180707	HOXA2
ENSGALG00000003131	-1.29378	1.81421e-06	0.000183608	DGKE
ENSGALG00000001926	1.34441	1.83781e-06	0.000184732	HSPB1
ENSGALG00000055006	1.19158	1.86544e-06	0.000185638	AHDC1
ENSGALG00000012171	-1.1133	1.8988e-06	0.000185805	GPR39
ENSGALG00000033558	-1.64059	1.98648e-06	0.000190806	RFK
ENSGALG00000054723	1.1843	1.97198e-06	0.000190806	AMOTL2
ENSGALG00000000690	-1.91128	2.19236e-06	0.000205027	GDPD4
ENSGALG00000008609	1.00263	2.30244e-06	0.000213967	PTK7
ENSGALG00000002371	1.17626	2.37623e-06	0.000219445	RUSC2
ENSGALG00000039571	1.45802	2.68683e-06	0.00024061	PRPH
ENSGALG00000040672	1.11419	2.74351e-06	0.000242464	IGFBP4
ENSGALG00000007582	1.03016	2.91928e-06	0.000255103	DPYSL3
ENSGALG00000054913	1.21897	3.00305e-06	0.000256492	LOC107056280
ENSGALG00000002142	-1.85206	2.9991e-06	0.000256492	DGKQ
ENSGALG00000014759	-1.44108	3.43667e-06	0.000287426	STYK1
ENSGALG00000011086	1.37491	3.60954e-06	0.000299633	ACTA1
ENSGALG00000007666	1.40374	3.76785e-06	0.0003059	KCNIP2,KCNIP2
ENSGALG00000033279	2.98283	3.82768e-06	0.000307834	RAX
ENSGALG00000014860	-1.11349	4.00822e-06	0.000318416	YES1
ENSGALG00000042275	1.09716	4.44798e-06	0.000349592	TLE1L
ENSGALG00000015662	-1.62814	4.64811e-06	0.000358558	LIPI
ENSGALG00000044485	1.32822	4.62437e-06	0.000358558	F2RL3
ENSGALG00000053653	1.75923	4.6989e-06	0.000359746	ZNF467
ENSGALG00000030847	1.3945	4.85651e-06	0.000369895	FZD2
ENSGALG00000049652	-1.20172	5.00544e-06	0.000377349	LOC769668
ENSGALG00000016707	-1.96821	5.24981e-06	0.000391774	CLIC5
ENSGALG00000010187	-1.92899	5.37751e-06	0.00039729	SLC1A1
ENSGALG00000013468	-1.07553	5.66512e-06	0.000409864	TLR3
ENSGALG00000034456	1.14643	5.74187e-06	0.000409864	PRELP
ENSGALG00000033338	-1.296	5.94183e-06	0.000422098	GPT2
ENSGALG00000045540	1.03414	6.10634e-06	0.00042953	CLC2DL5
ENSGALG00000040113	3.68101	6.0939e-06	0.00042953	SFT2D3
ENSGALG00000040866	1.36203	6.37611e-06	0.000439964	P3H2
ENSGALG00000050072	1.02067	6.43153e-06	0.000439964	EMID1
ENSGALG00000001171	1.30192	6.68513e-06	0.000455205	SEMA6B
ENSGALG00000055081	1.10659	7.13367e-06	0.000469467	SEMA4C
ENSGALG00000033953	1.02773	7.3674e-06	0.00047746	SHROOM4
ENSGALG00000030652	1.40481	7.43681e-06	0.000477767	TPBGL
ENSGALG00000041266	1.25329	7.42278e-06	0.000477767	CNN1
ENSGALG00000046858	1.10753	8.08835e-06	0.000512933	MOGS
ENSGALG00000018534	-2.5671	8.50362e-06	0.000534679	AQP7
ENSGALG00000051466	-1.18009	8.56973e-06	0.000536552	NDFIP2
ENSGALG00000033260	-1.12804	8.64661e-06	0.000539082	ST3GAL5
ENSGALG00000047569	2.77222	8.9921e-06	0.000558266	LOC107050990
ENSGALG00000000318	1.21601	9.04538e-06	0.000559224	CSRP1
ENSGALG00000005815	-1.1808	9.32497e-06	0.000571725	TMEM41B
ENSGALG00000030703	-1.78498	9.94999e-06	0.000592827	CYBRD1
ENSGALG00000030530	1.23457	1.01329e-05	0.000598898	HAND2
ENSGALG00000042784	-1.29097	1.01951e-05	0.000600173	TPPP
ENSGALG00000008874	-2.63287	1.02767e-05	0.000602575	SLC13A1
ENSGALG00000030350	-1.15795	1.04988e-05	0.000613163	VAMP2
ENSGALG00000017136	-1.09854	1.11014e-05	0.000640757	GJB6
ENSGALG00000003446	-1.08466	1.19337e-05	0.000675605	PRLR
ENSGALG00000012710	1.22187	1.20636e-05	0.000677761	NCS1
ENSGALG00000014988	1.20851	1.22366e-05	0.000684879	POPDC2
ENSGALG00000045028	-1.42031	1.28209e-05	0.000706872	LRRC19
ENSGALG00000043072	1.12328	1.2797e-05	0.000706872	POU6F1
ENSGALG00000019527	-1.99052	1.30065e-05	0.000714438	SLC6A19
ENSGALG00000053468	1.4633	1.41751e-05	0.000768612	ANKRD66
ENSGALG00000003144	-1.15714	1.42008e-05	0.000768612	TRIM25
ENSGALG00000047827	-2.58172	1.53191e-05	0.00082311	TMEM86A
ENSGALG00000033405	1.29292	1.55179e-05	0.000825098	DBN1
ENSGALG00000034118	1.00212	1.54321e-05	0.000825098	SOX18
ENSGALG00000028015	1.14758	1.56064e-05	0.000826524	HES1
ENSGALG00000016299	-2.72161	1.59681e-05	0.000842658	FAM83B
ENSGALG00000009006	-1.92684	1.65086e-05	0.000859817	STEAP1
ENSGALG00000038529	1.25405	1.65842e-05	0.000859817	PLPPR3
ENSGALG00000011664	-1.56763	1.70659e-05	0.000878626	RASSF6
ENSGALG00000016690	-1.62257	1.71558e-05	0.000879623	CYP2AC1
ENSGALG00000004669	-1.21754	1.74562e-05	0.000889423	ASPA
ENSGALG00000041456	-1.78316	1.77035e-05	0.000898922	SLC35G1
ENSGALG00000011376	1.22946	1.80211e-05	0.000911916	ANKRD9
ENSGALG00000050491	1.85929	1.83942e-05	0.000924464	SLC35E4
ENSGALG00000015701	-1.45213	1.88656e-05	0.000932304	CXADR
ENSGALG00000032893	1.1462	1.87897e-05	0.000932304	SHISA4
ENSGALG00000040030	1.08988	1.91487e-05	0.000943137	PHLDB1
ENSGALG00000007959	-1.76725	1.9259e-05	0.000945417	SLC26A3
ENSGALG00000022871	-1.14953	2.03784e-05	0.000990497	HHLA2
ENSGALG00000011894	-1.37051	2.07489e-05	0.000994273	CYP2D6
ENSGALG00000037029	1.02996	2.12421e-05	0.00100924	PDE4C
ENSGALG00000054034	1.04103	2.22265e-05	0.00104592	TNKS1BP1
ENSGALG00000027874	1.73113	2.31064e-05	0.00107365	CHAC1
ENSGALG00000004246	-2.00864	2.35445e-05	0.00109058	SLC6A4
ENSGALG00000049511	1.54714	2.4347e-05	0.00111718	AMIGO3
ENSGALG00000003172	-1.16571	2.46052e-05	0.00112212	SLC16A9
ENSGALG00000025764	1.00807	2.61148e-05	0.00117286	FKBP10
ENSGALG00000003336	-1.31344	2.64147e-05	0.00117733	DAPK2
ENSGALG00000053916	-1.08136	2.6537e-05	0.00117751	ABCB1
ENSGALG00000011443	-1.35853	2.67846e-05	0.0011814	EXOC3L4
ENSGALG00000041663	-1.47138	2.72648e-05	0.001199	KLB
ENSGALG00000012601	-1.13394	2.74418e-05	0.00119907	GOLM1
ENSGALG00000000684	1.05362	2.75909e-05	0.00119907	KLHDC8A
ENSGALG00000040316	1.08449	2.77121e-05	0.0012008	GPC1
ENSGALG00000017021	-1.69905	2.80441e-05	0.0012081	ATP7B
ENSGALG00000029968	1.01548	2.81369e-05	0.00120858	GADD45B
ENSGALG00000047771	1.06996	2.87558e-05	0.00122802	PGF
ENSGALG00000029528	1.10174	2.90845e-05	0.00123492	KIRREL1
ENSGALG00000030027	1.14837	3.03997e-05	0.00127973	MCAM
ENSGALG00000041459	1.66855	3.09012e-05	0.00129715	DDIT4
ENSGALG00000010840	-1.38648	3.14493e-05	0.00131642	SNX13
ENSGALG00000010909	-1.54344	3.17565e-05	0.00132552	PRKG2
ENSGALG00000037713	2.82127	3.18714e-05	0.00132657	FNDC10
ENSGALG00000053106	1.33027	3.29232e-05	0.0013665	FAM181B
ENSGALG00000016554	-1.884	3.42038e-05	0.00140779	ACE2
ENSGALG00000037402	1.36381	3.53748e-05	0.00144182	NOV
ENSGALG00000005708	-1.07907	3.53832e-05	0.00144182	HNF4beta
ENSGALG00000025438	1.55733	3.60009e-05	0.00145341	gga-mir-1600
ENSGALG00000043628	1.11435	3.59397e-05	0.00145341	UBE2M
ENSGALG00000015706	-1.05285	3.77299e-05	0.00149463	LETM1
ENSGALG00000030502	1.38957	3.81545e-05	0.00149939	ADAMTS4
ENSGALG00000028037	1.31099	3.87577e-05	0.00151859	FOS
ENSGALG00000052243	-1.5562	3.90918e-05	0.0015228	CYP2C18
ENSGALG00000029066	1.01198	3.97314e-05	0.00153684	LOC419584
ENSGALG00000051456	1.08089	4.15996e-05	0.00159242	RTN2
ENSGALG00000043198	1.13573	4.35764e-05	0.00165099	SPEG
ENSGALG00000050315	1.29301	4.4219e-05	0.00167105	CLC2DL3
ENSGALG00000007383	1.05356	4.43752e-05	0.00167268	HSPB8
ENSGALG00000027269	-1.59365	4.56646e-05	0.0017169	GUCA2B
ENSGALG00000009320	-1.10854	4.63909e-05	0.00173537	PSEN1
ENSGALG00000004205	-1.42154	4.79157e-05	0.00178789	SOAT1
ENSGALG00000015669	-1.45039	4.85744e-05	0.0018062	PTBP3
ENSGALG00000035717	1.17993	4.86509e-05	0.0018062	HSPG2
ENSGALG00000001918	1.15353	4.88125e-05	0.00180765	DNAJB5
ENSGALG00000006802	1.15138	4.90712e-05	0.00181252	LAMB2
ENSGALG00000012018	-1.07179	5.03271e-05	0.00183613	UGT8
ENSGALG00000053422	-2.07943	5.18354e-05	0.00188187	CEP350L
ENSGALG00000030344	1.03717	5.20855e-05	0.00188631	ISYNA1
ENSGALG00000008599	-1.83599	5.25669e-05	0.00189909	LOC101747844
ENSGALG00000041228	1.17103	5.42763e-05	0.00194657	SELENOP2
ENSGALG00000005933	-1.64411	5.48252e-05	0.00196149	SLC5A11
ENSGALG00000015970	-2.17079	5.81615e-05	0.00206585	COL9A1
ENSGALG00000008716	-1.50934	6.02361e-05	0.00211413	FLRT3
ENSGALG00000015416	-1.20989	6.10515e-05	0.00212824	SDR16C5
ENSGALG00000004221	-1.07755	6.11201e-05	0.00212824	IL22RA1
ENSGALG00000006076	-1.90473	6.16247e-05	0.00213523	RASGEF1C
ENSGALG00000015016	-1.74674	6.25011e-05	0.00215272	SLC22A15
ENSGALG00000050857	-1.45464	6.29012e-05	0.00216146	PTPN20
ENSGALG00000015822	-2.21245	6.31683e-05	0.0021656	MAP3K7CL
ENSGALG00000001239	-1.53112	6.71469e-05	0.00229137	SLC26A2
ENSGALG00000005327	-2.11779	6.83684e-05	0.00232768	RBP2
ENSGALG00000011455	-1.85228	7.13122e-05	0.00241123	CL2
ENSGALG00000043909	-2.97913	7.33363e-05	0.00245008	MSMB
ENSGALG00000033791	1.61361	7.35576e-05	0.00245008	MAP3K12
ENSGALG00000043724	-1.29599	7.63798e-05	0.00252481	NFX1
ENSGALG00000002182	-1.39419	7.63696e-05	0.00252481	NR5A2
ENSGALG00000032656	1.17882	7.82559e-05	0.00257501	TCF7L1
ENSGALG00000008844	-1.01607	8.01781e-05	0.00261526	SLC31A1
ENSGALG00000015898	-1.41527	8.0968e-05	0.00262365	MYO6
ENSGALG00000030845	1.06588	8.15999e-05	0.00263834	ENHO
ENSGALG00000037587	-1.65931	8.27419e-05	0.00265529	ENPP3
ENSGALG00000010792	-1.62646	8.38995e-05	0.00268333	AGMO
ENSGALG00000014950	-1.49059	8.43159e-05	0.00268502	SOT3A1L
ENSGALG00000022440	1.22879	8.49899e-05	0.0026891	EVA1B
ENSGALG00000030442	1.74791	8.61559e-05	0.00271437	FOXC1
ENSGALG00000008608	-1.43821	8.68844e-05	0.00272861	FETUB
ENSGALG00000028949	1.27713	8.69773e-05	0.00272861	CORO6
ENSGALG00000028567	1.1104	8.84949e-05	0.00277034	MYL9
ENSGALG00000010999	-1.38439	8.87727e-05	0.00277316	DICER1
ENSGALG00000000438	-1.00235	8.91522e-05	0.00277914	ERMP1
ENSGALG00000010988	-1.30241	9.06133e-05	0.00281698	MPP6
ENSGALG00000004663	-1.17727	9.09379e-05	0.00281698	ARFGEF2
ENSGALG00000017276	-1.33899	9.33613e-05	0.002868	ARHGEF5
ENSGALG00000017291	-1.54277	9.45001e-05	0.00289696	FAR2
ENSGALG00000033391	1.28742	9.51073e-05	0.00290352	ISL2
ENSGALG00000043641	1.3848	9.67377e-05	0.00293335	JUND
ENSGALG00000031129	-1.23198	9.81474e-05	0.00295362	HMCN1
ENSGALG00000011306	1.15257	9.90239e-05	0.00297394	DES
ENSGALG00000014347	-1.38331	9.96824e-05	0.00297557	PARP11
ENSGALG00000015141	-1.88412	9.94992e-05	0.00297557	GDA
ENSGALG00000031410	-1.75069	0.000100658	0.00299351	ENPEP
ENSGALG00000008840	-1.03437	0.000100891	0.00299351	ACSL5
ENSGALG00000010343	-1.05116	0.00010078	0.00299351	TSPAN1
ENSGALG00000013043	-1.11614	0.000102307	0.00302944	ATPSCKMT
ENSGALG00000053510	1.40455	0.000106405	0.00312574	LOC107055489
ENSGALG00000039121	-1.28398	0.000106639	0.00312639	PPM1F
ENSGALG00000041564	-1.39377	0.000108635	0.00317337	MAN1A2
ENSGALG00000034500	-1.81619	0.000108671	0.00317337	CIDEA
ENSGALG00000008498	-1.45173	0.000110566	0.00320657	MALRD1
ENSGALG00000015136	-1.23882	0.000111303	0.00321843	ILDR1
ENSGALG00000046461	1.24147	0.000111802	0.00322655	LRRC15
ENSGALG00000034077	-1.70967	0.000112193	0.0032315	KCNK5
ENSGALG00000050950	1.78229	0.000113334	0.00325169	gga-mir-145
ENSGALG00000033256	-1.4974	0.000120015	0.00341028	PCSK5
ENSGALG00000000337	1.06873	0.000120926	0.00342299	CTXN1
ENSGALG00000013265	-1.69101	0.000122767	0.00345419	GYS2
ENSGALG00000012886	-1.18525	0.000123314	0.00345419	MARVELD3
ENSGALG00000039008	1.04575	0.000123431	0.00345419	LOC776594
ENSGALG00000010580	-1.18426	0.000126744	0.00350705	STRN
ENSGALG00000038923	-1.37515	0.000126643	0.00350705	LOC415787
ENSGALG00000011296	-1.14767	0.000127793	0.00351729	FRMD1
ENSGALG00000021620	1.38146	0.000127828	0.00351729	TMEM59L
ENSGALG00000040832	1.04376	0.000130207	0.00357609	CFD
ENSGALG00000041965	1.32001	0.000130885	0.00358804	MIOX
ENSGALG00000008204	-1.32725	0.000140156	0.00379294	FEM1C
ENSGALG00000008188	-1.85128	0.000145376	0.00391269	TRIM36
ENSGALG00000045312	1.00063	0.000145804	0.0039171	SEMA6C
ENSGALG00000012873	-2.69306	0.000147757	0.00394316	SERPINB5
ENSGALG00000007077	-1.34284	0.000147227	0.00394316	CPT1A
ENSGALG00000052868	1.08011	0.000148877	0.0039565	PEAR1
ENSGALG00000025681	-3.30077	0.000151289	0.003999	SNORD123
ENSGALG00000028721	1.24295	0.000153237	0.00402888	LMOD1
ENSGALG00000026836	1.14447	0.000153646	0.00403247	COL16A1
ENSGALG00000006521	-1.51005	0.000158476	0.00412261	TRPM5
ENSGALG00000011136	-1.77932	0.00016105	0.00417668	CAPN9
ENSGALG00000054037	1.21436	0.000163674	0.00422805	LOC107054771
ENSGALG00000012396	1.01765	0.000164356	0.00423088	PTGER2
ENSGALG00000035761	-1.25352	0.000169656	0.00433709	ACCSL
ENSGALG00000030834	-1.10895	0.000177882	0.00452039	ATP8B1
ENSGALG00000047711	1.69588	0.00017805	0.00452039	gga-mir-143
ENSGALG00000013205	-1.57386	0.000193231	0.00484523	ETNK1
ENSGALG00000028506	1.10516	0.000193796	0.00484523	NHSL2
ENSGALG00000053254	-1.08386	0.000194831	0.00486289	EHHADH
ENSGALG00000013846	-2.07871	0.000195165	0.00486299	ARFGEF3
ENSGALG00000003174	1.24457	0.000197202	0.0048919	RIMS3
ENSGALG00000042452	-1.41395	0.000202041	0.00497154	DPP4
ENSGALG00000031859	1.34066	0.000204955	0.00502225	NKX3-2
ENSGALG00000032882	1.01877	0.000205311	0.00502264	EVA1C
ENSGALG00000028140	1.10058	0.000208068	0.00505899	CNTFR
ENSGALG00000033720	-1.89921	0.000207874	0.00505899	CA7
ENSGALG00000045096	1.65368	0.000207165	0.00505899	NPW
ENSGALG00000010857	-1.20019	0.000210689	0.00507854	DAB1
ENSGALG00000039865	1.0672	0.000210043	0.00507854	HAX1
ENSGALG00000023934	-1.32102	0.000213737	0.00512588	LOC421195
ENSGALG00000002579	-1.00244	0.000214041	0.00512588	RIMBP2
ENSGALG00000044975	-1.59442	0.000225534	0.00528129	KY
ENSGALG00000014836	-1.24496	0.000230265	0.00538354	LPIN2,LPIN2
ENSGALG00000017326	1.04454	0.000230714	0.00538552	ARHGEF17
ENSGALG00000001207	-1.04796	0.000236136	0.00546033	PLCH2
ENSGALG00000031375	1.86067	0.000242551	0.00557377	CHST7
ENSGALG00000023936	-1.05888	0.000249356	0.00568593	LOC771069
ENSGALG00000017378	1.34901	0.000249788	0.00568701	CRTAC1
ENSGALG00000016205	-1.32206	0.000260953	0.00591386	PDXK
ENSGALG00000014687	-1.20596	0.000267589	0.00598168	EPHA1
ENSGALG00000016483	-2.03992	0.000271092	0.00605083	LOC421965
ENSGALG00000039322	1.0827	0.000275209	0.00613347	DDR2
ENSGALG00000034971	-1.47723	0.000276087	0.00614173	SLC45A4
ENSGALG00000002647	-1.22679	0.000276411	0.00614173	PLS1
ENSGALG00000015492	-1.35433	0.000282061	0.0062205	PDZK1
ENSGALG00000023407	-1.12553	0.000283823	0.00625004	ZBTB34
ENSGALG00000031560	-1.2104	0.000288376	0.00631267	USF3
ENSGALG00000032060	1.11097	0.000289731	0.00633293	GPR153
ENSGALG00000039474	1.04588	0.000298395	0.0064935	ID4
ENSGALG00000006217	-1.87776	0.000300672	0.00653342	S100B
ENSGALG00000031734	-1.12676	0.000305002	0.00661778	AQP11
ENSGALG00000000433	1.10081	0.000308773	0.00667022	TUBA4A
ENSGALG00000015951	-1.14997	0.000316442	0.0067976	OGFRL1
ENSGALG00000029768	1.03602	0.000326512	0.00693181	PTGDR
ENSGALG00000001021	1.13298	0.000331536	0.00700814	MYOCD
ENSGALG00000027822	1.18823	0.000333609	0.00702195	LOC101747660
ENSGALG00000002860	-1.4614	0.000335764	0.00705138	MLN
ENSGALG00000028095	1.63221	0.000340331	0.00710197	HOXA1
ENSGALG00000011227	-1.14437	0.000344373	0.00713267	CDS1
ENSGALG00000041644	-1.4984	0.000346365	0.00715788	ATP11A
ENSGALG00000034986	1.1342	0.000346894	0.00715881	HEYL
ENSGALG00000016361	-1.43806	0.000347952	0.00715983	FAM110C
ENSGALG00000016805	-1.00272	0.000350124	0.00717536	SULT1C3
ENSGALG00000028983	1.16614	0.000365522	0.0073828	HOXA9
ENSGALG00000009639	-3.27774	0.000365742	0.0073828	DDX60
ENSGALG00000047701	-4.01831	0.000371842	0.00743482	C7orf57
ENSGALG00000040249	1.14247	0.000387873	0.00768326	BHLHE22
ENSGALG00000046995	1.50493	0.000388427	0.00768326	NECTIN4
ENSGALG00000053507	-1.56384	0.00039098	0.00772343	ZFP2
ENSGALG00000054988	1.33795	0.000393945	0.00775091	SLC22A31
ENSGALG00000005251	-1.31489	0.000401473	0.00785158	CMTM4
ENSGALG00000006728	-1.44558	0.000400956	0.00785158	SLC5A1
ENSGALG00000003833	1.12595	0.00041567	0.00806165	CACNA1E
ENSGALG00000006479	1.26548	0.00041574	0.00806165	CCM2L
ENSGALG00000030776	1.29707	0.000424468	0.0081968	METTL7A
ENSGALG00000008661	1.43122	0.000428265	0.00819695	CYR61,CYR61
ENSGALG00000007955	-1.42407	0.000438631	0.00837366	SLC16A5
ENSGALG00000013575	-4.40279	0.000440161	0.00839203	IFI6
ENSGALG00000014267	-1.43944	0.000464373	0.008752	RBM47
ENSGALG00000012187	-1.89852	0.000463931	0.008752	MGAT5
ENSGALG00000032955	1.03813	0.000481291	0.00903628	TUFT1
ENSGALG00000020679	-1.84726	0.000492938	0.00920816	PLEKHS1
ENSGALG00000021158	-1.52666	0.000498025	0.00924475	SLC7A9
ENSGALG00000050380	-1.2046	0.000498802	0.00924755	TMPPE
ENSGALG00000022866	-1.20317	0.000501674	0.00925435	ZNF654
ENSGALG00000015083	-1.13308	0.000499916	0.00925435	DENND4C
ENSGALG00000005553	1.1895	0.00050959	0.00936529	NLGN3
ENSGALG00000052737	-1.07232	0.000511489	0.00938852	LOC112531693,LOC112531693,LOC112531693
ENSGALG00000016326	-1.21069	0.000514287	0.00941649	SLC51AL
ENSGALG00000031895	1.03751	0.000519522	0.00947904	SDK2
ENSGALG00000016426	-1.09154	0.00052158	0.00949121	MAP3K15
ENSGALG00000011213	-1.25379	0.000521185	0.00949121	DEGS2
ENSGALG00000048343	-1.08569	0.000536093	0.00969233	CES1L2
ENSGALG00000008946	-1.1256	0.00054	0.00971869	NHLRC2
ENSGALG00000054873	2.35695	0.000539119	0.00971869	NPPC
ENSGALG00000010051	-1.06196	0.000542568	0.00975302	MOCS1
ENSGALG00000035901	1.77052	0.000545877	0.00980059	GDF6
ENSGALG00000005472	-1.42883	0.000554173	0.00990164	NAT
ENSGALG00000012111	-1.53479	0.000557917	0.00994592	TMEM37
ENSGALG00000011805	-1.37527	0.000566794	0.0100782	UGT2A3
ENSGALG00000013803	-1.02606	0.000567612	0.0100806	ADGRG6
ENSGALG00000052016	1.30037	0.000570024	0.0100991	ADRA2B
ENSGALG00000005004	-1.19665	0.000573751	0.0101408	SAMD8
ENSGALG00000035557	3.65688	0.000578181	0.0102018	BARX1,BARX1
ENSGALG00000002427	-1.22294	0.000584525	0.0102596	SMIM5
ENSGALG00000052286	1.08843	0.000587763	0.0102779	MGAT1
ENSGALG00000002201	1.02021	0.000587183	0.0102779	PPL
ENSGALG00000031105	-1.71293	0.000592953	0.0103374	SLC4A4
ENSGALG00000013090	1.76953	0.000591939	0.0103374	LOXL4
ENSGALG00000041182	1.42087	0.000598387	0.0103655	TBX1
ENSGALG00000002710	-1.17276	0.000603303	0.0104262	IPMK
ENSGALG00000029679	-1.02522	0.000605032	0.0104439	PLEKHA7
ENSGALG00000048331	2.81745	0.000620998	0.0106572	LRFN1
ENSGALG00000010364	-1.31887	0.000642113	0.0108681	AADAC
ENSGALG00000022909	-1.24736	0.000656811	0.0110915	PTPN3
ENSGALG00000001895	-1.64327	0.000676004	0.0113507	PANK3
ENSGALG00000011490	-1.05349	0.000684729	0.0114712	CMTM6
ENSGALG00000013753	-2.22131	0.000711882	0.0118056	DOK6
ENSGALG00000014700	-1.52908	0.000713606	0.0118171	DHX29
ENSGALG00000006382	-1.53273	0.000732795	0.0120163	PTPRJ
ENSGALG00000026585	1.35334	0.000738807	0.0120559	TAFA3
ENSGALG00000009992	-1.03736	0.000741853	0.0120856	ARHGAP5
ENSGALG00000008940	-1.34492	0.000752046	0.0122112	SPTBN5
ENSGALG00000001445	-1.51184	0.000756835	0.0122755	FABP6
ENSGALG00000026605	1.01535	0.000772894	0.012454	BAG2
ENSGALG00000016791	-1.00533	0.000776807	0.0124762	SLC9A2
ENSGALG00000014236	-1.17738	0.000783597	0.0125064	ATP8A1
ENSGALG00000001662	-1.39593	0.00078735	0.0125365	ATP10B
ENSGALG00000010202	-1.26767	0.000801009	0.0126993	ENTPD5
ENSGALG00000036806	1.41404	0.000801907	0.0126999	GDF11
ENSGALG00000005442	-1.08285	0.000804476	0.0127269	PALMD
ENSGALG00000016258	-1.86434	0.000831171	0.0130162	SYTL5
ENSGALG00000011391	-1.4047	0.000834988	0.0130283	AMN
ENSGALG00000042621	-1.22431	0.000846727	0.0131559	HNF4G
ENSGALG00000026187	-1.16188	0.000851658	0.0132047	NMNAT3
ENSGALG00000042686	1.00396	0.000860199	0.0132616	FOXD3
ENSGALG00000007075	-1.05292	0.000872402	0.0133168	ATP13A3
ENSGALG00000008786	-1.33699	0.00087358	0.013321	NBEAL1
ENSGALG00000014170	-1.18873	0.000887143	0.0134444	MOGAT2
ENSGALG00000006796	1.18088	0.000885253	0.0134444	SRPX2
ENSGALG00000013771	-1.56057	0.000891788	0.0134444	CRACD
ENSGALG00000007994	-1.24652	0.00089441	0.0134444	PARD6B
ENSGALG00000001592	-1.05873	0.000893262	0.0134444	ACER1
ENSGALG00000019555	-1.26557	0.000901013	0.0135161	SERPINB1
ENSGALG00000004373	-1.36785	0.000913247	0.0136719	KCNJ16
ENSGALG00000009207	-1.37545	0.000923409	0.0137525	TRIM2
ENSGALG00000020688	-1.33628	0.000927119	0.0137541	CYP4A22
ENSGALG00000005363	-1.24106	0.000942043	0.0139196	CHDH
ENSGALG00000006341	-1.85451	0.000952948	0.0139968	SLC25A48
ENSGALG00000006689	-1.37287	0.00095708	0.0140003	ABHD2
ENSGALG00000012004	1.42824	0.000973428	0.0141569	PRSS12
ENSGALG00000010592	-1.53434	0.0010085	0.0144817	TET2
ENSGALG00000003839	-1.5152	0.00100827	0.0144817	GRM2
ENSGALG00000015491	-1.09584	0.00105416	0.0150641	GPR89A,GPR89A
ENSGALG00000006776	1.01834	0.00105356	0.0150641	KLHDC8B
ENSGALG00000015154	-1.73099	0.00106883	0.0152295	TRPM6
ENSGALG00000035026	-1.29446	0.00109018	0.0154889	SLC22A4
ENSGALG00000027908	-1.1531	0.00110346	0.0156475	CYP2U1
ENSGALG00000039022	1.0573	0.0011058	0.0156656	PDE1B
ENSGALG00000039102	-1.02374	0.00111235	0.0157283	TOX
ENSGALG00000005540	-1.34392	0.00113926	0.0159712	MICAL2
ENSGALG00000053697	-1.38277	0.00116994	0.0163703	TMEM125
ENSGALG00000041604	1.04307	0.0011739	0.0164102	NPTXR
ENSGALG00000006502	-1.07004	0.00119054	0.0165842	PCGF5
ENSGALG00000012978	-1.47556	0.00120861	0.0167213	CDYL2
ENSGALG00000034950	-1.52946	0.00123275	0.0169443	SMPD3
ENSGALG00000028357	-2.10561	0.00125513	0.0172359	MMR1L2
ENSGALG00000052151	1.54254	0.00126225	0.0173015	GDF15
ENSGALG00000033783	-1.42346	0.00126939	0.0173832	FER1L6
ENSGALG00000028685	-1.32663	0.00128599	0.0174945	SEMA5A
ENSGALG00000004449	-1.27109	0.00128788	0.0174945	CYP3A5
ENSGALG00000015389	-1.28974	0.00129323	0.0175471	TMPRSS7
ENSGALG00000054856	-2.20235	0.00133653	0.0179431	ADH1L
ENSGALG00000037410	-1.1354	0.00134417	0.0179845	HEPH
ENSGALG00000011838	-1.0114	0.00136931	0.0181951	GUCY2C
ENSGALG00000043662	1.01327	0.00139024	0.018407	NDRG4
ENSGALG00000045878	-1.43047	0.00139175	0.0184104	HEATR8L3
ENSGALG00000010122	-1.10726	0.00143071	0.0187618	SH2D4A
ENSGALG00000022887	-1.73979	0.0014339	0.0187831	KBTBD11
ENSGALG00000053116	2.0616	0.00144891	0.0189294	LRRC61
ENSGALG00000030031	-1.52494	0.00145568	0.0189842	TTPA
ENSGALG00000016105	1.0298	0.00146134	0.0190158	DYSF
ENSGALG00000016325	-1.13042	0.00146946	0.0190965	GSTA3
ENSGALG00000049414	-2.61554	0.00147189	0.0191112	CYP2C23a
ENSGALG00000014878	-1.30694	0.00154975	0.0199123	MAN1A1
ENSGALG00000033971	1.10661	0.00155365	0.0199378	TLE2
ENSGALG00000041643	1.13881	0.00160554	0.0204337	NFIC,NFIC
ENSGALG00000041555	1.44496	0.00164689	0.0208164	COL1A1
ENSGALG00000013149	-1.02613	0.00166119	0.0209614	MOCOS
ENSGALG00000016858	-1.4951	0.001673	0.0210385	SLC10A2
ENSGALG00000015366	-1.07701	0.00166909	0.0210385	MAT2A
ENSGALG00000012200	-1.08195	0.00167043	0.0210385	GCH1
ENSGALG00000016142	-2.5833	0.00168575	0.0211269	MX1,MX1
ENSGALG00000028145	1.41926	0.00168846	0.0211429	BORCS6
ENSGALG00000002504	-1.18913	0.00169763	0.0212218	RO60
ENSGALG00000005795	-1.66569	0.00172017	0.0213411	CYP2C23b
ENSGALG00000003302	-1.37622	0.00179981	0.0220953	SLC38A8
ENSGALG00000001311	1.11582	0.00180195	0.0220959	ARHGAP44
ENSGALG00000033507	-1.00695	0.00181546	0.0221879	PLCG2
ENSGALG00000043861	-1.46983	0.00181882	0.0222107	IQCM
ENSGALG00000041470	-1.59096	0.00186294	0.0225814	PPARA
ENSGALG00000013063	-1.71608	0.00187161	0.0226494	SRD5A1
ENSGALG00000016300	-1.70824	0.00190367	0.0229435	TINAG
ENSGALG00000002492	-1.35725	0.00197949	0.0237026	H6PD
ENSGALG00000029072	1.07293	0.00203544	0.0241766	NTN3
ENSGALG00000001936	-1.6076	0.00206228	0.0243583	MYO7B
ENSGALG00000049063	1.17335	0.00211626	0.0248963	INAFM2
ENSGALG00000021592	1.27118	0.00213307	0.0250343	TLCD2
ENSGALG00000007314	1.41338	0.00220683	0.0257162	DSCAML1
ENSGALG00000036920	-1.35321	0.00222575	0.0258348	SLC22A5
ENSGALG00000017268	-1.59828	0.00224986	0.0259718	KCTD21
ENSGALG00000015134	-3.36855	0.00229157	0.0263195	APOV1
ENSGALG00000004495	1.8899	0.00229354	0.0263195	DNAI2
ENSGALG00000011341	-1.20286	0.00232541	0.026533	UNC93A
ENSGALG00000010926	-1.79181	0.0023549	0.0268281	SPP1
ENSGALG00000015333	-1.02549	0.00237068	0.0269428	PCGF3
ENSGALG00000007395	-1.32415	0.00237226	0.0269428	ABCC2
ENSGALG00000000498	-1.53015	0.00237194	0.0269428	ACE
ENSGALG00000009973	-1.30313	0.0023766	0.0269713	SLC3A1
ENSGALG00000002175	-1.44084	0.00259078	0.0289134	KIF14
ENSGALG00000008727	-1.26208	0.00261382	0.0290608	PLA2G4B
ENSGALG00000004262	-1.31443	0.00262145	0.0291238	TMIGD1
ENSGALG00000054766	1.69117	0.00263614	0.0292649	ITGA2B
ENSGALG00000013377	-1.24324	0.00272263	0.030021	LMBRD2
ENSGALG00000028283	1.27739	0.00272663	0.0300213	CCDC92B
ENSGALG00000016959	-1.97692	0.00273801	0.0300794	DGKH
ENSGALG00000027513	1.53727	0.00274845	0.0301249	HOXD9
ENSGALG00000006073	1.25775	0.00275514	0.0301332	NDUFAB1
ENSGALG00000040238	1.04381	0.00287212	0.0309996	IMP3
ENSGALG00000001727	1.24186	0.0028906	0.0311535	LZTS1
ENSGALG00000000875	-1.00924	0.00293842	0.0315768	PHLPP2
ENSGALG00000008701	-1.45733	0.00294896	0.031644	XDH
ENSGALG00000010402	-1.06044	0.00295636	0.0317004	HPGDS
ENSGALG00000015375	-1.40441	0.00299676	0.0320406	PLCXD2
ENSGALG00000045288	1.41116	0.0030559	0.0326022	CAMK2N1
ENSGALG00000005118	1.11157	0.00311803	0.0330473	FAM124B
ENSGALG00000001252	-2.34854	0.00315003	0.0332939	CREB3L3
ENSGALG00000010554	-1.011	0.00323832	0.0338962	RMDN2
ENSGALG00000003999	-1.32086	0.0032531	0.0339724	NAV2
ENSGALG00000039738	-1.41735	0.00328023	0.0340788	SLC9A3
ENSGALG00000038884	-1.17873	0.00334412	0.0345061	SRL
ENSGALG00000030251	1.50278	0.00336988	0.0346751	ADCY8
ENSGALG00000012911	1.13715	0.00346174	0.0353466	SYT10
ENSGALG00000005824	-2.34655	0.00348764	0.0354668	SUSD2
ENSGALG00000036749	1.02075	0.00350403	0.0356091	MRPS28
ENSGALG00000015889	-1.04684	0.00361067	0.0363428	PHIP
ENSGALG00000054364	1.27087	0.00360893	0.0363428	LOC107055293
ENSGALG00000047167	1.23426	0.00362142	0.0363587	DNAJC30
ENSGALG00000002515	1.13267	0.00367422	0.036618	OLFM1
ENSGALG00000037875	-1.22478	0.0037489	0.0371966	RBP1
ENSGALG00000003432	-1.28014	0.0037542	0.0372046	AGXT2
ENSGALG00000004532	-1.03584	0.00376045	0.0372416	ZNF507
ENSGALG00000051505	1.11102	0.00378107	0.0374207	ZNF503
ENSGALG00000004231	-1.11661	0.00378736	0.0374578	IFNLR1
ENSGALG00000010769	-1.31732	0.00379997	0.0375072	HPGD
ENSGALG00000042356	1.04467	0.00383067	0.0377347	FSTL3
ENSGALG00000006322	-2.48605	0.0039996	0.0390087	CLCA1
ENSGALG00000010868	-1.18187	0.00400777	0.039052	MACC1
ENSGALG00000016902	-1.79138	0.0040469	0.0392627	GPC5
ENSGALG00000034094	1.29554	0.00404355	0.0392627	SP5
ENSGALG00000029140	2.19157	0.00404053	0.0392627	CRABP2
ENSGALG00000034337	-1.00976	0.00406771	0.0394127	RHPN1
ENSGALG00000016639	-1.08784	0.00407371	0.0394228	KIF13B
ENSGALG00000001608	-1.28146	0.00409873	0.0395061	UNC5D
[truncated: 39 more rows]
