# Supplementary material for: Microbiome and ileum transcriptome revealed the boosting effects of selenium yeast on egg production in aged laying hens
Source: Anim Nutr. 2022 Apr 21;10:124–36. doi: 10.1016/j.aninu.2022.04.001 (PMC9136271; doi:10.1016/j.aninu.2022.04.001)
Supplement: Multimedia component 7 [file mmc7.xlsx]

## Sheet: GO term 
SD vs SY GO Term(green marked：Top 80)	Ref	fold_Enrichment	pvalue	Category	Treat
transcription regulatory region sequence-specific DNA binding	489	2.35	8.14e-05	MF	SY.30
positive regulation of cell population proliferation	390	1.74	0.000124	BP	SY.15
DNA-binding transcription factor activity	409	1.69	0.000242	MF	SY.15
transmembrane signaling receptor activity	438	1.66	0.000274	MF	SY.15
DNA-binding transcription factor activity	409	2.38	0.000284	MF	SY.30
regulation of cell-cell adhesion	169	2.11	0.000318	BP	SY.15
behavior	284	1.6	0.000399	BP	SY.45
extracellular matrix	213	1.71	0.000416	CC	SY.45
embryonic organ development	220	1.68	0.000509	BP	SY.45
DNA-binding transcription factor activity	409	1.48	0.000562	MF	SY.45
anatomical structure formation involved in morphogenesis	461	1.44	0.000573	BP	SY.45
phospholipid transport	52	3.1	0.000598	BP	SY.15
immune response-regulating signaling pathway	92	2.5	0.000598	BP	SY.15
collagen-containing extracellular matrix	117	1.97	0.000666	CC	SY.45
RNA polymerase II regulatory region sequence-specific DNA binding	463	2.19	0.000675	MF	SY.30
RNA polymerase II regulatory region DNA binding	465	2.18	0.000696	MF	SY.30
biological adhesion	369	1.49	0.000813	BP	SY.45
regulation of sequestering of calcium ion	62	2.34	0.000869	BP	SY.45
hemopoiesis	289	1.75	0.000936	BP	SY.15
cell adhesion	366	1.49	0.000987	BP	SY.45
guanyl-nucleotide exchange factor activity	124	2.23	0.00105	MF	SY.15
response to hormone	319	1.7	0.00114	BP	SY.15
tube development	451	1.42	0.00121	BP	SY.45
negative regulation of transcription by RNA polymerase II	459	2.12	0.00122	BP	SY.30
cell adhesion	366	1.64	0.00124	BP	SY.15
cytokine-mediated signaling pathway	128	2.16	0.00126	BP	SY.15
brush border	49	2.47	0.00139	CC	SY.45
cell junction	447	1.42	0.00142	CC	SY.45
gland development	170	1.71	0.0016	BP	SY.45
anion transport	288	1.53	0.00162	BP	SY.45
regulation of cell migration	414	1.59	0.00169	BP	SY.15
organic anion transport	228	1.82	0.00173	BP	SY.15
biological adhesion	369	1.62	0.00173	BP	SY.15
positive regulation of catabolic process	229	1.81	0.00177	BP	SY.15
behavior	284	1.7	0.00181	BP	SY.15
muscle structure development	237	1.58	0.00181	BP	SY.45
transcription regulatory region sequence-specific DNA binding	489	1.39	0.00182	MF	SY.45
cell activation	248	1.76	0.00183	BP	SY.15
peripheral nervous system development	36	2.69	0.002	BP	SY.45
phosphoric diester hydrolase activity	59	2.26	0.002	MF	SY.45
immune response-activating signal transduction	89	2.33	0.00207	BP	SY.15
hematopoietic or lymphoid organ development	318	1.67	0.00217	BP	SY.15
plasma membrane region	450	1.4	0.00223	CC	SY.45
import into cell	234	1.58	0.00224	BP	SY.45
leukocyte proliferation	41	3.09	0.0023	BP	SY.15
cytokine receptor activity	55	2.72	0.00252	MF	SY.15
RNA polymerase II regulatory region sequence-specific DNA binding	463	1.39	0.00254	MF	SY.45
lipid transport	153	1.7	0.00269	BP	SY.45
glutamatergic synapse	162	1.92	0.00273	CC	SY.15
calcium ion transmembrane import into cytosol	39	5.66	0.00275	BP	SY.30
lipid transporter activity	84	2.33	0.00276	MF	SY.15
regulation of cell adhesion	315	1.64	0.00286	BP	SY.15
myelination	56	2.67	0.00288	BP	SY.15
tube morphogenesis	346	1.45	0.00301	BP	SY.45
leukocyte differentiation	168	1.92	0.00304	BP	SY.15
epithelium development	485	1.37	0.00311	BP	SY.45
RNA polymerase II regulatory region DNA binding	465	1.38	0.00314	MF	SY.45
growth factor binding	81	2.02	0.00315	MF	SY.45
skeletal system development	285	1.49	0.00332	BP	SY.45
lipid localization	162	1.68	0.00334	BP	SY.45
cellular response to interleukin-1	37	3.11	0.00344	BP	SY.15
cell morphogenesis	376	1.56	0.00351	BP	SY.15
leukocyte activation	207	1.78	0.00358	BP	SY.15
phospholipid binding	245	1.53	0.0036	MF	SY.45
cluster of actin-based cell projections	75	2.02	0.00362	CC	SY.45
regulation of cell motility	432	1.52	0.00365	BP	SY.15
phospholipid transporter activity	31	3.34	0.00365	MF	SY.15
response to interleukin-1	44	2.88	0.00366	BP	SY.15
calcium ion transport into cytosol	42	5.26	0.00368	BP	SY.30
ensheathment of neurons	58	2.58	0.00373	BP	SY.15
axon ensheathment	58	2.58	0.00373	BP	SY.15
rhythmic process	106	3.33	0.00378	BP	SY.30
receptor complex	214	1.78	0.00403	CC	SY.15
T cell differentiation	80	2.3	0.00404	BP	SY.15
protein phosphorylation	471	1.49	0.00405	BP	SY.15
negative regulation of cell differentiation	336	1.44	0.00413	BP	SY.45
immune system development	342	1.58	0.00416	BP	SY.15
ion transmembrane transport	476	1.95	0.00436	BP	SY.30
transcription factor binding	397	1.54	0.00437	MF	SY.15
organic anion transport	228	1.54	0.00448	BP	SY.45
positive regulation of cellular component biogenesis	274	1.48	0.00454	BP	SY.45
regulation of muscle organ development	74	2.33	0.00496	BP	SY.15
embryo development	432	1.37	0.00503	BP	SY.45
anion transport	288	1.64	0.00504	BP	SY.15
negative regulation of cell differentiation	336	1.58	0.00516	BP	SY.15
glial cell development	52	2.21	0.00537	BP	SY.45
phospholipid transport	52	2.21	0.00537	BP	SY.45
lipid binding	378	1.39	0.00545	MF	SY.45
positive regulation of organelle assembly	40	2.88	0.00549	BP	SY.15
nervous system process	393	1.52	0.00552	BP	SY.15
cellular response to oxygen-containing compound	423	1.5	0.0057	BP	SY.15
phosphatidylinositol-mediated signaling	40	2.42	0.00575	BP	SY.45
anchored component of membrane	53	2.17	0.00588	CC	SY.45
transcription regulatory region sequence-specific DNA binding	489	1.46	0.00604	MF	SY.15
enzyme linked receptor protein signaling pathway	313	1.43	0.00609	BP	SY.45
regulation of cell motility	432	1.36	0.00617	BP	SY.45
organophosphate ester transport	68	2.37	0.00621	BP	SY.15
nervous system process	393	1.39	0.00627	BP	SY.45
cellular component morphogenesis	434	1.49	0.00628	BP	SY.15
regulation of cell migration	414	1.37	0.00628	BP	SY.45
inositol lipid-mediated signaling	41	2.36	0.00631	BP	SY.45
neurotransmitter metabolic process	41	2.81	0.00635	BP	SY.15
hematopoietic or lymphoid organ development	318	1.43	0.00643	BP	SY.45
regulation of muscle tissue development	77	2.24	0.00647	BP	SY.15
lymphocyte differentiation	116	1.99	0.00658	BP	SY.15
Ras guanyl-nucleotide exchange factor activity	59	2.54	0.00667	MF	SY.15
muscle organ development	129	1.69	0.0068	BP	SY.45
vasculature development	270	1.46	0.00691	BP	SY.45
regulation of cellular component movement	470	1.34	0.00699	BP	SY.45
actin filament-based process	308	1.43	0.00708	BP	SY.45
regulation of membrane lipid distribution	35	2.42	0.00715	BP	SY.45
cytosolic calcium ion transport	50	4.42	0.00723	BP	SY.30
positive regulation of cell-cell adhesion	93	2.1	0.00731	BP	SY.15
immune response-regulating cell surface receptor signaling pathway	61	2.45	0.00745	BP	SY.15
positive regulation of protein catabolic process	123	1.97	0.00754	BP	SY.15
triglyceride metabolic process	31	2.54	0.0076	BP	SY.45
humoral immune response	51	4.33	0.0078	BP	SY.30
peptidyl-tyrosine phosphorylation	94	2.08	0.00783	BP	SY.15
cellular response to hormone stimulus	253	1.64	0.00793	BP	SY.15
positive regulation of cellular component biogenesis	274	1.6	0.00805	BP	SY.15
myeloid leukocyte activation	50	2.53	0.00827	BP	SY.15
cell-substrate junction	103	1.76	0.00828	CC	SY.45
RNA polymerase II proximal promoter sequence-specific DNA binding	341	1.4	0.00831	MF	SY.45
basement membrane	51	2.14	0.0084	CC	SY.45
regulation of cellular component movement	470	1.45	0.00848	BP	SY.15
amino acid transport	63	2.38	0.00853	BP	SY.15
peptidyl-tyrosine phosphorylation	94	1.8	0.00855	BP	SY.45
endocytosis	177	1.57	0.00856	BP	SY.45
embryonic organ morphogenesis	177	1.57	0.00856	BP	SY.45
zinc ion binding	441	1.46	0.00857	MF	SY.15
regulation of locomotion	472	1.44	0.0087	BP	SY.15
protein tyrosine/serine/threonine phosphatase activity	33	5.35	0.00874	MF	SY.30
endocardial cushion development	32	2.46	0.0089	BP	SY.45
receptor tyrosine kinase binding	32	2.46	0.0089	MF	SY.45
phosphatidylserine binding	32	2.46	0.0089	MF	SY.45
positive regulation of cell population proliferation	390	1.37	0.009	BP	SY.45
response to interleukin-1	44	2.2	0.00902	BP	SY.45
cardiovascular system development	274	1.44	0.00917	BP	SY.45
glial cell differentiation	86	1.83	0.00922	BP	SY.45
blood vessel development	258	1.45	0.00922	BP	SY.45
inorganic ion transmembrane transport	347	2.04	0.00936	BP	SY.30
tissue morphogenesis	314	1.41	0.00944	BP	SY.45
regulation of striated muscle tissue development	73	2.21	0.00945	BP	SY.15
learning or memory	118	1.69	0.00948	BP	SY.45
mononuclear cell proliferation	37	2.8	0.00955	BP	SY.15
lymphocyte proliferation	37	2.8	0.00955	BP	SY.15
response to lipid	294	2.1	0.0096	BP	SY.30
osteoblast differentiation	54	4.09	0.00969	BP	SY.30
RNA polymerase II proximal promoter sequence-specific DNA binding	341	1.52	0.00973	MF	SY.15
proximal promoter sequence-specific DNA binding	356	1.38	0.00973	MF	SY.45
protein tyrosine kinase activity	87	1.81	0.00983	MF	SY.45
side of membrane	223	1.65	0.00988	CC	SY.15
RNA polymerase II regulatory region sequence-specific DNA binding	463	1.44	0.0101	MF	SY.15
neutral lipid metabolic process	40	2.27	0.0102	BP	SY.45
DNA-binding transcription repressor activity	118	1.95	0.0102	MF	SY.15
DNA-binding transcription repressor activity	118	1.95	0.0102	MF	SY.15
calcium ion binding	361	1.38	0.0102	MF	SY.45
RNA polymerase II regulatory region DNA binding	465	1.44	0.0103	MF	SY.15
external side of plasma membrane	134	1.89	0.0104	CC	SY.15
cell-cell adhesion	206	1.68	0.0105	BP	SY.15
circadian regulation of gene expression	35	5.05	0.0105	BP	SY.30
axon	268	1.45	0.0105	CC	SY.45
regulation of cytoskeleton organization	297	1.55	0.0106	BP	SY.15
gland development	170	1.76	0.0108	BP	SY.15
negative regulation of cell-cell adhesion	79	2.19	0.0109	BP	SY.15
neuron development	413	1.35	0.011	BP	SY.45
synaptic signaling	190	1.7	0.0113	BP	SY.15
cognition	137	1.64	0.0113	BP	SY.45
positive regulation of cell adhesion	172	1.74	0.0114	BP	SY.15
rhythmic process	106	1.96	0.0117	BP	SY.15
tube development	451	1.43	0.0119	BP	SY.15
actin cytoskeleton organization	281	1.42	0.0123	BP	SY.45
receptor tyrosine kinase binding	32	2.88	0.0125	MF	SY.15
lipid transporter activity	84	1.8	0.0125	MF	SY.45
blood vessel morphogenesis	213	1.48	0.0126	BP	SY.45
transition metal ion homeostasis	58	3.81	0.0127	BP	SY.30
response to xenobiotic stimulus	75	1.86	0.0127	BP	SY.45
ensheathment of neurons	58	1.98	0.013	BP	SY.45
axon ensheathment	58	1.98	0.013	BP	SY.45
peptide binding	124	1.86	0.013	MF	SY.15
cell-substrate adhesion	85	1.78	0.0133	BP	SY.45
mesenchyme development	144	1.6	0.0133	BP	SY.45
phospholipid binding	245	1.6	0.0134	MF	SY.15
T cell activation	112	1.95	0.0135	BP	SY.15
cellular response to interleukin-1	37	2.29	0.0135	BP	SY.45
vasculature development	270	1.58	0.0136	BP	SY.15
positive regulation of cell migration	246	1.59	0.0137	BP	SY.15
peptidyl-tyrosine modification	98	2	0.0138	BP	SY.15
peptidyl-tyrosine modification	98	1.73	0.014	BP	SY.45
regulation of leukocyte cell-cell adhesion	114	1.92	0.0142	BP	SY.15
regulation of locomotion	472	1.31	0.0142	BP	SY.45
cardiovascular system development	274	1.55	0.0143	BP	SY.15
phosphatidylinositol-mediated signaling	40	2.59	0.0144	BP	SY.15
organophosphate ester transport	68	1.87	0.0145	BP	SY.45
inorganic anion transmembrane transporter activity	68	1.87	0.0145	MF	SY.45
transcription coregulator activity	275	1.55	0.0146	MF	SY.15
gland morphogenesis	45	2.15	0.0147	BP	SY.45
mesenchymal cell differentiation	111	1.69	0.0147	BP	SY.45
second-messenger-mediated signaling	149	1.78	0.0149	BP	SY.15
regulation of actomyosin structure organization	51	2.48	0.015	BP	SY.15
ossification	112	1.68	0.0151	BP	SY.45
cell migration	409	1.33	0.0152	BP	SY.45
transcription factor binding	397	1.89	0.0152	MF	SY.30
positive regulation of proteasomal protein catabolic process	61	3.62	0.0153	BP	SY.30
regulation of release of sequestered calcium ion into cytosol	31	2.34	0.0153	BP	SY.45
substrate adhesion-dependent cell spreading	31	2.34	0.0153	BP	SY.45
response to lipopolysaccharide	101	1.94	0.0157	BP	SY.15
regulation of organ growth	46	2.11	0.0157	BP	SY.45
positive regulation of cell migration	246	1.43	0.0157	BP	SY.45
cellular response to tumor necrosis factor	62	2.23	0.0158	BP	SY.15
osteoblast differentiation	54	2.02	0.0159	BP	SY.45
inositol lipid-mediated signaling	41	2.53	0.0163	BP	SY.15
enzyme linked receptor protein signaling pathway	313	1.51	0.0164	BP	SY.15
positive regulation of supramolecular fiber organization	102	1.92	0.0165	BP	SY.15
ossification	112	2.76	0.0165	BP	SY.30
metallopeptidase activity	102	1.92	0.0165	MF	SY.15
pattern recognition receptor signaling pathway	34	2.71	0.0166	BP	SY.15
positive regulation of NIK/NF-kappaB signaling	34	2.71	0.0166	BP	SY.15
innate immune response-activating signal transduction	34	2.71	0.0166	BP	SY.15
acylglycerol metabolic process	39	2.17	0.0166	BP	SY.45
calcium ion transmembrane import into cytosol	39	2.17	0.0166	BP	SY.45
positive regulation of cell motility	252	1.42	0.0169	BP	SY.45
positive regulation of proteolysis involved in cellular protein catabolic process	63	3.5	0.0172	BP	SY.30
core promoter binding	41	4.31	0.0172	MF	SY.30
extracellular ligand-gated ion channel activity	41	4.31	0.0172	MF	SY.30
nephron epithelium development	64	1.89	0.0173	BP	SY.45
response to nitrogen compound	409	1.44	0.0175	BP	SY.15
cell migration	409	1.44	0.0175	BP	SY.15
phosphoric ester hydrolase activity	237	1.43	0.0175	MF	SY.45
antigen receptor-mediated signaling pathway	54	2.35	0.0176	BP	SY.15
urogenital system development	172	1.51	0.0176	BP	SY.45
response to lipid	294	1.53	0.0177	BP	SY.15
cognition	137	1.76	0.0179	BP	SY.15
trans-synaptic signaling	178	1.68	0.018	BP	SY.15
myelination	56	1.95	0.0181	BP	SY.45
hepaticobiliary system development	56	1.95	0.0181	BP	SY.45
response to organonitrogen compound	383	1.44	0.0183	BP	SY.15
nephron development	74	1.8	0.0184	BP	SY.45
side of membrane	223	1.44	0.0184	CC	SY.45
negative regulation of leukocyte differentiation	42	2.47	0.0185	BP	SY.15
cytokine binding	64	2.16	0.0186	MF	SY.15
activation of immune response	115	2.69	0.0187	BP	SY.30
regulation of actin filament bundle assembly	55	2.3	0.0188	BP	SY.15
proximal promoter sequence-specific DNA binding	356	1.46	0.0189	MF	SY.15
DNA-binding transcription activator activity	226	1.45	0.0189	MF	SY.45
circadian regulation of gene expression	35	2.63	0.019	BP	SY.15
regulation of skeletal muscle tissue development	35	2.63	0.019	BP	SY.15
positive regulation of muscle cell differentiation	35	2.63	0.019	BP	SY.15
response to organophosphorus	35	2.63	0.019	BP	SY.15
regulation of membrane lipid distribution	35	2.63	0.019	BP	SY.15
solute:sodium symporter activity	35	2.63	0.019	MF	SY.15
cell chemotaxis	79	2.04	0.0193	BP	SY.15
negative regulation of cell activation	79	2.04	0.0193	BP	SY.15
gated channel activity	172	2.31	0.0194	MF	SY.30
negative regulation of transcription by RNA polymerase II	459	1.4	0.0196	BP	SY.15
negative regulation of sequestering of calcium ion	35	2.25	0.0196	BP	SY.45
regulation of actin filament organization	144	1.76	0.0197	BP	SY.15
positive regulation of cell motility	252	1.55	0.0197	BP	SY.15
anion transmembrane transport	144	2.45	0.0198	BP	SY.30
regulation of muscle tissue development	77	1.81	0.0199	BP	SY.45
chemotaxis	227	1.57	0.02	BP	SY.15
negative regulation of developmental process	462	1.4	0.02	BP	SY.15
regulation of myeloid leukocyte differentiation	56	2.26	0.0201	BP	SY.15
hepaticobiliary system development	56	2.26	0.0201	BP	SY.15
hemopoiesis	289	1.38	0.0203	BP	SY.45
positive regulation of protein complex assembly	111	1.64	0.0204	BP	SY.45
DNA-binding transcription repressor activity	118	2.62	0.0211	MF	SY.30
DNA-binding transcription repressor activity	118	2.62	0.0211	MF	SY.30
axon development	188	1.65	0.0212	BP	SY.15
DNA-binding transcription activator activity	226	2.15	0.0212	MF	SY.30
morphogenesis of an epithelium	235	1.42	0.0213	BP	SY.45
circadian rhythm	69	2.17	0.0214	BP	SY.15
positive regulation of receptor signaling pathway via STAT	36	2.56	0.0217	BP	SY.15
sterol transport	36	2.56	0.0217	BP	SY.15
regulation of response to external stimulus	406	1.42	0.0217	BP	SY.15
cellular component morphogenesis	434	1.3	0.0217	BP	SY.45
PcG protein complex	36	2.56	0.0217	CC	SY.15
immune system development	342	1.35	0.0222	BP	SY.45
cell morphogenesis involved in differentiation	290	1.51	0.0224	BP	SY.15
renal tubule morphogenesis	44	2.06	0.0224	BP	SY.45
protein tyrosine kinase binding	44	2.06	0.0224	MF	SY.45
outflow tract morphogenesis	47	2.45	0.0225	BP	SY.15
negative regulation of immune effector process	47	2.45	0.0225	BP	SY.15
bone morphogenesis	68	3.25	0.0227	BP	SY.30
bone development	120	2.58	0.0227	BP	SY.30
inorganic anion transmembrane transporter activity	68	3.25	0.0227	MF	SY.30
DNA-binding transcription activator activity	230	2.11	0.0227	MF	SY.30
regulation of supramolecular fiber organization	192	1.62	0.0228	BP	SY.15
gland morphogenesis	45	3.93	0.0228	BP	SY.30
regulation of muscle cell differentiation	71	2.11	0.0229	BP	SY.15
cell-cell adhesion	206	1.44	0.0232	BP	SY.45
transcription corepressor activity	98	1.88	0.0232	MF	SY.15
lymphocyte activation	173	1.66	0.0234	BP	SY.15
dorsal/ventral pattern formation	53	1.94	0.0236	BP	SY.45
activation of immune response	115	1.8	0.0238	BP	SY.15
circadian rhythm	69	3.2	0.0239	BP	SY.30
positive regulation of cell-substrate adhesion	62	1.86	0.0239	BP	SY.45
axon	268	1.5	0.0242	CC	SY.15
DNA-binding transcription repressor activity	118	1.59	0.0244	MF	SY.45
DNA-binding transcription repressor activity	118	1.59	0.0244	MF	SY.45
amino acid transmembrane transporter activity	49	2.35	0.0248	MF	SY.15
DNA-binding transcription activator activity	230	1.42	0.0248	MF	SY.45
cardiac ventricle development	72	1.77	0.0249	BP	SY.45
cartilage development	107	1.64	0.025	BP	SY.45
presynapse	212	1.43	0.0251	CC	SY.45
immune response-activating cell surface receptor signaling pathway	59	2.15	0.0252	BP	SY.15
liver development	54	1.91	0.0253	BP	SY.45
renal tubule development	54	1.91	0.0253	BP	SY.45
connective tissue development	133	1.55	0.0253	BP	SY.45
lipase activity	63	1.83	0.0254	MF	SY.45
positive regulation of protein catabolic process	123	2.51	0.0255	BP	SY.30
sensory perception	195	2.26	0.0256	BP	SY.30
muscle tissue development	180	1.48	0.0256	BP	SY.45
calcium ion transmembrane transport	108	1.63	0.0257	BP	SY.45
reactive oxygen species metabolic process	50	2.3	0.0263	BP	SY.15
gliogenesis	109	1.61	0.0265	BP	SY.45
response to organic cyclic compound	293	1.96	0.0266	BP	SY.30
mesenchyme morphogenesis	32	2.27	0.0266	BP	SY.45
protein polyubiquitination	122	1.79	0.0267	BP	SY.15
action potential	38	2.07	0.0267	BP	SY.45
taxis	229	1.56	0.027	BP	SY.15
positive regulation of cellular component movement	257	1.39	0.027	BP	SY.45
transmembrane receptor protein kinase activity	60	2.11	0.0272	MF	SY.15
regulation of synaptic plasticity	86	1.69	0.0273	BP	SY.45
response to molecule of bacterial origin	106	1.85	0.0275	BP	SY.15
developmental maturation	110	1.6	0.0275	BP	SY.45
positive regulation of cellular component movement	257	1.52	0.0277	BP	SY.15
positive regulation of proteasomal ubiquitin-dependent protein catabolic process	48	3.68	0.0277	BP	SY.30
regulation of smooth muscle cell proliferation	48	3.68	0.0277	BP	SY.30
immune effector process	154	2.29	0.0277	BP	SY.30
postsynaptic density membrane	38	2.42	0.0278	CC	SY.15
cell-substrate adherens junction	99	1.65	0.0279	CC	SY.45
blood vessel development	258	1.52	0.028	BP	SY.15
striated muscle tissue development	169	1.47	0.0282	BP	SY.45
neuron development	413	1.39	0.0284	BP	SY.15
release of sequestered calcium ion into cytosol	33	2.2	0.0286	BP	SY.45
regulation of actin cytoskeleton organization	186	1.61	0.0287	BP	SY.15
cell morphogenesis	376	1.3	0.0289	BP	SY.45
neurotransmitter transmembrane transporter activity	31	2.6	0.0289	MF	SY.15
cardiocyte differentiation	67	1.81	0.029	BP	SY.45
positive regulation of cell differentiation	456	1.27	0.029	BP	SY.45
gated channel activity	172	1.48	0.029	MF	SY.45
negative regulation of transcription by RNA polymerase II	459	1.28	0.0293	BP	SY.45
chloride transmembrane transport	49	3.6	0.0295	BP	SY.30
apical plasma membrane	114	1.59	0.0296	CC	SY.45
regulation of cell activation	213	1.57	0.0299	BP	SY.15
tubulin binding	188	1.59	0.0299	MF	SY.15
cell-cell adhesion via plasma-membrane adhesion molecules	109	1.8	0.0303	BP	SY.15
positive regulation of locomotion	269	1.37	0.0304	BP	SY.45
positive regulation of cellular catabolic process	189	1.58	0.0306	BP	SY.15
positive regulation of cellular protein catabolic process	74	2.98	0.0306	BP	SY.30
regulation of inflammatory response	127	1.72	0.0308	BP	SY.15
localization of cell	463	1.37	0.0308	BP	SY.15
cell motility	463	1.37	0.0308	BP	SY.15
response to reactive oxygen species	65	2.13	0.031	BP	SY.15
regulation of anatomical structure morphogenesis	498	1.26	0.031	BP	SY.45
mesonephric tubule morphogenesis	34	2.14	0.0312	BP	SY.45
inner ear receptor cell development	34	2.14	0.0312	BP	SY.45
artery morphogenesis	34	2.14	0.0312	BP	SY.45
cytosolic calcium ion transport	50	1.94	0.0312	BP	SY.45
nephron tubule development	50	1.94	0.0312	BP	SY.45
positive regulation of ubiquitin-dependent protein catabolic process	50	3.53	0.0313	BP	SY.30
calcium ion transport into cytosol	42	2.02	0.0318	BP	SY.45
muscle organ morphogenesis	42	2.02	0.0318	BP	SY.45
tissue remodeling	53	2.17	0.032	BP	SY.15
positive regulation of intracellular signal transduction	433	1.38	0.032	BP	SY.15
cell surface	330	1.43	0.032	CC	SY.15
inorganic anion transport	75	2.94	0.0321	BP	SY.30
positive regulation of protein complex assembly	111	1.76	0.0327	BP	SY.15
regulation of JUN kinase activity	32	2.52	0.0329	BP	SY.15
neuroepithelial cell differentiation	32	2.52	0.0329	BP	SY.15
chloride transmembrane transporter activity	51	1.9	0.0329	MF	SY.45
urogenital system development	172	1.61	0.033	BP	SY.15
leukocyte activation involved in immune response	67	2.06	0.0331	BP	SY.15
MAPK cascade	67	2.06	0.0331	BP	SY.15
chloride transmembrane transporter activity	51	3.46	0.0332	MF	SY.30
external side of plasma membrane	134	1.54	0.0334	CC	SY.45
lipid transport	153	1.66	0.0337	BP	SY.15
endothelial cell differentiation	43	2.41	0.0338	BP	SY.15
epithelial cell differentiation	258	1.36	0.0338	BP	SY.45
regulation of synapse organization	103	2.57	0.034	BP	SY.30
integrin-mediated signaling pathway	43	1.97	0.0342	BP	SY.45
inner ear receptor cell differentiation	43	1.97	0.0342	BP	SY.45
positive regulation of muscle tissue development	43	1.97	0.0342	BP	SY.45
regulation of cell-substrate adhesion	107	1.58	0.0343	BP	SY.45
liver development	54	2.13	0.0344	BP	SY.15
stress-activated protein kinase signaling cascade	54	2.13	0.0344	BP	SY.15
regulation of skeletal muscle tissue development	35	2.08	0.0344	BP	SY.45
chloride channel activity	35	2.08	0.0344	MF	SY.45
DNA-binding transcription activator activity	226	1.53	0.0349	MF	SY.15
regulation of postsynaptic membrane potential	52	3.4	0.0351	BP	SY.30
chondrocyte differentiation	52	1.86	0.0351	BP	SY.45
cellular response to antibiotic	44	2.35	0.0353	BP	SY.15
integral component of postsynaptic membrane	44	2.35	0.0353	CC	SY.15
protein tyrosine kinase binding	44	2.35	0.0353	MF	SY.15
regulation of leukocyte activation	201	1.55	0.0357	BP	SY.15
regulation of striated muscle tissue development	73	1.74	0.0359	BP	SY.45
cell activation involved in immune response	69	2	0.036	BP	SY.15
regulation of developmental growth	180	1.6	0.0361	BP	SY.15
carboxylic acid binding	84	1.66	0.0361	MF	SY.45
amide binding	156	1.62	0.0362	MF	SY.15
response to acid chemical	118	1.76	0.0363	BP	SY.15
learning or memory	118	1.76	0.0363	BP	SY.15
focal adhesion	97	1.62	0.0364	CC	SY.45
transcription factor complex	229	1.51	0.0366	CC	SY.15
regulation of synapse structure or activity	105	2.52	0.0367	BP	SY.30
angiogenesis	155	1.48	0.0367	BP	SY.45
embryonic morphogenesis	337	1.31	0.0367	BP	SY.45
apical part of cell	155	1.48	0.0367	CC	SY.45
cell morphogenesis involved in differentiation	290	1.34	0.0368	BP	SY.45
nephron epithelium morphogenesis	44	1.93	0.037	BP	SY.45
nephron morphogenesis	44	1.93	0.037	BP	SY.45
negative regulation of T cell activation	45	2.3	0.0371	BP	SY.15
cellular response to reactive oxygen species	45	2.3	0.0371	BP	SY.15
regulation of muscle organ development	74	1.72	0.0371	BP	SY.45
positive regulation of lipid biosynthetic process	33	2.44	0.0372	BP	SY.15
acid secretion	33	2.44	0.0372	BP	SY.15
regulation of leukocyte differentiation	119	1.74	0.0372	BP	SY.15
chloride transport	53	3.33	0.0372	BP	SY.30
Rac GTPase binding	33	2.44	0.0372	MF	SY.15
DNA-binding transcription activator activity	230	1.5	0.0373	MF	SY.15
chloride transport	53	1.83	0.0376	BP	SY.45
cell-cell junction	191	1.43	0.0376	CC	SY.45
response to tumor necrosis factor	70	1.97	0.0377	BP	SY.15
SMAD protein signal transduction	36	2.02	0.0382	BP	SY.45
cardiac ventricle morphogenesis	36	2.02	0.0382	BP	SY.45
inorganic anion transport	75	1.7	0.0385	BP	SY.45
lipid localization	162	1.63	0.0386	BP	SY.15
stem cell proliferation	31	4.27	0.0388	BP	SY.30
phospholipid transporter activity	31	4.27	0.0388	MF	SY.30
regulation of synapse organization	103	1.79	0.039	BP	SY.15
cell projection morphogenesis	237	1.51	0.0391	BP	SY.15
muscle structure development	237	1.51	0.0391	BP	SY.15
endothelium development	46	2.25	0.0392	BP	SY.15
intrinsic component of postsynaptic membrane	46	2.25	0.0392	CC	SY.15
calcium ion binding	361	1.4	0.0395	MF	SY.15
signal transduction by protein phosphorylation	87	1.85	0.04	BP	SY.15
protein tyrosine kinase activity	87	1.85	0.04	MF	SY.15
visual perception	80	2.76	0.0401	BP	SY.30
peptidase inhibitor activity	80	2.76	0.0401	MF	SY.30
RNA polymerase II proximal promoter sequence-specific DNA binding	341	1.81	0.0401	MF	SY.30
circulatory system development	462	1.26	0.0404	BP	SY.45
metal ion homeostasis	282	1.88	0.0406	BP	SY.30
localization of cell	463	1.26	0.0407	BP	SY.45
cell motility	463	1.26	0.0407	BP	SY.45
inorganic anion transmembrane transport	56	1.84	0.0409	BP	SY.45
blood vessel morphogenesis	213	1.51	0.0411	BP	SY.15
positive regulation of locomotion	269	1.46	0.0411	BP	SY.15
regulation of proteolysis	344	1.8	0.0411	BP	SY.30
regulation of stress fiber assembly	47	2.2	0.0416	BP	SY.15
regulation of NIK/NF-kappaB signaling	47	2.2	0.0416	BP	SY.15
phospholipid transporter activity	31	2.15	0.0416	MF	SY.45
regulation of synapse structure or activity	105	1.75	0.0417	BP	SY.15
excitatory postsynaptic potential	32	4.14	0.0417	BP	SY.30
coronary vasculature development	32	4.14	0.0417	BP	SY.30
neuroepithelial cell differentiation	32	4.14	0.0417	BP	SY.30
receptor tyrosine kinase binding	32	4.14	0.0417	MF	SY.30
rRNA binding	32	4.14	0.0417	MF	SY.30
outflow tract morphogenesis	47	1.93	0.0418	BP	SY.45
cell surface	330	1.3	0.0418	CC	SY.45
Rho GTPase binding	72	1.92	0.0418	MF	SY.15
regulation of alpha-beta T cell activation	34	2.37	0.0419	BP	SY.15
negative regulation of cellular component movement	146	1.66	0.0422	BP	SY.15
regulation of calcium ion transport into cytosol	39	2.02	0.0427	BP	SY.45
glycerolipid metabolic process	183	1.42	0.0427	BP	SY.45
second-messenger-mediated signaling	149	1.46	0.0433	BP	SY.45
regionalization	203	1.4	0.0433	BP	SY.45
regulation of actin filament-based process	203	1.4	0.0433	BP	SY.45
regulation of striated muscle cell differentiation	48	1.89	0.0434	BP	SY.45
multicellular organismal signaling	48	1.89	0.0434	BP	SY.45
inorganic anion transmembrane transport	56	3.15	0.0436	BP	SY.30
extracellular organelle	56	3.15	0.0436	CC	SY.30
calcium ion transport	134	1.49	0.0438	BP	SY.45
regulation of defense response	249	1.48	0.044	BP	SY.15
homophilic cell adhesion via plasma membrane adhesion molecules	73	1.89	0.0441	BP	SY.15
negative regulation of DNA-binding transcription factor activity	73	1.89	0.0441	BP	SY.15
negative regulation of leukocyte activation	73	1.89	0.0441	BP	SY.15
positive regulation of proteasomal ubiquitin-dependent protein catabolic process	48	2.16	0.0443	BP	SY.15
regulation of smooth muscle cell proliferation	48	2.16	0.0443	BP	SY.15
response to carbohydrate	48	2.16	0.0443	BP	SY.15
regulation of striated muscle cell differentiation	48	2.16	0.0443	BP	SY.15
dendrite	222	1.5	0.0444	CC	SY.15
phosphatidylinositol binding	149	1.62	0.0445	MF	SY.15
lipid binding	378	1.37	0.0445	MF	SY.15
ion transmembrane transporter activity	491	1.62	0.0445	MF	SY.30
signaling receptor activator activity	205	1.39	0.0445	MF	SY.45
positive regulation of catabolic process	229	1.93	0.0446	BP	SY.30
regulation of cell adhesion	315	1.31	0.0446	BP	SY.45
digestive tract morphogenesis	33	4.01	0.0448	BP	SY.30
release of sequestered calcium ion into cytosol	33	4.01	0.0448	BP	SY.30
GTPase binding	280	1.44	0.0448	MF	SY.15
tube morphogenesis	346	1.4	0.0449	BP	SY.15
regulation of GTPase activity	251	1.47	0.045	BP	SY.15
response to wounding	169	1.43	0.045	BP	SY.45
dendritic tree	223	1.5	0.0451	CC	SY.15
sensory perception of light stimulus	83	2.66	0.0455	BP	SY.30
chloride transmembrane transport	49	1.85	0.0457	BP	SY.45
phospholipase activity	49	1.85	0.0457	MF	SY.45
negative regulation of cell adhesion	130	1.68	0.0458	BP	SY.15
proximal promoter sequence-specific DNA binding	356	1.74	0.0462	MF	SY.30
axonogenesis	175	1.58	0.0463	BP	SY.15
immune response	317	1.42	0.0463	BP	SY.15
positive regulation of immune system process	350	1.38	0.0467	BP	SY.15
negative regulation of leukocyte cell-cell adhesion	49	2.11	0.0473	BP	SY.15
ossification	112	1.75	0.0474	BP	SY.15
lipid transporter activity	84	2.63	0.0474	MF	SY.30
kidney epithelium development	82	1.62	0.0475	BP	SY.45
cellular response to acid chemical	82	1.62	0.0475	BP	SY.45
positive regulation of protein polymerization	63	2.01	0.0477	BP	SY.15
calcium-mediated signaling	63	2.01	0.0477	BP	SY.15
positive regulation of cytoskeleton organization	113	1.73	0.0482	BP	SY.15
nephron tubule morphogenesis	41	1.92	0.0482	BP	SY.45
positive regulation of muscle organ development	41	1.92	0.0482	BP	SY.45
transition metal ion transport	41	1.92	0.0482	BP	SY.45
phosphatidylinositol phosphorylation	41	1.92	0.0482	BP	SY.45
positive regulation of striated muscle tissue development	41	1.92	0.0482	BP	SY.45
cardiac septum morphogenesis	50	1.82	0.0484	BP	SY.45
cell maturation	72	1.68	0.0493	BP	SY.45
cardiac septum development	72	1.68	0.0493	BP	SY.45
neuron projection morphogenesis	233	1.48	0.0494	BP	SY.15
digestive tract morphogenesis	33	2.02	0.0494	BP	SY.45
ureteric bud morphogenesis	33	2.02	0.0494	BP	SY.45
positive regulation of leukocyte cell-cell adhesion	79	1.89	0.0495	BP	SY.15
skeletal muscle tissue development	83	1.6	0.0496	BP	SY.45
ion homeostasis	358	1.29	0.0496	BP	SY.45
cytokine receptor binding	83	1.6	0.0496	MF	SY.45
SS0.45 vs SY0.45 GO Term（green marked：Top 80）	Ref	fold_Enrichment	pvalue	Category	Treat
brush border	88	5.55	2.91e-09	CC	SY0.45
apical plasma membrane	267	3.22	3.31e-09	CC	SY0.45
brush border membrane	45	7.75	1.33e-08	CC	SY0.45
apical part of cell	329	2.83	2.14e-08	CC	SY0.45
cluster of actin-based cell projections	133	3.67	1.37e-06	CC	SY0.45
active transmembrane transporter activity	278	2.51	1.33e-05	MF	SY0.45
secondary active transmembrane transporter activity	191	2.68	6.96e-05	MF	SY0.45
fatty acid derivative metabolic process	43	5.53	9.58e-05	BP	SY0.45
nuclear-transcribed mRNA catabolic process	100	4.16	0.00026	BP	SS0.45
collagen-containing extracellular matrix	303	2.15	0.000347	CC	SY0.45
symporter activity	117	2.98	0.00035	MF	SY0.45
response to light stimulus	245	2.72	0.000453	BP	SS0.45
lipid transporter activity	113	2.88	0.000741	MF	SY0.45
organic acid transport	147	2.69	0.000852	BP	SY0.45
carboxylic acid transport	147	2.69	0.000852	BP	SY0.45
cell projection membrane	270	2.15	0.000871	CC	SY0.45
extracellular matrix	408	1.88	0.000892	CC	SY0.45
actin filament	104	2.91	0.00105	CC	SY0.45
SRP-dependent cotranslational protein targeting to membrane	82	4.06	0.00123	BP	SS0.45
vitamin binding	120	2.71	0.00126	MF	SY0.45
cytosolic large ribosomal subunit	46	5.42	0.00131	CC	SS0.45
cotranslational protein targeting to membrane	86	3.87	0.00163	BP	SS0.45
cytosolic ribosome	86	3.87	0.00163	CC	SS0.45
anion transport	295	2.06	0.00195	BP	SY0.45
iron ion binding	99	2.82	0.00205	MF	SY0.45
microvillus	73	3.19	0.00212	CC	SY0.45
heterocycle catabolic process	339	2.21	0.00215	BP	SS0.45
long-chain fatty acid metabolic process	32	4.95	0.00233	BP	SY0.45
extrinsic apoptotic signaling pathway	71	4.1	0.00234	BP	SS0.45
cellular nitrogen compound catabolic process	344	2.18	0.00245	BP	SS0.45
fatty acid metabolic process	132	2.6	0.00247	BP	SY0.45
monocarboxylic acid metabolic process	216	2.2	0.00247	BP	SY0.45
phosphoric ester hydrolase activity	316	2.24	0.00262	MF	SS0.45
protein targeting to ER	95	3.5	0.00291	BP	SS0.45
nuclear-transcribed mRNA catabolic process	165	2.77	0.00296	BP	SS0.45
PDZ domain binding	77	3.02	0.00301	MF	SY0.45
xenobiotic metabolic process	34	4.66	0.00305	BP	SY0.45
translational initiation	119	3.15	0.00321	BP	SS0.45
organic anion transport	235	2.14	0.00321	BP	SY0.45
viral transcription	97	3.43	0.00328	BP	SS0.45
organic cyclic compound catabolic process	378	2.09	0.00343	BP	SS0.45
response to xenobiotic stimulus	75	3.17	0.00344	BP	SY0.45
establishment of protein localization to endoplasmic reticulum	99	3.36	0.00369	BP	SS0.45
acylglycerol metabolic process	78	3.73	0.0038	BP	SS0.45
neutral lipid metabolic process	78	3.73	0.0038	BP	SS0.45
sensory perception	386	2.05	0.00397	BP	SS0.45
active ion transmembrane transporter activity	194	2.16	0.00426	MF	SY0.45
regulation of circadian rhythm	102	3.26	0.00436	BP	SS0.45
aromatic compound catabolic process	354	2.11	0.00437	BP	SS0.45
oxidoreductase activity	111	2.51	0.00479	MF	SY0.45
solute:cation symporter activity	83	2.8	0.00489	MF	SY0.45
regulation of epidermis development	62	4.02	0.00516	BP	SS0.45
regulation of epidermal cell differentiation	43	4.84	0.00518	BP	SS0.45
mRNA catabolic process	179	2.56	0.00528	BP	SS0.45
monooxygenase activity	58	3.21	0.00555	MF	SY0.45
cellular lipid metabolic process	457	1.73	0.00602	BP	SY0.45
solute:sodium symporter activity	59	3.15	0.00608	MF	SY0.45
acylglycerol metabolic process	40	3.96	0.00619	BP	SY0.45
anion transmembrane transporter activity	269	1.9	0.00643	MF	SY0.45
cellular response to xenobiotic stimulus	54	3.42	0.00653	BP	SY0.45
liver development	110	3.02	0.00664	BP	SS0.45
DNA-binding transcription activator activity	337	1.79	0.00672	MF	SY0.45
neutral lipid metabolic process	41	3.86	0.00688	BP	SY0.45
DNA-binding transcription activator activity	340	1.78	0.00703	MF	SY0.45
copper ion binding	48	3.39	0.0071	MF	SY0.45
nucleobase-containing compound catabolic process	295	2.11	0.00719	BP	SS0.45
hepaticobiliary system development	112	2.97	0.00732	BP	SS0.45
viral gene expression	113	2.94	0.00769	BP	SS0.45
positive regulation of ion transport	102	2.59	0.00773	BP	SY0.45
DNA-binding transcription repressor activity	194	2.04	0.00781	MF	SY0.45
steroid hormone receptor activity	49	3.32	0.00784	MF	SY0.45
coenzyme binding	253	1.93	0.00797	MF	SY0.45
DNA-binding transcription repressor activity	195	2.03	0.00807	MF	SY0.45
response to radiation	356	1.99	0.00839	BP	SS0.45
structural constituent of ribosome	140	2.67	0.00858	MF	SS0.45
organic anion transmembrane transporter activity	178	2.09	0.00908	MF	SY0.45
cell-cell junction	402	1.68	0.00921	CC	SY0.45
protein localization to endoplasmic reticulum	117	2.84	0.00928	BP	SS0.45
regulation of calcium ion transmembrane transporter activity	71	3.51	0.00938	BP	SS0.45
cellular response to organonitrogen compound	478	1.83	0.00951	BP	SS0.45
negative regulation of cell differentiation	339	1.79	0.00952	BP	SY0.45
actin-based cell projection	183	2.03	0.0104	CC	SY0.45
positive regulation of glucose import	33	5.04	0.0107	BP	SS0.45
regulation of multi-organism process	52	4	0.0107	BP	SS0.45
positive regulation of cell junction assembly	60	3.08	0.0108	BP	SY0.45
divalent inorganic cation transport	252	2.15	0.0117	BP	SS0.45
aminopeptidase activity	41	3.4	0.0122	MF	SY0.45
basement membrane	82	2.55	0.0126	CC	SY0.45
regulation of leukocyte cell-cell adhesion	221	2.26	0.0128	BP	SS0.45
phosphatidic acid metabolic process	35	4.75	0.0129	BP	SS0.45
regulation of cell-cell adhesion	306	2.04	0.0129	BP	SS0.45
carboxylic acid transmembrane transporter activity	123	2.27	0.0132	MF	SY0.45
organic acid transmembrane transporter activity	123	2.27	0.0132	MF	SY0.45
chloride transport	77	3.24	0.0133	BP	SS0.45
regulation of glycoprotein biosynthetic process	36	4.62	0.014	BP	SS0.45
cofactor binding	413	1.63	0.0141	MF	SY0.45
phosphoprotein phosphatase activity	153	2.45	0.0143	MF	SS0.45
cellular response to peptide hormone stimulus	228	2.19	0.0145	BP	SS0.45
epithelial cell proliferation	49	3.23	0.0146	BP	SY0.45
glycerolipid metabolic process	317	1.97	0.0151	BP	SS0.45
positive regulation of smooth muscle cell migration	37	4.5	0.0153	BP	SS0.45
positive regulation of ion transmembrane transport	50	3.17	0.0158	BP	SY0.45
antiporter activity	71	2.62	0.0159	MF	SY0.45
regulation of smooth muscle cell migration	58	3.58	0.016	BP	SS0.45
protein serine/threonine phosphatase activity	58	3.58	0.016	MF	SS0.45
regulation of membrane lipid distribution	36	3.67	0.0161	BP	SY0.45
digestion	36	3.67	0.0161	BP	SY0.45
positive regulation of glucose transmembrane transport	38	4.38	0.0166	BP	SS0.45
extracellular matrix structural constituent	130	2.15	0.0169	MF	SY0.45
filamentous actin	32	3.63	0.0171	CC	SY0.45
phosphoric diester hydrolase activity	82	3.04	0.0173	MF	SS0.45
RNA catabolic process	201	2.28	0.0178	BP	SS0.45
skeletal muscle tissue development	83	2.55	0.0178	BP	SY0.45
regulation of glycoprotein metabolic process	39	4.27	0.0179	BP	SS0.45
regulation of apoptotic signaling pathway	329	1.9	0.0185	BP	SS0.45
extracellular structure organization	129	2.25	0.0187	BP	SY0.45
extracellular matrix organization	129	2.25	0.0187	BP	SY0.45
vesicle cytoskeletal trafficking	61	3.41	0.0193	BP	SS0.45
visual perception	162	2.31	0.0197	BP	SS0.45
establishment of protein localization to membrane	243	2.05	0.0197	BP	SS0.45
ribosomal subunit	162	2.31	0.0197	CC	SS0.45
skeletal muscle organ development	85	2.49	0.0201	BP	SY0.45
regulation of epithelial cell differentiation	110	2.65	0.0203	BP	SS0.45
positive regulation of leukocyte cell-cell adhesion	164	2.28	0.021	BP	SS0.45
cardiac chamber development	103	2.31	0.0211	BP	SY0.45
organic hydroxy compound transmembrane transporter activity	34	3.42	0.0212	MF	SY0.45
pyridoxal phosphate binding	47	2.97	0.0212	MF	SY0.45
extracellular matrix binding	47	2.97	0.0212	MF	SY0.45
divalent metal ion transport	247	2.02	0.0215	BP	SS0.45
positive regulation of reproductive process	63	3.3	0.0216	BP	SS0.45
sensory perception of light stimulus	165	2.27	0.0217	BP	SS0.45
regulation of cell aging	42	3.96	0.0225	BP	SS0.45
vitamin B6 binding	48	2.91	0.0231	MF	SY0.45
regulation of actomyosin structure organization	88	2.84	0.0232	BP	SS0.45
positive regulation of plasma membrane bounded cell projection assembly	88	2.84	0.0232	BP	SS0.45
osteoblast differentiation	55	2.88	0.0233	BP	SY0.45
dicarboxylic acid transmembrane transporter activity	35	3.32	0.0234	MF	SY0.45
axon development	194	1.91	0.0239	BP	SY0.45
metalloexopeptidase activity	49	2.85	0.025	MF	SY0.45
regulation of anion transport	41	3.22	0.0253	BP	SY0.45
T cell costimulation	44	3.78	0.0258	BP	SS0.45
cellular response to peptide	273	1.98	0.0261	BP	SS0.45
cardiac ventricle development	73	2.53	0.0265	BP	SY0.45
filopodium	91	2.74	0.0266	CC	SS0.45
sensory perception of sound	57	2.78	0.0268	BP	SY0.45
sodium ion transmembrane transporter activity	124	2.06	0.0271	MF	SY0.45
lymphocyte costimulation	45	3.7	0.0276	BP	SS0.45
sensory perception of sound	118	2.47	0.028	BP	SS0.45
lipid transfer activity	37	3.14	0.0283	MF	SY0.45
protein targeting to membrane	146	2.28	0.0289	BP	SS0.45
DNA-binding transcription activator activity	337	1.85	0.0292	MF	SS0.45
hormone-mediated signaling pathway	92	2.3	0.0295	BP	SY0.45
peripheral nervous system development	69	3.01	0.0299	BP	SS0.45
cellular response to insulin stimulus	147	2.26	0.0299	BP	SS0.45
positive regulation of protein kinase B signaling	147	2.26	0.0299	BP	SS0.45
positive regulation of cation transmembrane transport	43	3.07	0.0299	BP	SY0.45
DNA-binding transcription activator activity	340	1.83	0.03	MF	SS0.45
circadian rhythm	120	2.43	0.0302	BP	SS0.45
ATPase-coupled transmembrane transporter activity	81	2.3	0.0302	MF	SY0.45
actin filament bundle	66	2.47	0.0304	CC	SY0.45
regulation of T cell activation	231	1.98	0.0309	BP	SS0.45
forebrain development	343	1.82	0.0309	BP	SS0.45
phosphatase activity	231	1.98	0.0309	MF	SS0.45
regulation of glucose import	47	3.54	0.0314	BP	SS0.45
monocarboxylic acid transport	76	2.43	0.0316	BP	SY0.45
endoplasmic reticulum lumen	261	1.69	0.0319	CC	SY0.45
phosphoric diester hydrolase activity	82	2.27	0.032	MF	SY0.45
synapse assembly	44	3	0.0323	BP	SY0.45
regulation of reproductive process	122	2.39	0.0325	BP	SS0.45
chloride transmembrane transport	71	2.93	0.033	BP	SS0.45
positive regulation of T cell activation	150	2.22	0.033	BP	SS0.45
metal ion transmembrane transporter activity	349	1.79	0.033	MF	SS0.45
metal ion transmembrane transporter activity	349	1.6	0.033	MF	SY0.45
ribosome	200	2.08	0.0332	CC	SS0.45
positive regulation of stress fiber assembly	48	3.47	0.0334	BP	SS0.45
nerve development	72	2.89	0.0346	BP	SS0.45
actin binding	355	1.57	0.0351	MF	SY0.45
epidermal growth factor receptor signaling pathway	49	3.39	0.0355	BP	SS0.45
heart valve morphogenesis	49	3.39	0.0355	BP	SS0.45
regulation of striated muscle cell differentiation	73	2.85	0.0363	BP	SS0.45
chloride transmembrane transporter activity	73	2.85	0.0363	MF	SS0.45
anterior/posterior pattern specification	129	2.05	0.0364	BP	SY0.45
calcium-dependent phospholipid binding	40	2.91	0.0368	MF	SY0.45
polyol metabolic process	62	2.56	0.0372	BP	SY0.45
endocrine process	31	3.41	0.0375	BP	SY0.45
thymus development	31	3.41	0.0375	BP	SY0.45
regulation of systemic arterial blood pressure	46	2.87	0.0375	BP	SY0.45
retina homeostasis	50	3.33	0.0377	BP	SS0.45
regulation of alpha-beta T cell differentiation	50	3.33	0.0377	BP	SS0.45
post-embryonic development	74	2.81	0.0381	BP	SS0.45
actin cytoskeleton	416	1.51	0.0386	CC	SY0.45
neuromuscular junction	70	2.33	0.0391	CC	SY0.45
actomyosin	70	2.33	0.0391	CC	SY0.45
myosin binding	55	2.54	0.0391	MF	SY0.45
amino acid transport	63	2.52	0.0396	BP	SY0.45
sensory perception of mechanical stimulus	63	2.52	0.0396	BP	SY0.45
steroid hormone mediated signaling pathway	63	2.52	0.0396	BP	SY0.45
positive regulation of cell-substrate adhesion	63	2.52	0.0396	BP	SY0.45
response to wounding	166	1.91	0.0398	BP	SY0.45
cellular transition metal ion homeostasis	75	2.77	0.0399	BP	SS0.45
cellular response to transforming growth factor beta stimulus	128	2.27	0.04	BP	SS0.45
large ribosomal subunit	101	2.47	0.0402	CC	SS0.45
regulation of smooth muscle cell proliferation	47	2.81	0.0403	BP	SY0.45
release of sequestered calcium ion into cytosol	32	3.3	0.041	BP	SY0.45
regulation of ion transmembrane transporter activity	211	1.97	0.0411	BP	SS0.45
organophosphate catabolic process	64	2.48	0.042	BP	SY0.45
organic acid metabolic process	436	1.51	0.0424	BP	SY0.45
regulation of transmembrane transport	455	1.65	0.0426	BP	SS0.45
negative regulation of cell-cell adhesion	130	2.24	0.0428	BP	SS0.45
protein dephosphorylation	177	2.11	0.0433	BP	SS0.45
negative regulation of leukocyte differentiation	77	2.7	0.0436	BP	SS0.45
cellular response to acid chemical	82	2.25	0.0437	BP	SY0.45
intermediate filament	72	2.26	0.044	CC	SY0.45
oxidoreductase activity	99	2.11	0.0446	MF	SY0.45
negative regulation of sequestering of calcium ion	33	3.2	0.0447	BP	SY0.45
sarcoplasmic reticulum	57	2.45	0.0447	CC	SY0.45
ossification	113	2.1	0.0448	BP	SY0.45
detection of visible light	31	4.02	0.0449	BP	SS0.45
regulation of TORC1 signaling	31	4.02	0.0449	BP	SS0.45
endonuclease activity	31	4.02	0.0449	MF	SS0.45
negative regulation of T cell activation	78	2.67	0.0455	BP	SS0.45
regulation of calcium-mediated signaling	78	2.67	0.0455	BP	SS0.45
protein tyrosine kinase binding	78	2.67	0.0455	MF	SS0.45
negative regulation of cell adhesion	217	1.92	0.0463	BP	SS0.45
camera-type eye morphogenesis	105	2.38	0.0467	BP	SS0.45
inorganic anion transmembrane transporter activity	105	2.38	0.0467	MF	SS0.45
nuclear receptor activity	43	2.7	0.0467	MF	SY0.45
ligand-activated transcription factor activity	43	2.7	0.0467	MF	SY0.45
circadian regulation of gene expression	54	3.08	0.047	BP	SS0.45
response to transforming growth factor beta	133	2.19	0.0471	BP	SS0.45
small GTPase binding	336	1.73	0.0473	MF	SS0.45
organic hydroxy compound metabolic process	212	1.74	0.0473	BP	SY0.45
positive regulation of heart growth	32	3.9	0.0483	BP	SS0.45
superoxide metabolic process	32	3.9	0.0483	BP	SS0.45
purine nucleotide catabolic process	32	3.9	0.0483	BP	SS0.45
positive regulation of vascular smooth muscle cell proliferation	32	3.9	0.0483	BP	SS0.45
lamellipodium assembly	32	3.9	0.0483	BP	SS0.45
endocardial cushion morphogenesis	32	3.9	0.0483	BP	SS0.45
signal release	184	2.03	0.0485	BP	SS0.45
negative regulation of neuron differentiation	116	2.05	0.0485	BP	SY0.45
Rab GTPase binding	134	2.17	0.0486	MF	SS0.45
positive regulation of tumor necrosis factor production	34	3.11	0.0486	BP	SY0.45
artery morphogenesis	34	3.11	0.0486	BP	SY0.45
positive regulation of tumor necrosis factor superfamily cytokine production	34	3.11	0.0486	BP	SY0.45
cell cortex	270	1.64	0.0493	CC	SY0.45
proteoglycan metabolic process	50	2.64	0.0495	BP	SY0.45
pigmentation	80	2.6	0.0496	BP	SS0.45
insulin receptor signaling pathway	80	2.6	0.0496	BP	SS0.45
Rac GTPase binding	55	3.02	0.0496	MF	SS0.45
receptor tyrosine kinase binding	55	3.02	0.0496	MF	SS0.45
synapse organization	148	1.96	0.0497	BP	SY0.45
ion homeostasis	356	1.56	0.0497	BP	SY0.45
regulation of osteoblast differentiation	67	2.37	0.0499	BP	SY0.45

## Sheet: KEGG pathways
SD vs SY KEGG pathway（green marked：Top 80）	request	background	pvalue	p_adjust	Treat
Calcium signaling pathway	26	180	8.57328e-06	0.000582983	SY.15
Focal adhesion	23	189	0.000281802	0.012775	SY.15
Phosphatidylinositol signaling system	14	91	0.000564381	0.0171955	SY.15
Glycerophospholipid metabolism	14	94	0.000751207	0.0171955	SY.15
Toll-like receptor signaling pathway	13	84	0.000834972	0.0171955	SY.15
Apelin signaling pathway	16	119	0.000885061	0.0171955	SY.15
Hedgehog signaling pathway	8	41	0.00233306	0.0396621	SY.15
C-type lectin receptor signaling pathway	12	87	0.00309374	0.0467499	SY.15
AGE-RAGE signaling pathway in diabetic complications	12	90	0.00396062	0.0538644	SY.15
Inositol phosphate metabolism	10	71	0.00582627	0.0669731	SY.15
ECM-receptor interaction	11	83	0.00590939	0.0669731	SY.15
Regulation of actin cytoskeleton	19	190	0.00672794	0.0703846	SY.15
Wnt signaling pathway	15	141	0.00922623	0.0754254	SY.15
Tight junction	16	156	0.00992971	0.0754254	SY.15
ErbB signaling pathway	10	78	0.0103383	0.0754254	SY.15
Endocytosis	21	228	0.0104024	0.0754254	SY.15
Neuroactive ligand-receptor interaction	28	333	0.0105374	0.0754254	SY.15
Pantothenate and CoA biosynthesis	4	15	0.0120155	0.0817052	SY.15
Cell adhesion molecules (CAMs)	13	122	0.0145367	0.0941425	SY.15
Cytokine-cytokine receptor interaction	18	202	0.0220867	0.133088	SY.15
ABC transporters	6	40	0.0232477	0.133088	SY.15
Vascular smooth muscle contraction	12	117	0.0234861	0.133088	SY.15
Progesterone-mediated oocyte maturation	9	78	0.0254601	0.138503	SY.15
Herpes simplex virus 1 infection	14	150	0.0294775	0.15419	SY.15
RIG-I-like receptor signaling pathway	7	57	0.0353352	0.172799	SY.15
Adherens junction	8	70	0.0355763	0.172799	SY.15
Gap junction	9	84	0.0370352	0.173682	SY.15
Adrenergic signaling in cardiomyocytes	12	128	0.0406049	0.184075	SY.15
Glycerolipid metabolism	7	60	0.0437298	0.191847	SY.15
Phagosome	12	132	0.0485731	0.206436	SY.15
Glycerophospholipid metabolism	6	94	0.00219069	0.0766741	SY.30
TGF-beta signaling pathway	5	90	0.00876047	0.145394	SY.30
Glycerolipid metabolism	4	60	0.0103734	0.145394	SY.30
MAPK signaling pathway	9	261	0.0103853	0.145394	SY.30
Pantothenate and CoA biosynthesis	2	15	0.020951	0.244429	SY.30
MAPK signaling pathway	56	261	5.06215e-07	3.84723e-05	SY.45
Inositol phosphate metabolism	22	71	1.635e-05	0.000828399	SY.45
ECM-receptor interaction	23	83	4.64963e-05	0.00176686	SY.45
Phosphatidylinositol signaling system	24	91	6.23881e-05	0.0018966	SY.45
Adipocytokine signaling pathway	19	64	9.70643e-05	0.00245896	SY.45
Hedgehog signaling pathway	14	41	0.00024167	0.00524769	SY.45
TGF-beta signaling pathway	22	90	0.000308973	0.00587049	SY.45
Cytokine-cytokine receptor interaction	36	202	0.00112796	0.0190499	SY.45
Starch and sucrose metabolism	11	33	0.00128881	0.0195899	SY.45
ABC transporters	12	40	0.00167309	0.0231191	SY.45
Focal adhesion	33	189	0.00235725	0.0261821	SY.45
Endocytosis	38	228	0.00239645	0.0261821	SY.45
Glycerophospholipid metabolism	20	94	0.00241151	0.0261821	SY.45
Steroid hormone biosynthesis	11	37	0.00273161	0.0276803	SY.45
Wnt signaling pathway	26	141	0.00344931	0.0308474	SY.45
Adherens junction	16	70	0.00345004	0.0308474	SY.45
Peroxisome	17	79	0.00445516	0.0376214	SY.45
C-type lectin receptor signaling pathway	18	87	0.00497884	0.0398307	SY.45
Galactose metabolism	10	35	0.00530131	0.0402899	SY.45
AGE-RAGE signaling pathway in diabetic complications	18	90	0.00671584	0.0486099	SY.45
Glycine, serine and threonine metabolism	10	37	0.00731598	0.0505467	SY.45
Cell adhesion molecules (CAMs)	22	122	0.00841903	0.0556388	SY.45
mTOR signaling pathway	24	140	0.0103445	0.064673	SY.45
Tight junction	26	156	0.010637	0.064673	SY.45
Insulin signaling pathway	21	121	0.0140567	0.0821774	SY.45
Arachidonic acid metabolism	11	49	0.0155483	0.0875313	SY.45
FoxO signaling pathway	21	123	0.0162867	0.0884138	SY.45
PPAR signaling pathway	13	64	0.0175339	0.0888385	SY.45
Vascular smooth muscle contraction	20	117	0.0185211	0.0908129	SY.45
Regulation of actin cytoskeleton	29	190	0.0195522	0.0913391	SY.45
p53 signaling pathway	13	66	0.0213755	0.0913391	SY.45
Apelin signaling pathway	20	119	0.0213791	0.0913391	SY.45
Apoptosis	21	127	0.0215728	0.0913391	SY.45
Sphingolipid metabolism	10	45	0.0216811	0.0913391	SY.45
Glycosphingolipid biosynthesis - ganglio series	5	14	0.0222339	0.0913391	SY.45
Adrenergic signaling in cardiomyocytes	21	128	0.0230809	0.0923238	SY.45
Retinol metabolism	9	39	0.0237924	0.0927293	SY.45
Fatty acid degradation	8	33	0.0258134	0.0980908	SY.45
Melanogenesis	16	91	0.026775	0.0992634	SY.45
Gap junction	15	84	0.02818	0.099613	SY.45
Toll-like receptor signaling pathway	15	84	0.02818	0.099613	SY.45
Alanine, aspartate and glutamate metabolism	8	34	0.0294859	0.10186	SY.45
N-Glycan biosynthesis	10	49	0.033819	0.114233	SY.45
Cellular senescence	22	143	0.0356181	0.115833	SY.45
RIG-I-like receptor signaling pathway	11	57	0.0364551	0.115833	SY.45
beta-Alanine metabolism	7	29	0.0365789	0.115833	SY.45
Calcium signaling pathway	26	180	0.0433207	0.134382	SY.45
Glycerolipid metabolism	11	60	0.0478675	0.145517	SY.45
SS0.45 vs SY0.45 KEGG pathway（green marked：Top 40）	request	background	pvalue	p_adjust	Treat
PPAR signaling pathway	8	64	0.000165959	0.00945964	SY0.45
Progesterone-mediated oocyte maturation	6	78	0.00060756	0.0243024	SS0.45
Glycerophospholipid metabolism	6	94	0.00151264	0.040337	SS0.45
mTOR signaling pathway	7	140	0.00237283	0.0474566	SS0.45
Purine metabolism	9	125	0.00266712	0.0702192	SY0.45
ABC transporters	5	40	0.00283036	0.0702192	SY0.45
Glycerolipid metabolism	6	60	0.00307979	0.0702192	SY0.45
Arachidonic acid metabolism	4	49	0.00413052	0.0660882	SS0.45
N-Glycan biosynthesis	5	49	0.00624938	0.0961281	SY0.45
Glycerophospholipid metabolism	7	94	0.0065195	0.0961281	SY0.45
Phosphatidylinositol signaling system	5	91	0.00677103	0.0902804	SS0.45
Glycerolipid metabolism	4	60	0.00806689	0.092193	SS0.45
Fatty acid degradation	4	33	0.00823887	0.0961281	SY0.45
Starch and sucrose metabolism	4	33	0.00823887	0.0961281	SY0.45
Metabolism of xenobiotics by cytochrome P450	4	36	0.0108353	0.0961281	SY0.45
Drug metabolism - other enzymes	5	57	0.01111	0.0961281	SY0.45
Glycine, serine and threonine metabolism	4	37	0.0118052	0.0961281	SY0.45
Steroid hormone biosynthesis	4	37	0.0118052	0.0961281	SY0.45
ECM-receptor interaction	6	83	0.0130096	0.098873	SY0.45
Autophagy - animal	5	117	0.0177743	0.157152	SS0.45
MAPK signaling pathway	8	261	0.0189739	0.157152	SS0.45
Phosphatidylinositol signaling system	6	91	0.0191719	0.128564	SY0.45
FoxO signaling pathway	5	123	0.0213908	0.157152	SS0.45
Sphingolipid metabolism	4	45	0.0215824	0.136689	SY0.45
Purine metabolism	5	125	0.0226951	0.157152	SS0.45
Toll-like receptor signaling pathway	4	84	0.0235728	0.157152	SS0.45
Inositol phosphate metabolism	5	71	0.0248435	0.149061	SY0.45
C-type lectin receptor signaling pathway	4	87	0.0262636	0.160677	SS0.45
AGE-RAGE signaling pathway in diabetic complications	4	90	0.0291314	0.160677	SS0.45
Folate biosynthesis	3	28	0.0291841	0.166349	SY0.45
Melanogenesis	4	91	0.030127	0.160677	SS0.45
Peroxisome	5	79	0.0361414	0.196196	SY0.45
VEGF signaling pathway	3	58	0.0395714	0.197857	SS0.45
Cytokine-cytokine receptor interaction	6	202	0.0447112	0.210405	SS0.45
Drug metabolism - cytochrome P450	3	34	0.0458942	0.227476	SY0.45
Alanine, aspartate and glutamate metabolism	3	34	0.0458942	0.227476	SY0.45

## Sheet: Interesting module GSEA results
Interesting module GSEA results in WGCNA
blue
gnf2_cdc20
gnf2_cdc2
gnf2_cenpe
gnf2_ccna2
gnf2_ccnb2
gnf2_espl1
gnf2_rfc3
gnf2_rfc4
gnf2_bub1b
gnf2_cd7
gnf2_hmmr
kegg_ribosome
reactome_dna_strand_elongation
newman_ercc6_targets_dn
graham_cml_quiescent_vs_normal_dividing_up
liang_silenced_by_methylation_2
krasnoselskaya_ilf3_targets_up
smid_breast_cancer_relapse_in_pleura_dn
moserle_ifna_response
matzuk_meiotic_and_dna_repair
kuuselo_pancreatic_cancer_19q13_amplification
valk_aml_cluster_9
naba_basement_membranes
go_regulation_of_cardiac_muscle_cell_differentiation
go_detection_of_chemical_stimulus_involved_in_sensory_perception_of_taste
go_mrna_cis_splicing_via_spliceosome
go_collagen_catabolic_process
go_sensory_perception_of_bitter_taste
go_postsynapse_assembly
go_carbohydrate_transmembrane_transporter_activity
reactome_activation_of_matrix_metalloproteinases
brown
morf_bmpr2
morf_znf10
car_hpx
car_igfbp1
kegg_fatty_acid_metabolism
kegg_steroid_hormone_biosynthesis
reactome_bile_acid_and_bile_salt_metabolism
reactome_synthesis_of_bile_acids_and_bile_salts
joseph_response_to_sodium_butyrate_up
kang_glis3_targets
go_bile_acid_biosynthetic_process
go_neutral_lipid_catabolic_process
go_triglyceride_catabolic_process
go_glycerolipid_catabolic_process
go_bile_acid_metabolic_process
go_steroid_dehydrogenase_activity
go_fatty_acid_binding
go_monocarboxylic_acid_binding
go_oxidoreductase_activity_acting_on_paired_donors_with_incorporation_or_reduction_of_molecular_oxygen_nad_p_h_as_one_donor_and_incorporation_of_one_atom_of_oxygen
reactome_metabolism_of_steroids
darkgrey
cdpcr1_01
cdpcr3hd_01
pbx1_02
cagnwmcnnngac_unknown
nrsf_01
aagcaat_mir137
cattgtyy_sox9_b1
wei_mir34a_targets
gse37416_ctrl_vs_3h_f_tularensis_lvs_neutrophil_dn
gse7460_treg_vs_tconv_act_dn
gse19941_unstim_vs_lps_stim_il10_ko_nfkbp50_ko_macrophage_up
gse34156_untreated_vs_24h_nod2_and_tlr1_tlr2_ligand_treated_monocyte_dn
gse46606_unstim_vs_cd40l_il2_il5_3day_stimulated_irf4high_sorted_bcell_up
go_peptidyl_serine_modification
go_transferase_activity_transferring_hexosyl_groups
go_manganese_ion_binding
go_udp_glycosyltransferase_activity
go_acetylglucosaminyltransferase_activity
green
atr pathway
amb2 neutrophils pathway
metabolism of non coding rna
transport of mature transcript_x000D_ to cytoplasm
mRNA splicing minor pathway
meiotic chromosome segregation
c21 steroid hormone metabolic_x000D_ process
regulation of membrane_x000D_ depolarization
protein lipid complex assembly
positive regulation of b cell_x000D_ proliferation
skeletal muscle contraction
positive regulation of acute_x000D_ inflammatory response
organ or tissue specific immune_x000D_ response
positive regulation of_x000D_ telomerase activity
regulation of acute_x000D_ inflammatory response
positive regulation of_x000D_ vasoconstriction
protein lipid complex subunit_x000D_ organization
rna capping
regulation of sensory_x000D_ perception
chromosome organization_x000D_ involved in meiotic cell cycle
leukocyte adhesion to vascular_x000D_ endothelial cell
response to IL6
ketone biosynthetic process
regulation of b cell_x000D_ proliferation
homologous chromosome_x000D_ segregation
positive regulation of lipase_x000D_ activity
mRNA cis splicing via_x000D_ spliceosome
positive regulation of b cell_x000D_ activation
synapsis
extracellular matrix component
euchromatin
clathrin coated endocytic_x000D_ vesicle membrane
scavenger receptor activity
peptide hormone binding
snrna binding
secretion by tissue
regulatory t cell_x000D_ differentiation
arachidonic acid secretion
activated t cell proliferation
negative regulation of cell_x000D_ migration involved in sprouting_x000D_ angiogenesis
ncrna export from nucleus
molecular carrier activity
formation of the early_x000D_ elongation complex
transport of the slbp dependant_x000D_ mature mrna
transport of mature mrnas_x000D_ derived from intronless_x000D_ transcripts
plasma lipoprotein assembly_x000D_ remodeling and clearance
intra golgi traffic
plasma lipoprotein remodeling
turquoise
tsai_response_to_radiation_therapy
go_atp_hydrolysis_coupled_transmembrane_transport

## Sheet: Hub gene list
Hub gene list in WGCNA
MEblue	MEbrown	MEturquoise
COPG2	ENSGALG00000054163	COG5
USP6NL	GPR162	IRAK4
HBP1	ARHGEF17	ARID2
DLD	ILK	PPM1H
KIF21A	gga-mir-1600	TBK1
PLXNB2	HOXA9	CDK17
PUS7L	TMEM158	WASHC4
SCAF11	LOC107052850	TDG
C12orf66	MEIS1	DNM1L
CAND1	NHSL2	STK38L
TBC1D15	TMEM35A	CBLB
TMTC3	MAB21L2	LTN1
SLC25A3	HAND2	TRAPPC10
FAM83F	IL11RA	USP9X
PICK1	TESK1	MED14
MYH9	NPR2	GCC2
WASHC4	TPM2	TPP2
TXNRD1	ENSGALG00000045548	DZIP1
GNPTAB	PGF	COG3
MKRN4P	IGFBP5	WAC
DENND5B	CRTAC1	YME1L1
HDHD5	SLIT1	MIOS
C2CD5	LZTS2	SCIN
KRAS	DDR2	STT3B
FGFR1OP2	ECE2	CAPN7
STK38L	ENSGALG00000002678	DNAJC13
NUP50	ISL2	GOLGA4
TTC38L	CORO2B	BRD9
BCL2L14	CCDC102A	ATP9B
KLHDC10	ENSGALG00000053846	KIN

## Sheet: Hub gene GO analysis
Hub gene GO analysis in WGCNA
Term	Ref	fold_Enrichment	pvalue	Category	Module	Genes
activation of GTPase activity	46	21.47	0.00416	BP	blue	IGFBP5;HAND2;ILK;DDR2
protein secretion	77	12.83	0.0109	BP	blue	ILK;LZTS2
establishment of protein localization to extracellular region	77	12.83	0.0109	BP	blue	ILK;LZTS2
protein localization to extracellular region	82	12.05	0.0123	BP	blue	HAND2;ILK
peptide secretion	85	11.62	0.0131	BP	blue	ILK;DDR2
striated muscle cell differentiation	109	9.06	0.0208	BP	blue	IGFBP5;HAND2
protein targeting	123	8.03	0.026	BP	blue	ILK;LZTS2
muscle cell differentiation	131	7.54	0.0292	BP	blue	ILK;LZTS2
secretion by cell	198	7.48	0.00737	BP	blue	ILK;LZTS2
wound healing	133	7.43	0.03	BP	blue	ILK;LZTS2
microtubule-based movement	139	7.11	0.0325	BP	blue	TESK1;CORO2B
export from cell	216	6.86	0.00932	BP	blue	HAND2;ILK
endomembrane system organization	221	6.7	0.00992	BP	blue	ILK;DDR2
secretion	234	6.33	0.0116	BP	blue	TESK1;CORO2B
intracellular protein transport	470	6.3	0.000277	BP	blue	ILK;LZTS2
positive regulation of proteolysis	159	6.21	0.0414	BP	blue	IGFBP5;HAND2;ILK;DDR2
response to wounding	160	6.17	0.0418	BP	blue	ILK;LZTS2
establishment of protein localization to organelle	169	5.84	0.0461	BP	blue	TESK1;CORO2B
microtubule-based process	372	3.98	0.0384	BP	blue	ILK;LZTS2
Golgi membrane	243	6.1	0.0128	CC	blue	GNPTAB;PICK1;COPG2
motor activity	72	13.72	0.00964	MF	blue	MYH9;KIF21A
Rab GTPase binding	83	11.9	0.0126	MF	blue	USP6NL;TBC1D15
GTPase activator activity	141	7.01	0.0333	MF	blue	USP6NL;TBC1D15
GTPase regulator activity	153	6.46	0.0386	MF	blue	USP6NL;TBC1D15
regulation of osteoblast differentiation	64	28.29	1.35e-05	BP	brown	IGFBP5;HAND2;ILK;DDR2
ureteric bud morphogenesis	34	26.63	0.0028	BP	brown	ILK;LZTS2
mesonephric tubule morphogenesis	35	25.87	0.00296	BP	brown	ILK;LZTS2
peripheral nervous system development	36	25.15	0.00312	BP	brown	HAND2;ILK
positive regulation of osteoblast differentiation	36	25.15	0.00312	BP	brown	ILK;DDR2
negative regulation of ossification	37	24.47	0.00328	BP	brown	IGFBP5;HAND2
nephron tubule morphogenesis	41	22.08	0.00398	BP	brown	ILK;LZTS2
nephron epithelium morphogenesis	44	20.58	0.00454	BP	brown	ILK;LZTS2
nephron morphogenesis	44	20.58	0.00454	BP	brown	ILK;LZTS2
renal tubule morphogenesis	44	20.58	0.00454	BP	brown	ILK;LZTS2
regulation of stress fiber assembly	46	19.68	0.00494	BP	brown	TESK1;CORO2B
outflow tract morphogenesis	47	19.26	0.00514	BP	brown	HAND2;ILK
positive regulation of ossification	50	18.11	0.00577	BP	brown	ILK;DDR2
regulation of actomyosin structure organization	50	18.11	0.00577	BP	brown	TESK1;CORO2B
nephron tubule development	50	18.11	0.00577	BP	brown	ILK;LZTS2
regulation of ossification	102	17.75	7.76e-05	BP	brown	IGFBP5;HAND2;ILK;DDR2
ureteric bud development	54	16.77	0.00667	BP	brown	ILK;LZTS2
regulation of actin filament bundle assembly	54	16.77	0.00667	BP	brown	TESK1;CORO2B
kidney morphogenesis	54	16.77	0.00667	BP	brown	ILK;LZTS2
renal tubule development	54	16.77	0.00667	BP	brown	ILK;LZTS2
mesonephric tubule development	56	16.17	0.00714	BP	brown	ILK;LZTS2
mesonephric epithelium development	56	16.17	0.00714	BP	brown	ILK;LZTS2
mesonephros development	57	15.88	0.00738	BP	brown	ILK;LZTS2
nephron epithelium development	61	14.84	0.00838	BP	brown	ILK;LZTS2
negative regulation of binding	67	13.51	0.00998	BP	brown	CRTAC1;HAND2
nephron development	71	12.75	0.0111	BP	brown	ILK;LZTS2
kidney epithelium development	82	11.04	0.0145	BP	brown	ILK;LZTS2
regulation of muscle system process	83	10.91	0.0149	BP	brown	IGFBP5;HAND2
cell-substrate adhesion	85	10.65	0.0155	BP	brown	ILK;CORO2B
limb morphogenesis	91	9.95	0.0176	BP	brown	HAND2
appendage morphogenesis	92	9.84	0.018	BP	brown	HAND2
ameboidal-type cell migration	95	9.53	0.0191	BP	brown	HAND2;ILK
negative regulation of cell development	158	8.6	0.00511	BP	brown	ISL2;MEIS1;NPR2
epithelial tube morphogenesis	161	8.44	0.00538	BP	brown	HAND2;ILK;LZTS2
limb development	112	8.08	0.0258	BP	brown	HAND2
appendage development	113	8.01	0.0262	BP	brown	HAND2
negative regulation of neuron differentiation	114	7.94	0.0267	BP	brown	ISL2;MEIS1
bone development	122	7.42	0.0302	BP	brown	MEIS1;NPR2
cytokine-mediated signaling pathway	122	7.42	0.0302	BP	brown	IL11RA;ILK
anterior/posterior pattern specification	128	7.07	0.0329	BP	brown	HOXA9;HAND2
negative regulation of cell differentiation	331	6.84	0.000711	BP	brown	ISL2;MEIS1;IGFBP5;HAND2;NPR2
regulation of canonical Wnt signaling pathway	139	6.51	0.0382	BP	brown	ILK;LZTS2
regulation of system process	211	6.44	0.0112	BP	brown	IGFBP5;HAND2;CORO2B
negative regulation of neurogenesis	141	6.42	0.0391	BP	brown	ISL2;MEIS1
skeletal system development	285	6.35	0.00339	BP	brown	HOXA9;MEIS1;HAND2;NPR2
kidney development	143	6.33	0.0401	BP	brown	ILK;LZTS2
regulation of actin filament organization	145	6.24	0.0412	BP	brown	TESK1;CORO2B
renal system development	150	6.04	0.0437	BP	brown	ILK;LZTS2
heart morphogenesis	152	5.96	0.0448	BP	brown	HAND2;ILK
morphogenesis of an epithelium	229	5.93	0.0139	BP	brown	HAND2;ILK;LZTS2
negative regulation of nervous system development	153	5.92	0.0453	BP	brown	ISL2;MEIS1
cell population proliferation	244	5.57	0.0164	BP	brown	IGFBP5;HAND2;DDR2
pattern specification process	247	5.5	0.017	BP	brown	HOXA9;HAND2
tube morphogenesis	337	5.37	0.00611	BP	brown	MEIS1;HAND2;ILK;LZTS2
tube development	439	5.16	0.00246	BP	brown	MEIS1;IGFBP5;HAND2;ILK;LZTS2
negative regulation of developmental process	458	4.94	0.00295	BP	brown	ISL2;MEIS1;IGFBP5;HAND2;NPR2
positive regulation of cell population proliferation	378	4.79	0.00908	BP	brown	IGFBP5;IL11RA;ILK;DDR2
actin cytoskeleton organization	284	4.78	0.0244	BP	brown	TPM2;TESK1;CORO2B
negative regulation of cell population proliferation	285	4.77	0.0246	BP	brown	IGFBP5;ILK;LZTS2
cellular response to cytokine stimulus	293	4.64	0.0264	BP	brown	IL11RA;NPR2;ILK
heart development	299	4.54	0.0278	BP	brown	HAND2;ILK
tissue morphogenesis	306	4.44	0.0295	BP	brown	HAND2;ILK;LZTS2
actin filament-based process	310	4.38	0.0305	BP	brown	TPM2;TESK1;CORO2B
response to cytokine	336	4.04	0.0373	BP	brown	IL11RA;NPR2;ILK
circulatory system development	455	3.98	0.0169	BP	brown	MEIS1;HAND2;ILK
protein phosphorylation	472	3.84	0.0191	BP	brown	NPR2;TESK1;ILK;DDR2
focal adhesion	97	9.33	0.0198	CC	brown	ILK;CORO2B
cell-substrate junction	104	8.71	0.0225	CC	brown	ILK;CORO2B
actin cytoskeleton	267	5.09	0.0208	CC	brown	TPM2;CCDC102A;DDR2
growth factor binding	80	11.32	0.0139	MF	brown	IGFBP5;IL11RA
peptide binding	123	7.36	0.0306	MF	brown	TMEM158;NPR2
actin filament binding	126	7.19	0.032	MF	brown	TPM2;CORO2B
amide binding	155	5.84	0.0463	MF	brown	TMEM158;NPR2
actin binding	240	5.66	0.0157	MF	brown	TPM2;CORO2B
protein kinase activity	388	4.67	0.00993	MF	brown	NPR2;TESK1;ILK;DDR2
DNA-binding transcription factor activity	419	4.32	0.0129	MF	brown	ISL2;MEIS1;HAND2
RNA polymerase II cis-regulatory region sequence-specific DNA binding	330	4.12	0.0357	MF	brown	HOXA9;MEIS1;HAND2
RNA polymerase II regulatory region sequence-specific DNA binding	451	4.02	0.0165	MF	brown	HOXA9;MEIS1;HAND2
RNA polymerase II regulatory region DNA binding	453	4	0.0167	MF	brown	HOXA9;MEIS1;HAND2
phosphotransferase activity	454	3.99	0.0168	MF	brown	NPR2;TESK1;ILK;DDR2
cis-regulatory region sequence-specific DNA binding	347	3.91	0.0404	MF	brown	HOXA9;MEIS1;HAND2
cis-regulatory region binding	348	3.9	0.0407	MF	brown	HOXA9;MEIS1;HAND2
transcription regulatory region sequence-specific DNA binding	477	3.8	0.0198	MF	brown	HOXA9;MEIS1;HAND2
retrograde vesicle-mediated transport	31	26.96	0.00276	BP	turq	COG3;ATP9B
regulation of actin filament depolymerization	31	26.96	0.00276	BP	turq	SCIN
negative regulation of protein depolymerization	34	24.58	0.00328	BP	turq	SCIN
negative regulation of actin filament polymerization	34	24.58	0.00328	BP	turq	SCIN
negative regulation of protein-containing complex disassembly	35	23.88	0.00347	BP	turq	SCIN
positive regulation of macroautophagy	35	23.88	0.00347	BP	turq	TBK1;WAC
endosome organization	38	21.99	0.00404	BP	turq	WASHC4;DNAJC13
negative regulation of protein polymerization	42	19.9	0.00487	BP	turq	SCIN
regulation of protein depolymerization	46	18.17	0.00578	BP	turq	SCIN
retrograde transport	51	16.39	0.00701	BP	turq	TRAPPC10;GCC2
maintenance of protein location	52	16.07	0.00727	BP	turq	SCIN;DZIP1
Golgi vesicle transport	168	14.92	2.69e-06	BP	turq	GOLGA4;COG5;TRAPPC10;COG3;GCC2;ATP9B
regulation of macroautophagy	59	14.17	0.0092	BP	turq	TBK1;WAC
regulation of protein-containing complex disassembly	60	13.93	0.00949	BP	turq	SCIN
positive regulation of autophagy	63	13.27	0.0104	BP	turq	TBK1;WAC
negative regulation of protein-containing complex assembly	73	11.45	0.0137	BP	turq	SCIN
negative regulation of supramolecular fiber organization	73	11.45	0.0137	BP	turq	SCIN
Golgi organization	75	11.14	0.0144	BP	turq	COG3;GCC2
negative regulation of cytoskeleton organization	77	10.85	0.0151	BP	turq	SCIN
maintenance of location	80	10.45	0.0162	BP	turq	SCIN;DZIP1
cytosolic transport	81	10.32	0.0166	BP	turq	TRAPPC10;GCC2
endosomal transport	122	10.28	0.00316	BP	turq	WASHC4;TRAPPC10;GCC2
regulation of autophagy	129	9.72	0.00369	BP	turq	TBK1;WAC;DNM1L
peptidyl-serine phosphorylation	91	9.18	0.0205	BP	turq	TBK1;STK38L
regulation of actin filament polymerization	93	8.99	0.0214	BP	turq	SCIN
regulation of actin filament length	102	8.19	0.0253	BP	turq	SCIN
regulation of actin polymerization or depolymerization	102	8.19	0.0253	BP	turq	SCIN
peptidyl-serine modification	103	8.11	0.0257	BP	turq	TBK1;STK38L
endomembrane system organization	221	7.56	0.00185	BP	turq	WASHC4;COG3;GCC2;DNAJC13
regulation of protein polymerization	121	6.91	0.0345	BP	turq	SCIN
protein complex oligomerization	131	6.38	0.0397	BP	turq	YME1L1;DNM1L
positive regulation of response to external stimulus	135	6.19	0.0419	BP	turq	TBK1;DNM1L
protein glycosylation	137	6.1	0.043	BP	turq	COG3;STT3B
macromolecule glycosylation	137	6.1	0.043	BP	turq	COG3;STT3B
regulation of cellular component size	208	6.03	0.0134	BP	turq	GOLGA4;SCIN
regulation of actin filament organization	145	5.76	0.0476	BP	turq	SCIN
glycosylation	147	5.69	0.0488	BP	turq	COG3;STT3B
cell population proliferation	244	5.14	0.0204	BP	turq	TBK1;YME1L1;ARID2
protein localization to organelle	345	4.85	0.00887	BP	turq	COG3;GCC2;DZIP1;DNM1L
proteolysis involved in cellular protein catabolic process	346	4.83	0.00896	BP	turq	USP9X;LTN1;YME1L1;STT3B
regulation of anatomical structure size	270	4.64	0.0265	BP	turq	GOLGA4;SCIN
cellular protein catabolic process	360	4.64	0.0102	BP	turq	USP9X;LTN1;YME1L1;STT3B
protein catabolic process	391	4.28	0.0135	BP	turq	USP9X;LTN1;YME1L1;STT3B
positive regulation of organelle organization	296	4.24	0.0334	BP	turq	SCIN;DZIP1;DNM1L
ubiquitin-dependent protein catabolic process	300	4.18	0.0346	BP	turq	USP9X;LTN1;STT3B
modification-dependent protein catabolic process	307	4.08	0.0366	BP	turq	USP9X;LTN1;STT3B
modification-dependent macromolecule catabolic process	314	3.99	0.0387	BP	turq	USP9X;LTN1;STT3B
positive regulation of immune system process	314	3.99	0.0387	BP	turq	SCIN;TBK1;DNM1L
protein ubiquitination	333	3.76	0.0448	BP	turq	WAC;LTN1;CBLB
protein modification by small protein conjugation or removal	445	3.76	0.0207	BP	turq	USP9X;WAC;LTN1;CBLB
cellular macromolecule catabolic process	462	3.62	0.0234	BP	turq	USP9X;LTN1;YME1L1;STT3B
protein phosphorylation	472	3.54	0.0251	BP	turq	CDK17;TBK1;STK38L;IRAK4
vesicle tethering complex	53	23.65	0.000308	CC	turq	COG5;TRAPPC10;COG3
brush border	48	17.41	0.00626	CC	turq	SCIN;DNM1L
cluster of actin-based cell projections	74	11.29	0.014	CC	turq	SCIN;DNM1L
trans-Golgi network	110	7.6	0.029	CC	turq	GCC2;ATP9B
endosome	397	4.21	0.0142	CC	turq	WASHC4;TRAPPC10;DNAJC13;ATP9B
phosphoprotein binding	51	16.39	0.00701	MF	turq	TBK1;CBLB
magnesium ion binding	135	9.29	0.00418	MF	turq	STK38L;IRAK4;ATP9B
protein serine/threonine kinase activity	249	6.71	0.00284	MF	turq	CDK17;TBK1;STK38L;IRAK4
actin filament binding	126	6.63	0.0371	MF	turq	SCIN
ubiquitin protein ligase activity	135	6.19	0.0419	MF	turq	LTN1;CBLB
ubiquitin-like protein ligase activity	142	5.89	0.0459	MF	turq	LTN1;CBLB
protein kinase activity	388	4.31	0.0132	MF	turq	CDK17;TBK1;STK38L;IRAK4
phosphotransferase activity	454	3.68	0.0221	MF	turq	CDK17;TBK1;STK38L;IRAK4

## Sheet: Hub gene KEGG analysis
Hub gene KEGG analysis in WGCNA
Term	requ	ref	p_value	p_adjust	gene	Module
Selenocompound metabolism	1	15	0.017995	0.176833	TXNRD1	blue
Citrate cycle (TCA cycle)	1	28	0.032386	0.176833	DLD	blue
Glyoxylate and dicarboxylate metabolism	1	31	0.035678	0.176833	DLD	blue
Propanoate metabolism	1	32	0.0367729	0.176833	DLD	blue
Pyruvate metabolism	1	32	0.0367729	0.176833	DLD	blue
Glycine, serine and threonine metabolism	1	37	0.0422297	0.176833	DLD	blue
Tryptophan metabolism	1	39	0.0444041	0.176833	DLD	blue
Valine, leucine and isoleucine degradation	1	44	0.0498192	0.176833	DLD	blue
Toll-like receptor signaling pathway	2	84	0.00525087	0.0525087	IRAK4|TBK1	turq
Influenza A	2	135	0.0128627	0.0783077	IRAK4|TBK1	turq
Herpes simplex virus 1 infection	2	150	0.0156615	0.0783077	IRAK4|TBK1	turq
Endocytosis	2	228	0.0338344	0.123776	CBLB|WASHC4	turq
Base excision repair	1	29	0.0371328	0.123776	TDG	turq

## Sheet:  STEM clusters GSEA results
Cluster 1 pathway
morf_bub3
morf_ctbp1
morf_hat1
morf_hdac2
morf_rad23a
morf_sod1
morf_ung
morf_xrcc5
morf_cdk2
morf_csnk2b
morf_dek
morf_ei24
morf_eif3s2
morf_fbl
morf_mta1
morf_prkag1
morf_rac1
morf_ran
gnf2_rtn1
pid_tap63_pathway
reactome_defensins
reactome_beta_defensins
reactome_chemokine_receptors_bind_chemokines
cervera_sdhb_targets_1_dn
smith_tert_targets_up
sana_response_to_ifng_dn
gentile_uv_response_cluster_d4
lian_lipa_targets_3m
burton_adipogenesis_peak_at_8hr
bohn_primary_immunodeficiency_syndrom_dn
zhan_v1_late_differentiation_genes_up
kurozumi_response_to_oncocytic_virus
gse1460_naive_cd4_tcell_adult_blood_vs_thymic_stromal_cell_up
gse17721_0.5h_vs_8h_pam3csk4_bmdc_up
gse24574_bcl6_low_tfh_vs_tconv_cd4_tcell_dn
go_positive_regulation_of_epithelial_to_mesenchymal_transition
go_c21_steroid_hormone_metabolic_process
go_negative_regulation_of_epithelial_to_mesenchymal_transition
go_sperm_motility
go_synaptic_vesicle_recycling
go_dna_catabolic_process
go_monosaccharide_biosynthetic_process
go_positive_regulation_of_reactive_oxygen_species_metabolic_process
go_positive_regulation_of_chemokine_production
go_cellular_response_to_ionizing_radiation
go_immunoglobulin_production_involved_in_immunoglobulin_mediated_immune_response
go_ketone_biosynthetic_process
go_response_to_gamma_radiation
go_regulation_of_hormone_metabolic_process
go_rac_protein_signal_transduction
go_cellular_component_disassembly_involved_in_execution_phase_of_apoptosis
go_somatic_recombination_of_immunoglobulin_gene_segments
go_negative_regulation_of_tumor_necrosis_factor_superfamily_cytokine_production
go_regulation_of_gluconeogenesis
go_alcohol_catabolic_process
go_dna_catabolic_process_endonucleolytic
go_purine_ntp_dependent_helicase_activity
go_carboxy_lyase_activity
go_carbon_carbon_lyase_activity
go_rna_helicase_activity
go_chemokine_production
go_presynaptic_endocytosis
go_vitamin_b6_binding
Cluster 2 pathway
mcgarvey_silenced_by_methylation_in_colon_cancer
meissner_npc_hcp_with_h3k27me3
go_negative_regulation_of_wnt_signaling_pathway
go_wnt_protein_binding
Cluster 3 pathway
cp2_01
tst1_01
atggygga_unknown
cagnygknaaa_unknown
pax3_b
tfiii_q6
myogenin_q6
ahr_q5
myc_q2
pr_01
ctccaag_mir432
aactgac_mir223
atcttgc_mir31
wcaannnycag_unknown
raccacar_aml_q6
gcm_bmpr2
gcm_calm1
gcm_map1b
gnf2_bnip3l
gnf2_rad23a
gnf2_ank1
gnf2_cdc27
gnf2_map2k3
gnf2_spta1
gnf2_sptb
gnf2_tal1
kegg_n_glycan_biosynthesis
kegg_ppar_signaling_pathway
kegg_gap_junction
kegg_fc_gamma_r_mediated_phagocytosis
kegg_olfactory_transduction
biocarta_ppara_pathway
biocarta_nuclearrs_pathway
pid_arf6_trafficking_pathway
reactome_glycosaminoglycan_metabolism
reactome_metabolism_of_nucleotides
reactome_slc_mediated_transmembrane_transport
korkola_seminoma_up
sengupta_nasopharyngeal_carcinoma_dn
watanabe_colon_cancer_msi_vs_mss_dn
huttmann_b_cll_poor_survival_dn
smirnov_circulating_endotheliocytes_in_cancer_up
takeda_targets_of_nup98_hoxa9_fusion_10d_up
tien_intestine_probiotics_6hr_dn
elvidge_hypoxia_by_dmog_up
wamunyokoli_ovarian_cancer_grades_1_2_dn
landis_erbb2_breast_tumors_324_up
wang_esophagus_cancer_vs_normal_dn
riz_erythroid_differentiation_6hr
heidenblad_amplicon_12p11_12_up
martoriati_mdm4_targets_neuroepithelium_dn
sheth_liver_cancer_vs_txnip_loss_pam5
cowling_mycn_targets
gross_elk3_targets_dn
rickman_head_and_neck_cancer_e
gotzmann_epithelial_to_mesenchymal_transition_dn
nikolsky_breast_cancer_7q21_q22_amplicon
tcga_glioblastoma_copy_number_up
flechner_pbl_kidney_transplant_ok_vs_donor_dn
sana_response_to_ifng_up
sana_tnf_signaling_up
zhan_multiple_myeloma_mf_up
affar_yy1_targets_dn
natsume_response_to_interferon_beta_up
ramaswamy_metastasis_dn
kuninger_igf1_vs_pdgfb_targets_dn
gentile_uv_response_cluster_d2
debiasi_apoptosis_by_reovirus_infection_dn
mahajan_response_to_il1a_up
bild_src_oncogenic_signature
howlin_cited1_targets_1_up
massarweh_response_to_estradiol
sarrio_epithelial_mesenchymal_transition_up
cheng_imprinted_by_estradiol
ting_silenced_by_dicer
moserle_ifna_response
zheng_glioblastoma_plasticity_dn
lin_npas4_targets_dn
huang_dasatinib_resistance_up
winter_hypoxia_metagene
boylan_multiple_myeloma_c_up
jison_sickle_cell_disease_up
boyault_liver_cancer_subclass_g6_up
hoshida_liver_cancer_survival_up
woo_liver_cancer_recurrence_dn
meissner_npc_hcp_with_h3k4me2_and_h3k27me3
mikkelsen_mcv6_lcp_with_h3k4me3
mikkelsen_ips_hcp_with_h3_unmethylated
mikkelsen_ips_lcp_with_h3k4me3
cairo_liver_development_up
zhan_multiple_myeloma_pr_dn
mikkelsen_es_lcp_with_h3k4me3
mikkelsen_npc_lcp_with_h3k4me3
yao_temporal_response_to_progesterone_cluster_8
kyng_response_to_h2o2_via_ercc6_up
verhaak_glioblastoma_neural
ohguchi_liver_hnf4a_targets_dn
servitja_islet_hnf1a_targets_up
servitja_liver_hnf1a_targets_dn
wang_mll_targets
foster_kdm1a_targets_dn
bosco_interferon_induced_antiviral_module
altemeier_response_to_lps_with_mechanical_ventilation
cyclin_d1_ke_.v1_dn
cyclin_d1_up.v1_dn
atm_dn.v1_up
prc2_ezh2_up.v1_up
prc2_suz12_up.v1_up
mel18_dn.v1_up
pten_dn.v1_up
crx_nrl_dn.v1_up
nrl_dn.v1_up
pdgf_up.v1_dn
kras.amp.lung_up.v1_up
kras.lung_up.v1_up
hecker_ifnb1_targets
gse10856_ctrl_vs_tnfrsf6b_in_macrophage_up
gse11864_untreated_vs_csf1_ifng_pam3cys_in_mac_up
gse13229_imm_vs_mature_nkcell_dn
gse13306_ra_vs_untreated_mem_cd4_tcell_up
gse13411_naive_vs_switched_memory_bcell_up
gse13484_12h_unstim_vs_yf17d_vaccine_stim_pbmc_up
gse13485_ctrl_vs_day7_yf17d_vaccine_pbmc_dn
gse13485_day1_vs_day7_yf17d_vaccine_pbmc_up
gse13485_day1_vs_day7_yf17d_vaccine_pbmc_dn
gse13485_day3_vs_day7_yf17d_vaccine_pbmc_up
gse13485_day3_vs_day7_yf17d_vaccine_pbmc_dn
gse13485_pre_vs_post_yf17d_vaccination_pbmc_dn
gse14000_unstim_vs_16h_lps_dc_translated_rna_dn
gse14308_th2_vs_th1_dn
gse14308_th2_vs_naive_cd4_tcell_up
gse14308_th2_vs_natural_treg_up
gse1460_naive_cd4_tcell_cord_blood_vs_thymic_stromal_cell_dn
gse15659_cd45ra_neg_cd4_tcell_vs_resting_treg_up
gse16755_ctrl_vs_ifna_treated_mac_dn
gse17580_treg_vs_teff_dn
gse17721_ctrl_vs_polyic_8h_bmdc_dn
gse17721_ctrl_vs_cpg_12h_bmdc_dn
gse17721_ctrl_vs_gardiquimod_8h_bmdc_dn
gse17721_polyic_vs_pam3csk4_2h_bmdc_up
gse17721_pam3csk4_vs_cpg_1h_bmdc_dn
gse17721_cpg_vs_gardiquimod_12h_bmdc_dn
gse17721_pam3csk4_vs_gadiquimod_1h_bmdc_dn
gse17721_polyic_vs_gardiquimod_12h_bmdc_dn
gse17721_lps_vs_gardiquimod_16h_bmdc_dn
gse17974_il4_and_anti_il12_vs_untreated_24h_act_cd4_tcell_dn
gse18148_cbfb_ko_vs_wt_treg_up
gse18791_ctrl_vs_newcastle_virus_dc_1h_dn
gse18791_ctrl_vs_newcastle_virus_dc_12h_dn
gse18791_unstim_vs_newcatsle_virus_dc_10h_dn
gse18791_unstim_vs_newcatsle_virus_dc_18h_dn
gse19825_cd24low_vs_il2ra_high_day3_eff_cd8_tcell_dn
gse20715_wt_vs_tlr4_ko_48h_ozone_lung_dn
gse22886_naive_bcell_vs_blood_plasma_cell_dn
gse22886_igm_memory_bcell_vs_blood_plasma_cell_dn
gse22886_neutrophil_vs_monocyte_up
gse22886_naive_bcell_vs_neutrophil_up
gse22886_naive_bcell_vs_monocyte_up
gse24142_early_thymic_progenitor_vs_dn2_thymocyte_dn
gse24634_naive_cd4_tcell_vs_day3_il4_conv_treg_up
gse24634_treg_vs_tconv_post_day7_il4_conversion_dn
gse24634_teff_vs_tconv_day7_in_culture_up
gse26669_ctrl_vs_costim_block_mlr_cd4_tcell_up
gse2706_unstim_vs_8h_r848_dc_dn
gse27786_lsk_vs_bcell_dn
gse27786_lin_neg_vs_nkcell_up
gse27786_neutrophil_vs_mono_mac_dn
gse28237_early_vs_late_gc_bcell_dn
gse29617_ctrl_vs_day7_tiv_flu_vaccine_pbmc_2008_dn
gse30083_sp1_vs_sp2_thymocyte_dn
gse30083_sp1_vs_sp4_thymocyte_dn
gse32423_ctrl_vs_il4_memory_cd8_tcell_dn
gse339_cd4pos_vs_cd8pos_dc_up
gse360_dc_vs_mac_l_major_up
gse360_dc_vs_mac_b_malayi_low_dose_up
gse360_dc_vs_mac_m_tuberculosis_dn
gse360_l_donovani_vs_b_malayi_low_dose_dc_up
gse360_l_major_vs_m_tuberculosis_dc_up
gse360_l_major_vs_m_tuberculosis_mac_up
gse36392_mac_vs_neutrophil_il25_treated_lung_up
gse36476_young_vs_old_donor_memory_cd4_tcell_16h_tsst_act_up
gse37416_12h_vs_24h_f_tularensis_lvs_neutrophil_dn
gse37416_12h_vs_48h_f_tularensis_lvs_neutrophil_dn
gse3982_eosinophil_vs_cent_memory_cd4_tcell_dn
gse3982_mac_vs_th1_dn
gse3982_neutrophil_vs_cent_memory_cd4_tcell_dn
gse3982_bcell_vs_eff_memory_cd4_tcell_dn
gse39820_tgfbeta1_vs_tgfbeta3_in_il6_treated_cd4_tcell_dn
gse7460_tconv_vs_treg_thymus_dn
gse7764_nkcell_vs_splenocyte_dn
gse7852_treg_vs_tconv_thymus_up
gse9988_lps_vs_low_lps_monocyte_dn
hallmark_interferon_alpha_response
hallmark_interferon_gamma_response
hallmark_fatty_acid_metabolism
hallmark_coagulation
gse2770_untreated_vs_tgfb_and_il12_treated_act_cd4_tcell_2h_up
gse2770_untreated_vs_il4_treated_act_cd4_tcell_2h_up
gse2770_tgfb_and_il4_vs_il12_treated_act_cd4_tcell_2h_dn
gse2770_tgfb_and_il4_act_vs_act_cd4_tcell_2h_dn
gse1112_hy_cd8ab_vs_hy_cd8aa_thymocyte_rtoc_culture_up
gse1740_unstim_vs_ifna_stimulated_mcsf_derived_macrophage_dn
gse8835_cd4_vs_cd8_tcell_cll_patient_up
gse3565_dusp1_vs_wt_splenocytes_post_lps_injection_up
gse8921_unstim_vs_tlr1_2_stim_monocyte_3h_up
gse3039_cd4_tcell_vs_nkt_cell_dn
gse3039_cd4_tcell_vs_alphaalpha_cd8_tcell_dn
gse3039_cd4_tcell_vs_b1_bcell_dn
gse4748_ctrl_vs_lps_stim_dc_3h_dn
gse4984_galectin1_vs_vehicle_ctrl_treated_dc_dn
gse5542_ifng_vs_ifna_treated_epithelial_cells_6h_dn
gse5589_unstim_vs_180min_lps_stim_macrophage_dn
gse5589_lps_vs_lps_and_il10_stim_il6_ko_macrophage_45min_dn
gse5589_lps_vs_lps_and_il10_stim_il10_ko_macrophage_45min_dn
gse5589_il6_ko_vs_il10_ko_lps_stim_macrophage_45min_up
gse5589_wt_vs_il6_ko_lps_and_il10_stim_macrophage_180min_up
gse6259_flt3l_induced_33d1_pos_dc_vs_bcell_up
gse7509_unstim_vs_ifna_stim_immature_dc_dn
gse7348_unstim_vs_tolerized_and_lps_stim_macrophage_up
gse6674_unstim_vs_cpg_stim_bcell_up
gse6674_anti_igm_vs_pl2_3_stim_bcell_dn
gse7831_1h_vs_4h_cpg_stim_pdc_dn
gse7596_akt_transd_vs_ctrl_cd4_tconv_with_tgfb_dn
gse14415_induced_vs_natural_treg_up
gse14415_natural_treg_vs_foxp3_ko_natural_treg_dn
gse12198_ctrl_vs_high_il2_stim_nk_cell_dn
gse9960_gram_neg_vs_gram_pos_sepsis_pbmc_up
gse9960_gram_neg_vs_gram_neg_and_pos_sepsis_pbmc_up
gse12392_cd8a_pos_vs_neg_spleen_dc_up
gse17186_blood_vs_cord_blood_cd21high_transitional_bcell_dn
gse19374_uninf_vs_listeria_infected_macrophage_dn
gse18893_tconv_vs_treg_2h_culture_dn
gse18893_ctrl_vs_tnf_treated_tconv_2h_up
gse18893_ctrl_vs_tnf_treated_treg_24h_up
gse19888_adenosine_a3r_inh_pretreat_and_act_by_a3r_vs_tcell_membranes_act_mast_cell_up
gse19888_adenosine_a3r_inh_vs_act_in_mast_cell_dn
gse21670_stat3_ko_vs_wt_cd4_tcell_up
gse22229_untreated_vs_immunosupp_therapy_renal_transplant_patient_pbmc_up
gse21774_cd62l_pos_cd56_bright_vs_cd62l_neg_cd56_dim_nk_cell_dn
gse21379_wt_vs_sap_ko_tfh_cd4_tcell_up
gse21546_wt_vs_sap1a_ko_anti_cd3_stim_dp_thymocytes_dn
gse21546_wt_vs_sap1a_ko_and_elk1_ko_anti_cd3_stim_dp_thymocytes_up
gse22935_24h_vs_48h_mbovis_bcg_stim_myd88_ko_macrophage_up
gse22589_healthy_vs_siv_infected_dc_dn
gse23925_light_zone_vs_dark_zone_bcell_up
gse16385_ifng_tnf_vs_il4_stim_macrophage_rosiglitazone_treated_dn
gse25088_ctrl_vs_il4_and_rosiglitazone_stim_macrophage_dn
gse16385_ifng_tnf_vs_rosiglitazone_stim_macrophage_dn
gse25088_wt_vs_stat6_ko_macrophage_il4_stim_dn
gse19941_unstim_vs_lps_and_il10_stim_il10_ko_macrophage_up
gse19941_unstim_vs_lps_and_il10_stim_il10_ko_nfkbp50_ko_macrophage_dn
gse21063_ctrl_vs_anti_igm_stim_bcell_3h_up
gse21063_ctrl_vs_anti_igm_stim_bcell_nfatc1_ko_16h_up
gse21063_wt_vs_nfatc1_ko_3h_anti_igm_stim_bcell_up
gse23114_peritoneal_cavity_b1a_bcell_vs_spleen_bcell_up
gse23114_wt_vs_sle2c1_mouse_spleen_b1a_bcell_up
gse28726_naive_cd4_tcell_vs_naive_va24neg_nktcell_dn
gse23321_cd8_stem_cell_memory_vs_effector_memory_cd8_tcell_up
gse33424_cd161_int_vs_neg_cd8_tcell_up
gse26030_th1_vs_th17_day5_post_polarization_up
gse37605_c57bl6_vs_nod_foxp3_fusion_gfp_treg_dn
gse37301_rag2_ko_vs_rag2_and_ets1_ko_nk_cell_dn
gse37301_hematopoietic_stem_cell_vs_common_lymphoid_progenitor_dn
gse37301_hematopoietic_stem_cell_vs_cd4_tcell_dn
gse34217_mir17_92_overexpress_vs_wt_act_cd8_tcell_up
gse37532_visceral_adipose_tissue_vs_ln_derived_tconv_cd4_tcell_up
gse40274_gata1_vs_foxp3_and_gata1_transduced_activated_cd4_tcell_dn
gse40274_foxp3_vs_foxp3_and_gata1_transduced_activated_cd4_tcell_up
gse40274_foxp3_vs_foxp3_and_lef1_transduced_activated_cd4_tcell_dn
gse20727_dnfb_allergen_vs_ros_inh_and_dnfb_allergen_treated_dc_up
gse36078_untreated_vs_ad5_inf_mouse_lung_dc_up
gse36078_wt_vs_il1r_ko_lung_dc_after_ad5_t425a_hexon_inf_dn
gse40685_naive_cd4_tcell_vs_treg_dn
gse34179_thpok_ko_vs_wt_va14i_nktcell_dn
gse43955_th0_vs_tgfb_il6_il23_th17_act_cd4_tcell_52h_up
gse43955_th0_vs_tgfb_il6_th17_act_cd4_tcell_60h_dn
gse46242_ctrl_vs_egr2_deleted_th1_cd4_tcell_up
gse43863_naive_vs_memory_th1_cd4_tcell_d150_lcmv_up
gse43863_day6_eff_vs_day150_mem_th1_cd4_tcell_dn
gse42724_naive_bcell_vs_plasmablast_up
gse46606_day1_vs_day3_cd40l_il2_il5_stimulated_irf4mid_bcell_up
gse46606_irf4mid_vs_wt_cd40l_il2_il5_day3_stimulated_bcell_dn
gse45365_wt_vs_ifnar_ko_cd11b_dc_mcmv_infection_dn
gse45365_healthy_vs_mcmv_infection_cd8_tcell_ifnar_ko_up
gse45365_ctrl_vs_mcmv_infection_nk_cell_dn
go_fatty_acid_catabolic_process
go_fatty_acid_beta_oxidation
go_transition_metal_ion_transport
go_protein_n_linked_glycosylation
go_adult_behavior
go_negative_regulation_of_cell_growth
go_sulfur_compound_biosynthetic_process
go_anion_transmembrane_transport
go_response_to_food
go_inorganic_anion_transport
go_regulation_of_cardiac_muscle_cell_differentiation
go_drug_transmembrane_transport
go_cellular_ketone_metabolic_process
go_positive_regulation_of_carbohydrate_metabolic_process
go_regulation_of_fatty_acid_metabolic_process
go_negative_regulation_of_organ_growth
go_negative_regulation_of_protein_binding
go_monosaccharide_biosynthetic_process
go_regulation_of_cellular_ketone_metabolic_process
go_cardiac_muscle_cell_differentiation
go_purine_containing_compound_biosynthetic_process
go_bicarbonate_transport
go_sulfur_compound_transport
go_regulation_of_lipid_transport
go_negative_regulation_of_inflammatory_response
go_organic_acid_transmembrane_transport
go_response_to_nicotine
go_fatty_acid_metabolic_process
go_negative_regulation_of_binding
go_cellular_response_to_inorganic_substance
go_drug_transport
go_multi_multicellular_organism_process
go_histone_h3_k4_methylation
go_negative_regulation_of_blood_pressure
go_ammonium_transport
go_cardiocyte_differentiation
go_organic_cation_transport
go_nucleoside_bisphosphate_biosynthetic_process
go_developmental_cell_growth
go_positive_regulation_of_lipid_metabolic_process
go_monocarboxylic_acid_catabolic_process
go_negative_regulation_of_muscle_hypertrophy
go_peptidyl_lysine_trimethylation
go_regulation_of_lipid_catabolic_process
go_negative_regulation_of_cardiac_muscle_tissue_development
go_negative_regulation_of_ion_transport
go_peptidyl_asparagine_modification
go_lipid_oxidation
go_fatty_acid_transport
go_negative_regulation_of_reactive_oxygen_species_biosynthetic_process
go_regulation_of_anion_transport
go_sodium_ion_transport
go_regulation_of_gluconeogenesis
go_cardiac_cell_development
go_rna_polymerase_ii_transcription_factor_complex
go_apical_plasma_membrane
go_golgi_cisterna_membrane
go_hydrolase_activity_acting_on_carbon_nitrogen_but_not_peptide_bonds_in_cyclic_amidines
go_voltage_gated_ion_channel_activity
go_sulfur_compound_transmembrane_transporter_activity
go_phosphatase_inhibitor_activity
go_monovalent_inorganic_cation_transmembrane_transporter_activity
go_inorganic_anion_transmembrane_transporter_activity
go_metal_ion_transmembrane_transporter_activity
go_fatty_acid_binding
go_manganese_ion_binding
go_rna_polymerase_ii_repressing_transcription_factor_binding
go_transcription_cofactor_binding
go_transition_metal_ion_transmembrane_transporter_activity
go_anion_transmembrane_transporter_activity
go_organic_acid_transmembrane_transporter_activity
go_organic_anion_transmembrane_transporter_activity
go_udp_glycosyltransferase_activity
go_anion_anion_antiporter_activity
go_solute_cation_symporter_activity
go_dicarboxylic_acid_transmembrane_transporter_activity
go_acetylglucosaminyltransferase_activity
go_pdz_domain_binding
go_symporter_activity
go_deaminase_activity
go_solute_sodium_symporter_activity
go_monocarboxylic_acid_binding
go_phosphatase_regulator_activity
go_sodium_ion_transmembrane_transporter_activity
go_physiological_cardiac_muscle_hypertrophy
go_acylglycerol_metabolic_process
go_triglyceride_metabolic_process
go_negative_regulation_of_protein_dephosphorylation
go_negative_regulation_of_cardiac_muscle_tissue_growth
go_positive_regulation_of_small_molecule_metabolic_process
go_inorganic_anion_transmembrane_transport
go_regulation_of_cardiocyte_differentiation
go_nuclear_receptor_activity
go_drug_transmembrane_transporter_activity
reactome_phase_ii_conjugation_of_compounds
reactome_diseases_associated_with_glycosaminoglycan_metabolism
reactome_diseases_of_glycosylation
reactome_transport_of_bile_salts_and_organic_acids_metal_ions_and_amine_compounds
reactome_slc_transporter_disorders
reactome_disorders_of_transmembrane_transporters
reactome_nucleobase_catabolism
Cluster 4 pathway
freac3_01
freac4_01
gaanynygacny_unknown
gcgnnanttcc_unknown
pr_02
cactttg_mir520g_mir520h
cctgtga_mir513
agctcct_mir28
cattgtyy_sox9_b1
kegg_glycerophospholipid_metabolism
kegg_cell_cycle
kegg_p53_signaling_pathway
kegg_glioma
kegg_melanoma
kegg_chronic_myeloid_leukemia
pid_e2f_pathway
pid_angiopoietin_receptor_pathway
pid_cmyb_pathway
pid_pi3kci_akt_pathway
pid_tap63_pathway
reactome_signaling_by_rho_gtpases
reactome_immunoregulatory_interactions_between_a_lymphoid_and_a_non_lymphoid_cell
reactome_phospholipid_metabolism
reactome_glycerophospholipid_biosynthesis
reactome_cell_cycle_checkpoints
reactome_g1_phase
reactome_mitotic_g1_g1_s_phases
reactome_mitotic_g2_g2_m_phases
reactome_s_phase
hollmann_apoptosis_via_cd40_dn
huttmann_b_cll_poor_survival_up
deurig_t_cell_prolymphocytic_leukemia_dn
newman_ercc6_targets_dn
rodrigues_dcc_targets_dn
takeda_targets_of_nup98_hoxa9_fusion_3d_up
takeda_targets_of_nup98_hoxa9_fusion_8d_up
takeda_targets_of_nup98_hoxa9_fusion_10d_up
takeda_targets_of_nup98_hoxa9_fusion_16d_up
hahtola_mycosis_fungoides_cd4_up
lau_apoptosis_cdkn2a_up
chiaradonna_neoplastic_transformation_kras_cdc25_up
markey_rb1_chronic_lof_up
tang_senescence_tp53_targets_up
mcbryan_pubertal_breast_3_4wk_dn
seiden_oncogenesis_by_met
hummerich_skin_cancer_progression_up
rashi_response_to_ionizing_radiation_6
aiyar_cobra1_targets_up
dauer_stat3_targets_dn
seitz_neoplastic_transformation_by_8p_deletion_dn
khetchoumian_trim24_targets_up
ingram_shh_targets_dn
rickman_tumor_differentiated_well_vs_moderately_dn
fridman_senescence_up
fridman_immortalization_dn
mori_large_pre_bii_lymphocyte_up
mori_small_pre_bii_lymphocyte_up
kauffmann_dna_repair_genes
nikolsky_breast_cancer_16p13_amplicon
becker_tamoxifen_resistance_up
radaeva_response_to_ifna1_up
tarte_plasma_cell_vs_plasmablast_dn
peart_hdac_proliferation_cluster_dn
zhang_targets_of_ewsr1_fli1_fusion
hofmann_cell_lymphoma_dn
vernell_retinoblastoma_pathway_up
alcalay_aml_by_npm1_localization_dn
ma_myeloid_differentiation_up
abe_vegfa_targets_2hr
kayo_calorie_restriction_muscle_dn
ramalho_stemness_up
mcdowell_acute_lung_injury_up
jiang_aging_hypothalamus_dn
chang_immortalized_by_hpv31_dn
browne_hcmv_infection_24hr_dn
kayo_aging_muscle_up
lee_aging_cerebellum_dn
martinez_response_to_trabectedin_up
murakami_uv_response_6hr_up
liu_smarca4_targets
brachat_response_to_camptothecin_dn
semenza_hif1_targets
sesto_response_to_uv_c7
kaab_failed_heart_ventricle_dn
ji_response_to_fsh_up
zhu_cmv_8_hr_up
fujii_ybx1_targets_up
mccabe_bound_by_hoxc6
huang_foxa2_targets_dn
moserle_ifna_response
grade_colon_and_rectal_cancer_up
wang_tumor_invasiveness_up
tsai_response_to_radiation_therapy
valk_aml_cluster_11
mikkelsen_ips_with_hcp_h3k27me3
ono_foxp3_targets_dn
whitfield_cell_cycle_literature
stambolsky_targets_of_mutated_tp53_dn
azare_neoplastic_transformation_by_stat3_up
plasari_tgfb1_signaling_via_nfic_1hr_up
smirnov_response_to_ir_6hr_up
ghandhi_direct_irradiation_up
warters_response_to_ir_skin
bmi1_dn_mel18_dn.v1_dn
bmi1_dn.v1_dn
mel18_dn.v1_dn
rb_dn.v1_up
kaech_day15_eff_vs_memory_cd8_tcell_up
gse10239_naive_vs_klrg1int_eff_cd8_tcell_dn
gse10239_naive_vs_klrg1high_eff_cd8_tcell_dn
gse10239_naive_vs_day4.5_eff_cd8_tcell_dn
gse11864_csf1_ifng_vs_csf1_ifng_pam3cys_in_mac_dn
gse14000_unstim_vs_16h_lps_dc_translated_rna_dn
gse1432_ctrl_vs_ifng_1h_microglia_dn
gse1460_intrathymic_t_progenitor_vs_cd4_thymocyte_dn
gse17721_ctrl_vs_lps_2h_bmdc_dn
gse17721_ctrl_vs_polyic_12h_bmdc_dn
gse17721_ctrl_vs_pam3csk4_1h_bmdc_dn
gse17721_ctrl_vs_gardiquimod_24h_bmdc_dn
gse17721_lps_vs_cpg_24h_bmdc_up
gse17721_0.5h_vs_8h_polyic_bmdc_dn
gse17721_0.5h_vs_24h_polyic_bmdc_up
gse17721_12h_vs_24h_pam3csk4_bmdc_up
gse17721_0.5h_vs_12h_gardiquimod_bmdc_up
gse17974_il4_and_anti_il12_vs_untreated_0.5h_act_cd4_tcell_up
gse17974_il4_and_anti_il12_vs_untreated_0.5h_act_cd4_tcell_dn
gse18791_ctrl_vs_newcastle_virus_dc_2h_up
gse22886_naive_cd4_tcell_vs_48h_act_th1_up
gse24142_dn2_vs_dn3_thymocyte_fetal_up
gse24142_adult_vs_fetal_early_thymic_progenitor_dn
gse24142_adult_vs_fetal_dn3_thymocyte_up
gse24634_treg_vs_tconv_post_day7_il4_conversion_dn
gse26495_pd1high_vs_pd1low_cd8_tcell_dn
gse2706_2h_vs_8h_r848_and_lps_stim_dc_dn
gse27786_cd4_tcell_vs_mono_mac_dn
gse27786_cd8_tcell_vs_mono_mac_dn
gse29617_ctrl_vs_day7_tiv_flu_vaccine_pbmc_2008_up
gse30962_primary_vs_secondary_chronic_lcmv_inf_cd8_tcell_dn
gse3982_memory_cd4_tcell_vs_bcell_up
gse3982_dc_vs_mac_lps_stim_up
gse3982_eosinophil_vs_bcell_up
gse3982_mac_vs_bcell_up
gse3982_cent_memory_cd4_tcell_vs_nkcell_up
gse3982_cent_memory_cd4_tcell_vs_th1_dn
gse6269_flu_vs_staph_aureus_inf_pbmc_dn
hallmark_hedgehog_signaling
hallmark_pi3k_akt_mtor_signaling
hallmark_inflammatory_response
gse2770_il12_act_vs_act_cd4_tcell_6h_up
gse8921_unstim_vs_tlr1_2_stim_monocyte_24h_dn
gse5542_ifng_vs_ifna_and_ifng_treated_epithelial_cells_6h_dn
gse5542_ifng_vs_ifna_treated_epithelial_cells_24h_up
gse5589_wt_vs_il10_ko_lps_stim_macrophage_180min_dn
gse5589_wt_vs_il10_ko_lps_and_il10_stim_macrophage_180min_dn
gse6674_anti_igm_vs_cpg_stim_bcell_dn
gse6674_anti_igm_vs_anti_igm_and_cpg_stim_bcell_dn
gse5503_pln_dc_vs_spleen_dc_activated_allogenic_tcell_up
gse10240_ctrl_vs_il17_and_il22_stim_primary_bronchial_epithelial_cells_dn
gse14415_act_tconv_vs_act_natural_treg_dn
gse14415_tconv_vs_foxp3_ko_induced_treg_up
gse15330_lymphoid_multipotent_vs_granulocyte_monocyte_progenitor_ikaros_ko_up
gse15624_ctrl_vs_6h_halofuginone_treated_cd4_tcell_dn
gse20198_il12_vs_il12_il18_treated_act_cd4_tcell_dn
gse21670_il6_vs_tgfb_and_il6_treated_cd4_tcell_up
gse21546_unstim_vs_anti_cd3_stim_sap1a_ko_and_elk1_ko_dp_thymocytes_up
gse21546_elk1_ko_vs_sap1a_ko_and_elk1_ko_dp_thymocytes_up
gse21546_unstim_vs_anti_cd3_stim_sap1a_ko_dp_thymocytes_up
gse22935_unstim_vs_24h_mbovis_bcg_stim_macrophage_up
gse23505_untreated_vs_4day_il6_il1_tgfb_treated_cd4_tcell_dn
gse23505_il6_il1_vs_il6_il1_il23_treated_cd4_tcell_up
gse27670_ctrl_vs_lmp1_transduced_gc_bcell_up
gse29164_untreated_vs_cd8_tcell_and_il12_treated_melanoma_day3_up
gse29164_untreated_vs_cd8_tcell_and_il12_treated_melanoma_day7_dn
gse37301_common_lymphoid_progenitor_vs_rag2_ko_nk_cell_dn
gse37301_hematopoietic_stem_cell_vs_cd4_tcell_up
gse37534_untreated_vs_gw1929_treated_cd4_tcell_pparg1_and_foxp3_trasduced_up
gse36078_wt_vs_il1r_ko_lung_dc_up
gse36078_untreated_vs_ad5_t425a_hexon_inf_mouse_lung_dc_dn
gse28737_wt_vs_bcl6_het_marginal_zone_bcell_dn
gse24671_ctrl_vs_bakimulc_infected_mouse_splenocytes_dn
gse41867_naive_vs_day15_lcmv_armstrong_effector_cd8_tcell_up
gse36826_wt_vs_il1r_ko_skin_dn
gse28408_ly6g_pos_vs_neg_dc_dn
gse41978_klrg1_high_vs_low_effector_cd8_tcell_up
gse46606_unstim_vs_cd40l_il2_il5_3day_stimulated_irf4high_sorted_bcell_up
gse45365_healthy_vs_mcmv_infection_cd8_tcell_ifnar_ko_dn
go_negative_regulation_of_cyclin_dependent_protein_kinase_activity
go_response_to_ionizing_radiation
go_negative_regulation_of_smooth_muscle_cell_proliferation
go_cellular_response_to_uv
go_cellular_response_to_light_stimulus
go_response_to_heat
go_superoxide_metabolic_process
go_amyloid_precursor_protein_metabolic_process
go_negative_regulation_of_synaptic_transmission
go_response_to_uv
go_positive_regulation_of_reactive_oxygen_species_metabolic_process
go_receptor_internalization
go_tissue_regeneration
go_receptor_metabolic_process
go_respiratory_burst
go_cellular_response_to_heat
go_cellular_response_to_ionizing_radiation
go_regulation_of_osteoblast_differentiation
go_cellular_response_to_radiation
go_extracellular_matrix_disassembly
go_regulation_of_cyclin_dependent_protein_kinase_activity
go_positive_regulation_of_osteoblast_differentiation
go_response_to_interferon_gamma
go_response_to_mineralocorticoid
go_response_to_x_ray
go_regulation_of_cofactor_metabolic_process
go_retina_development_in_camera_type_eye
go_protein_tetramerization
go_positive_regulation_of_cyclin_dependent_protein_kinase_activity
go_temperature_homeostasis
go_negative_regulation_of_protein_serine_threonine_kinase_activity
go_synapse_assembly
go_regulation_of_ossification
go_positive_regulation_of_ossification
go_transferase_complex_transferring_phosphorus_containing_groups
go_protein_kinase_complex
go_neuromuscular_junction
go_anchored_component_of_membrane
go_cyclin_dependent_protein_kinase_holoenzyme_complex
go_kinase_inhibitor_activity
go_protein_serine_threonine_kinase_inhibitor_activity
go_hormone_binding
go_cyclin_dependent_protein_serine_threonine_kinase_regulator_activity
go_ammonium_ion_binding
macaeva_pbmc_response_to_ir
go_receptor_recycling
go_regulation_of_trans_synaptic_signaling
go_positive_regulation_of_cold_induced_thermogenesis
go_negative_regulation_of_vascular_smooth_muscle_cell_proliferation
go_adaptive_thermogenesis
go_response_to_amino_acid_starvation
go_serine_threonine_protein_kinase_complex
reactome_scf_skp2_mediated_degradation_of_p27_p21
reactome_rho_gtpase_effectors
reactome_dna_damage_telomere_stress_induced_senescence
reactome_peptide_hormone_metabolism
reactome_interleukin_4_and_interleukin_13_signaling
reactome_g1_s_dna_damage_checkpoints
reactome_cyclin_a:cdk2_associated_events_at_s_phase_entry
reactome_the_role_of_gtse1_in_g2_m_progression_after_g2_checkpoint
reactome_transcriptional_regulation_by_runx3
reactome_transcriptional_regulation_by_runx2
reactome_transcriptional_regulation_of_granulopoiesis
Cluster 5 pathway
morf_psmc1
morf_sod1
morf_ung
morf_erh
morf_g22p1
morf_ran
gnf2_pecam1
kegg_oxidative_phosphorylation
kegg_alzheimers_disease
kegg_parkinsons_disease
pid_hnf3b_pathway
pid_il6_7_pathway
pid_delta_np63_pathway
pid_myc_repress_pathway
pid_rb_1pathway
reactome_mitochondrial_fatty_acid_beta_oxidation
reactome_respiratory_electron_transport
casorelli_acute_promyelocytic_leukemia_up
diaz_chronic_meylogenous_leukemia_dn
pepper_chronic_lymphocytic_leukemia_up
senese_hdac1_targets_up
lee_neural_crest_stem_cell_up
tien_intestine_probiotics_2hr_dn
tien_intestine_probiotics_6hr_dn
chiaradonna_neoplastic_transformation_cdc25_up
landis_erbb2_breast_preneoplastic_dn
landis_erbb2_breast_tumors_324_dn
lui_thyroid_cancer_cluster_1
dauer_stat3_targets_up
sasai_resistance_to_neoplastic_transfromation
schlesinger_methylated_de_novo_in_cancer
basso_b_lymphocyte_network
ross_aml_with_cbfb_myh11_fusion
smith_tert_targets_up
der_ifn_beta_response_up
mootha_voxphos
der_ifn_gamma_response_up
brown_myeloid_cell_development_up
zhan_multiple_myeloma_mf_up
li_wilms_tumor_vs_fetal_kidney_1_up
mense_hypoxia_up
haddad_t_lymphocyte_and_nk_progenitor_dn
zhan_multiple_myeloma_dn
ramalho_stemness_dn
browne_hcmv_infection_14hr_dn
burton_adipogenesis_5
browne_hcmv_infection_8hr_dn
gerhold_adipogenesis_dn
zhu_cmv_8_hr_dn
takao_response_to_uvb_radiation_dn
burton_adipogenesis_peak_at_2hr
burton_adipogenesis_1
dazard_response_to_uv_nhek_dn
baelde_diabetic_nephropathy_dn
yih_response_to_arsenite_c3
cheng_response_to_nickel_acetate
dazard_uv_response_cluster_g6
sesto_response_to_uv_c7
burton_adipogenesis_9
dacosta_uv_response_via_ercc3_common_up
riggins_tamoxifen_resistance_dn
bhati_g2m_arrest_by_2methoxyestradiol_up
kuuselo_pancreatic_cancer_19q13_amplification
shedden_lung_cancer_good_survival_a4
valk_aml_cluster_3
kobayashi_egfr_signaling_24hr_up
yao_temporal_response_to_progesterone_cluster_17
nakamura_adipogenesis_early_up
subtil_progestin_targets
johnstone_parvb_targets_3_up
phong_tnf_response_via_p38_partial
pece_mammary_stem_cell_up
altemeier_response_to_lps_with_mechanical_ventilation
cyclin_d1_ke_.v1_up
cyclin_d1_up.v1_up
esc_j1_up_early.v1_dn
crx_dn.v1_dn
sirna_eif4gi_up
gse14308_th17_vs_natural_treg_up
gse17721_ctrl_vs_lps_1h_bmdc_dn
gse17721_ctrl_vs_polyic_2h_bmdc_up
gse17721_ctrl_vs_polyic_4h_bmdc_dn
gse17721_ctrl_vs_pam3csk4_8h_bmdc_up
gse17721_ctrl_vs_gardiquimod_4h_bmdc_dn
gse17721_ctrl_vs_gardiquimod_12h_bmdc_up
gse17721_lps_vs_polyic_1h_bmdc_up
gse17721_lps_vs_pam3csk4_24h_bmdc_dn
gse17721_polyic_vs_cpg_24h_bmdc_dn
gse17721_0.5h_vs_8h_polyic_bmdc_up
gse19825_naive_vs_il2ralow_day3_eff_cd8_tcell_up
gse19825_naive_vs_il2ralow_day3_eff_cd8_tcell_dn
gse20715_0h_vs_6h_ozone_tlr4_ko_lung_dn
gse22886_naive_tcell_vs_nkcell_dn
gse22886_naive_cd8_tcell_vs_nkcell_dn
gse22886_day0_vs_day7_monocyte_in_culture_up
gse22886_neutrophil_vs_dc_up
gse22886_dc_vs_monocyte_dn
gse22886_naive_bcell_vs_neutrophil_dn
gse22886_naive_cd8_tcell_vs_neutrophil_dn
gse22886_naive_cd4_tcell_vs_neutrophil_dn
gse22886_naive_cd4_tcell_vs_12h_act_th1_dn
gse29615_ctrl_vs_day3_laiv_iflu_vaccine_pbmc_dn
gse29615_ctrl_vs_day7_laiv_flu_vaccine_pbmc_dn
gse29615_ctrl_vs_laiv_flu_vaccine_pbmc_dn
gse29617_ctrl_vs_tiv_flu_vaccine_pbmc_2008_dn
gse29617_ctrl_vs_day3_tiv_flu_vaccine_pbmc_2008_dn
gse29618_bcell_vs_mdc_dn
gse29618_monocyte_vs_pdc_day7_flu_vaccine_up
gse29618_pdc_vs_mdc_day7_flu_vaccine_dn
gse31082_dn_vs_cd8_sp_thymocyte_up
gse32423_ctrl_vs_il7_memory_cd8_tcell_up
gse360_ctrl_vs_l_donovani_dc_dn
gse36392_eosinophil_vs_mac_il25_treated_lung_dn
gse36476_ctrl_vs_tsst_act_72h_memory_cd4_tcell_old_up
gse36476_young_vs_old_donor_memory_cd4_tcell_72h_tsst_act_up
gse3982_ctrl_vs_lps_4h_mac_dn
gse3982_eosinophil_vs_bcell_dn
gse3982_neutrophil_vs_basophil_dn
gse3982_neutrophil_vs_eff_memory_cd4_tcell_dn
gse3982_neutrophil_vs_cent_memory_cd4_tcell_dn
gse3982_cent_memory_cd4_tcell_vs_nkcell_dn
gse8868_spleen_vs_intestine_cd11b_pos_cd11c_neg_dc_up
hallmark_myc_targets_v1
gse411_100min_vs_400min_il6_stim_macrophage_dn
gse22601_immature_cd4_single_positive_vs_cd8_single_positive_thymocyte_dn
gse1925_ctrl_vs_3h_ifng_stim_macrophage_up
gse4142_plasma_cell_vs_gc_bcell_dn
gse6259_33d1_pos_vs_dec205_pos_splenic_dc_up
gse6259_bcell_vs_cd8_tcell_dn
gse6875_tconv_vs_foxp3_ko_treg_dn
gse10240_ctrl_vs_il22_stim_primary_bronchial_epithelial_cells_up
gse9960_gram_pos_vs_gram_neg_and_pos_sepsis_pbmc_up
gse12392_wt_vs_ifnar_ko_cd8a_neg_spleen_dc_up
gse20500_ctrl_vs_retinoic_acid_treated_cd4_tcell_up
gse21033_3h_vs_12h_polyic_stim_dc_dn
gse23321_cd8_stem_cell_memory_vs_central_memory_cd8_tcell_up
gse29164_untreated_vs_cd8_tcell_treated_melanoma_day3_dn
gse29164_day3_vs_day7_cd8_tcell_and_il12_treated_melanoma_dn
gse23568_ctrl_vs_id3_transduced_cd8_tcell_dn
gse23568_id3_ko_vs_wt_cd8_tcell_up
gse26030_th1_vs_th17_day15_post_polarization_dn
gse37301_granulocyte_monocyte_progenitor_vs_rag2_ko_nk_cell_up
gse37301_multipotent_progenitor_vs_gran_mono_progenitor_up
gse37301_common_lymphoid_progenitor_vs_pro_bcell_up
gse37301_common_lymphoid_progenitor_vs_rag2_ko_nk_cell_up
gse37533_untreated_vs_pioglizatone_treated_cd4_tcell_pparg1_and_foxp3_trasduced_up
gse35685_cd34pos_cd38neg_vs_cd34pos_cd10neg_cd62lpos_bone_marrow_up
gse40274_ctrl_vs_foxp3_and_lef1_transduced_activated_cd4_tcell_up
gse40274_ctrl_vs_foxp3_and_helios_transduced_activated_cd4_tcell_dn
gse40274_foxp3_vs_foxp3_and_eos_transduced_activated_cd4_tcell_dn
gse40274_ctrl_vs_foxp3_transduced_activated_cd4_tcell_up
gse39556_cd8a_dc_vs_nk_cell_mouse_3h_post_polyic_inj_dn
gse33292_wt_vs_tcf1_ko_dn3_thymocyte_up
gse41867_naive_vs_day15_lcmv_cone13_effector_cd8_tcell_dn
gse41867_day6_vs_day15_lcmv_clone13_effector_cd8_tcell_dn
gse36826_wt_vs_il1r_ko_skin_up
gse42021_cd24int_vs_cd24low_tconv_thymus_up
gse43955_th0_vs_tgfb_il6_th17_act_cd4_tcell_4h_up
gse43955_1h_vs_42h_act_cd4_tcell_up
gse43955_1h_vs_10h_act_cd4_tcell_with_tgfb_il6_up
gse43955_th0_vs_tgfb_il6_il23_th17_act_cd4_tcell_60h_dn
gse43955_10h_vs_60h_act_cd4_tcell_dn
gse43863_naive_vs_memory_th1_cd4_tcell_d150_lcmv_up
gse46606_irf4high_vs_irf4mid_cd40l_il2_il5_day3_stimulated_bcell_up
gse46606_irf4_ko_vs_wt_unstim_bcell_dn
gse41176_unstim_vs_anti_igm_stim_bcell_1h_dn
gse45365_healthy_vs_mcmv_infection_cd8a_dc_ifnar_ko_dn
gse18804_spleen_macrophage_vs_tumoral_macrophage_dn
go_protein_maturation
go_osteoblast_differentiation
go_cellular_respiration
go_oxidative_phosphorylation
go_electron_transport_chain
go_regulation_of_osteoblast_differentiation
go_positive_regulation_of_osteoblast_differentiation
go_regulation_of_organelle_assembly
go_positive_regulation_of_ossification
go_inner_mitochondrial_membrane_protein_complex
go_oxidoreductase_activity_acting_on_nad_p_h
go_fatty_acid_binding
go_oxidoreductase_activity_acting_on_nad_p_h_quinone_or_similar_compound_as_acceptor
go_monocarboxylic_acid_binding
gryder_pax3foxo1_top_enhancers
go_mitochondrial_electron_transport_nadh_to_ubiquinone
go_nadh_dehydrogenase_complex_assembly
go_respiratory_electron_transport_chain
go_atp_synthesis_coupled_electron_transport
go_postsynapse_assembly
go_postsynaptic_specialization_organization
go_regulation_of_postsynapse_organization
go_mitochondrial_respiratory_chain_complex_i
go_respirasome
go_respiratory_chain_complex
go_postsynaptic_density_membrane
go_intrinsic_component_of_postsynaptic_density_membrane
go_nadh_dehydrogenase_activity
go_molecular_carrier_activity
reactome_respiratory_electron_transport_atp_synthesis_by_chemiosmotic_coupling_and_heat_production_by_uncoupling_proteins
reactome_glyoxylate_metabolism_and_glycine_degradation
reactome_interleukin_4_and_interleukin_13_signaling
reactome_protein_protein_interactions_at_synapses
reactome_complex_i_biogenesis
Cluster 6 pathway
reactome_metabolism_of_carbohydrates
browne_hcmv_infection_16hr_up
lein_pons_markers
browne_hcmv_infection_4hr_up
pten_dn.v1_dn
kras.kidney_up.v1_dn
gse11924_th1_vs_th2_cd4_tcell_dn
gse15659_treg_vs_tconv_dn
gse17721_ctrl_vs_pam3csk4_8h_bmdc_dn
gse17721_lps_vs_gardiquimod_0.5h_bmdc_up
gse2706_r848_vs_lps_8h_stim_dc_up
gse3982_nkcell_vs_th1_up
gse2770_il12_vs_il4_treated_act_cd4_tcell_48h_up
gse1791_ctrl_vs_neuromedinu_in_t_cell_line_0.8h_dn
gse2585_cd80_high_vs_low_mtec_dn
gse5589_il6_ko_vs_il10_ko_lps_stim_macrophage_180min_dn
gse6681_deleted_foxp3_vs_wt_treg_up
gse3203_healthy_vs_influenza_infected_ln_bcell_dn
gse9316_cd4_tcell_balbc_vs_th17_enri_cd4_tcell_skg_pma_iono_stim_fr4neg_up
gse18281_perimedullary_cortical_region_vs_whole_cortex_thymus_up
gse21670_tgfb_vs_tgfb_and_il6_treated_stat3_ko_cd4_tcell_up
gse23114_wt_vs_sle2c1_mouse_peritoneal_cavity_b1a_bcell_dn
gse29164_day3_vs_day7_cd8_tcell_and_il12_treated_melanoma_dn
gse33162_hdac3_ko_vs_hdac3_ko_macrophage_up
go_protein_n_linked_glycosylation
go_galactosyltransferase_activity
Cluster 7 pathway
kegg_cytokine_cytokine_receptor_interaction
kegg_chemokine_signaling_pathway
pid_il4_2pathway
roylance_breast_cancer_16q_copy_number_up
lenaour_dendritic_cell_maturation_up
altemeier_response_to_lps_with_mechanical_ventilation
gse11864_untreated_vs_csf1_in_mac_up
gse13484_12h_vs_3h_yf17d_vaccine_stim_pbmc_up
gse14769_unstim_vs_120min_lps_bmdm_dn
gse17721_lps_vs_polyic_6h_bmdc_up
gse17721_pam3csk4_vs_cpg_8h_bmdc_up
gse17721_cpg_vs_gardiquimod_0.5h_bmdc_up
gse17721_lps_vs_cpg_0.5h_bmdc_dn
gse17721_lps_vs_gardiquimod_24h_bmdc_up
gse17974_il4_and_anti_il12_vs_untreated_1h_act_cd4_tcell_dn
gse20715_0h_vs_24h_ozone_tlr4_ko_lung_dn
gse24634_treg_vs_tconv_post_day7_il4_conversion_dn
gse24634_il4_vs_ctrl_treated_naive_cd4_tcell_day3_up
gse36476_ctrl_vs_tsst_act_40h_memory_cd4_tcell_young_dn
gse36476_ctrl_vs_tsst_act_16h_memory_cd4_tcell_old_dn
gse3982_dc_vs_neutrophil_lps_stim_up
gse3982_dc_vs_mac_up
gse3982_dc_vs_cent_memory_cd4_tcell_up
gse3982_dc_vs_th1_up
gse2770_untreated_vs_tgfb_and_il4_treated_act_cd4_tcell_4h_dn
gse1791_ctrl_vs_neuromedinu_in_t_cell_line_12h_up
gse2405_0h_vs_24h_a_phagocytophilum_stim_neutrophil_dn
gse8835_cd4_vs_cd8_tcell_cll_patient_up
gse5589_wt_vs_il10_ko_lps_and_il10_stim_macrophage_180min_up
gse9509_10min_vs_30min_lps_and_il10_stim_il10_ko_macrophage_dn
gse15330_hsc_vs_lymphoid_primed_multipotent_progenitor_ikaros_ko_dn
gse19198_6h_vs_24h_il21_treated_tcell_up
gse19198_1h_vs_24h_il21_treated_tcell_dn
gse25088_ctrl_vs_rosiglitazone_stim_stat6_ko_macrophage_up
gse17301_ifna2_vs_ifna5_stim_acd3_acd28_act_cd8_tcell_dn
gse24726_wt_vs_e2_22_ko_pdc_day4_post_deletion_dn
gse24726_wt_vs_e2_2_ko_pdc_dn
gse21063_wt_vs_nfatc1_ko_3h_anti_igm_stim_bcell_dn
gse29164_untreated_vs_cd8_tcell_treated_melanoma_day3_up
gse29164_day3_vs_day7_cd8_tcell_and_il12_treated_melanoma_up
gse26030_th1_vs_th17_day5_post_polarization_dn
gse26343_wt_vs_nfat5_ko_macrophage_dn
gse37301_hematopoietic_stem_cell_vs_multipotent_progenitor_up
gse41867_naive_vs_effector_cd8_tcell_dn
gse41867_lcmv_armstrong_vs_clone13_day6_effector_cd8_tcell_dn
gse44732_unstim_vs_il27_stim_imature_dc_up
go_regulation_of_myoblast_differentiation
go_myoblast_differentiation
go_granulocyte_migration
go_response_to_interleukin_1
go_lymphocyte_chemotaxis
go_response_to_interferon_gamma
go_response_to_tumor_necrosis_factor
go_chemokine_activity
go_ccr_chemokine_receptor_binding
go_chemokine_receptor_binding
go_neutrophil_migration
reactome_dectin_1_mediated_noncanonical_nf_kb_signaling
reactome_clec7a_dectin_1_signaling
reactome_c_type_lectin_receptors_clrs
Cluster 8 pathway
pbx1_01
cebpa_01
cebpb_02
gata1_02
hsf1_01
ap1fj_q2
ap1_q2
ap1_q4
cebp_q2
nfkb_c
tcf11mafg_01
gata6_01
bach1_01
ap1_01
ciz_01
ppar_dr1_q2
cebp_q3
smad_q6
ttf1_q6
cebp_q2_01
ap1_q2_01
er_q6_02
kegg_sphingolipid_metabolism
kegg_p53_signaling_pathway
kegg_olfactory_transduction
kegg_melanogenesis
kegg_vasopressin_regulated_water_reabsorption
kegg_alzheimers_disease
kegg_huntingtons_disease
kegg_pathways_in_cancer
kegg_prostate_cancer
kegg_small_cell_lung_cancer
pid_integrin1_pathway
pid_p53_downstream_pathway
pid_atf2_pathway
pid_a6b1_a6b4_integrin_pathway
pid_tap63_pathway
reactome_glycosphingolipid_metabolism
reactome_degradation_of_the_extracellular_matrix
reactome_collagen_formation
reactome_glucagon_type_ligand_receptors
schuetz_breast_cancer_ductal_invasive_up
davicioni_targets_of_pax_foxo1_fusions_up
hooi_st7_targets_up
corre_multiple_myeloma_dn
jaeger_metastasis_up
rhein_all_glucocorticoid_therapy_dn
senese_hdac1_targets_up
hummel_burkitts_lymphoma_up
kim_wt1_targets_up
kim_wt1_targets_8hr_up
provenzani_metastasis_up
chebotaev_gr_targets_dn
lindgren_bladder_cancer_cluster_1_up
gaussmann_mll_af4_fusion_targets_f_up
mcbryan_pubertal_tgfb1_targets_up
wong_endmetrium_cancer_dn
aung_gastric_cancer
galluzzi_permeabilize_mitochondria
mohankumar_hoxa1_targets_dn
furukawa_dusp6_targets_pci35_dn
schaeffer_prostate_development_6hr_dn
bystrykh_hematopoiesis_stem_cell_and_brain_qtl_trans
tarte_plasma_cell_vs_plasmablast_up
jechlinger_epithelial_to_mesenchymal_transition_dn
sana_tnf_signaling_up
magrangeas_multiple_myeloma_igll_vs_iglk_up
abbud_lif_signaling_1_up
theilgaard_neutrophil_at_skin_wound_up
cromer_metastasis_dn
dasu_il6_signaling_scar_up
browne_hcmv_infection_48hr_dn
baelde_diabetic_nephropathy_dn
bandres_response_to_carmustin_mgmt_48hr_dn
sesto_response_to_uv_c5
lein_medulla_markers
zheng_bound_by_foxp3
iwanaga_carcinogenesis_by_kras_pten_up
riggi_ewing_sarcoma_progenitor_dn
acevedo_liver_cancer_with_h3k9me3_up
zhang_breast_cancer_progenitors_up
grade_colon_and_rectal_cancer_up
brueckner_targets_of_mirlet7a3_up
huang_dasatinib_resistance_up
yauch_hedgehog_signaling_paracrine_up
han_satb1_targets_dn
colina_targets_of_4ebp1_and_4ebp2
boyault_liver_cancer_subclass_g6_up
hoshida_liver_cancer_late_recurrence_dn
li_prostate_cancer_epigenetic
hoshida_liver_cancer_subclass_s3
dorn_adenovirus_infection_32hr_dn
dorn_adenovirus_infection_48hr_dn
nakayama_soft_tissue_tumors_pca1_up
yao_temporal_response_to_progesterone_cluster_0
yao_temporal_response_to_progesterone_cluster_14
hirsch_cellular_transformation_signature_up
miyagawa_targets_of_ewsr1_ets_fusions_dn
krieg_hypoxia_via_kdm3a
rao_bound_by_sall4_isoform_a
pece_mammary_stem_cell_up
lim_mammary_stem_cell_up
ghandhi_direct_irradiation_up
ghandhi_bystander_irradiation_up
gcnp_shh_up_early.v1_dn
csr_late_up.v1_dn
p53_dn.v1_up
mtor_up.n4.v1_dn
rb_dn.v1_dn
il2_up.v1_dn
stk33_nomo_up
gse10239_memory_vs_klrg1int_eff_cd8_tcell_up
gse10239_memory_vs_klrg1high_eff_cd8_tcell_up
gse11057_naive_vs_cent_memory_cd4_tcell_up
gse11057_naive_vs_memory_cd4_tcell_up
gse11924_tfh_vs_th1_cd4_tcell_up
gse12845_igd_pos_blood_vs_pre_gc_tonsil_bcell_dn
gse13306_ra_vs_untreated_tconv_dn
gse13485_day3_vs_day21_yf17d_vaccine_pbmc_dn
gse13485_day7_vs_day21_yf17d_vaccine_pbmc_dn
gse14000_translated_rna_vs_mrna_4h_lps_dc_up
gse14026_th1_vs_th17_up
gse14308_induced_vs_natural_treg_dn
gse14769_unstim_vs_240min_lps_bmdm_dn
gse15324_elf4_ko_vs_wt_naive_cd8_tcell_dn
gse15733_bm_vs_spleen_memory_cd4_tcell_up
gse15767_med_vs_scs_mac_ln_up
gse15930_naive_vs_48h_in_vitro_stim_cd8_tcell_up
gse15930_stim_vs_stim_and_ifnab_48h_cd8_t_cell_dn
gse16522_memory_vs_naive_anti_cd3cd28_stim_cd8_tcell_up
gse17721_ctrl_vs_lps_6h_bmdc_dn
gse17721_ctrl_vs_polyic_0.5h_bmdc_up
gse17721_ctrl_vs_pam3csk4_8h_bmdc_dn
gse17721_lps_vs_polyic_0.5h_bmdc_up
gse17721_cpg_vs_gardiquimod_6h_bmdc_up
gse17721_lps_vs_pam3csk4_2h_bmdc_dn
gse17721_lps_vs_pam3csk4_8h_bmdc_dn
gse17721_polyic_vs_cpg_12h_bmdc_up
gse17721_pam3csk4_vs_gadiquimod_2h_bmdc_up
gse17721_pam3csk4_vs_gadiquimod_12h_bmdc_dn
gse17721_lps_vs_cpg_4h_bmdc_up
gse17721_lps_vs_cpg_4h_bmdc_dn
gse17721_lps_vs_gardiquimod_12h_bmdc_up
gse17721_lps_vs_gardiquimod_12h_bmdc_dn
gse17721_lps_vs_gardiquimod_16h_bmdc_dn
gse17721_0.5h_vs_4h_lps_bmdc_dn
gse19825_naive_vs_il2ralow_day3_eff_cd8_tcell_dn
gse20715_wt_vs_tlr4_ko_lung_up
gse20715_wt_vs_tlr4_ko_6h_ozone_lung_up
gse20715_0h_vs_48h_ozone_lung_dn
gse22886_tcell_vs_bcell_naive_dn
gse22886_cd4_tcell_vs_bcell_naive_dn
gse22886_naive_bcell_vs_bm_plasma_cell_dn
gse22886_neutrophil_vs_monocyte_up
gse22886_naive_bcell_vs_neutrophil_dn
gse24142_early_thymic_progenitor_vs_dn2_thymocyte_adult_dn
gse24142_early_thymic_progenitor_vs_dn2_thymocyte_fetal_dn
gse24142_adult_vs_fetal_early_thymic_progenitor_up
gse24634_teff_vs_tconv_day10_in_culture_up
gse25087_fetal_vs_adult_tconv_up
gse26669_ctrl_vs_costim_block_mlr_cd4_tcell_dn
gse26669_cd4_vs_cd8_tcell_in_mlr_costim_block_up
gse2706_unstim_vs_8h_r848_dc_dn
gse2706_2h_vs_8h_lps_stim_dc_dn
gse27786_lin_neg_vs_neutrophil_dn
gse27786_cd4_tcell_vs_erythtroblast_dn
gse27786_nkcell_vs_erythroblast_dn
gse29615_ctrl_vs_day7_laiv_flu_vaccine_pbmc_up
gse29617_day3_vs_day7_tiv_flu_vaccine_pbmc_2008_up
gse29618_bcell_vs_pdc_dn
gse29618_monocyte_vs_pdc_dn
gse29618_pdc_vs_mdc_up
gse29618_bcell_vs_pdc_day7_flu_vaccine_dn
gse29618_monocyte_vs_pdc_day7_flu_vaccine_dn
gse29618_pdc_vs_mdc_day7_flu_vaccine_up
gse32423_memory_vs_naive_cd8_tcell_up
gse360_ctrl_vs_l_donovani_mac_dn
gse360_l_donovani_vs_l_major_mac_dn
gse360_l_donovani_vs_t_gondii_mac_up
gse360_l_donovani_vs_m_tuberculosis_mac_dn
gse360_l_major_vs_t_gondii_mac_up
gse360_l_major_vs_b_malayi_high_dose_mac_up
gse360_l_major_vs_b_malayi_low_dose_mac_up
gse360_l_major_vs_m_tuberculosis_mac_up
gse360_t_gondii_vs_b_malayi_low_dose_mac_dn
gse360_t_gondii_vs_m_tuberculosis_mac_dn
gse360_low_dose_b_malayi_vs_m_tuberculosis_mac_dn
gse36392_type_2_myeloid_vs_mac_il25_treated_lung_up
gse37416_0h_vs_3h_f_tularensis_lvs_neutrophil_dn
gse37416_0h_vs_6h_f_tularensis_lvs_neutrophil_dn
gse37416_0h_vs_24h_f_tularensis_lvs_neutrophil_dn
gse3982_ctrl_vs_lps_4h_mac_dn
gse3982_ctrl_vs_lps_1h_neutrophil_dn
gse3982_ctrl_vs_lps_48h_dc_dn
gse3982_dc_vs_neutrophil_lps_stim_dn
gse3982_eosinophil_vs_neutrophil_dn
gse3982_dc_vs_mac_dn
gse5463_ctrl_vs_dexamethasone_treated_thymocyte_up
gse8384_ctrl_vs_b_abortus_4h_mac_cell_line_up
gse9006_healthy_vs_type_1_diabetes_pbmc_at_dx_dn
gse9006_type_1_diabetes_at_dx_vs_4month_post_dx_pbmc_dn
gse9650_effector_vs_exhausted_cd8_tcell_dn
gse9988_lps_vs_vehicle_treated_monocyte_up
gse9988_low_lps_vs_vehicle_treated_monocyte_up
naba_ecm_glycoproteins
naba_ecm_regulators
naba_core_matrisome
naba_basement_membranes
hallmark_tnfa_signaling_via_nfkb
hallmark_apical_junction
hallmark_p53_pathway
gse369_ifng_ko_vs_wt_liver_up
gse411_wt_vs_socs3_ko_macrophage_il6_stim_400min_dn
gse411_wt_vs_socs3_ko_macrophage_dn
gse411_unstim_vs_100min_il6_stim_socs3_ko_macrophage_up
gse2770_il12_vs_il4_treated_act_cd4_tcell_48h_dn
gse2770_untreated_vs_il12_treated_act_cd4_tcell_6h_dn
gse2770_untreated_vs_tgfb_and_il12_treated_act_cd4_tcell_48h_up
gse2770_il12_vs_tgfb_and_il12_treated_act_cd4_tcell_2h_up
gse2770_untreated_vs_tgfb_and_il4_treated_act_cd4_tcell_4h_dn
gse2935_uv_inactivated_vs_live_sendai_virus_inf_macrophage_up
gse3720_lps_vs_pma_stim_vd1_gammadelta_tcell_dn
gse3039_cd4_tcell_vs_nkt_cell_dn
gse5542_ifng_vs_ifna_treated_epithelial_cells_6h_dn
gse3920_untreated_vs_ifng_treated_fibroblast_up
gse3920_ifnb_vs_ifng_treated_endothelial_cell_dn
gse6259_33d1_pos_dc_vs_bcell_up
gse7218_unstim_vs_antigen_stim_through_igm_bcell_up
gse7548_naive_vs_day28_pcc_immunization_cd4_tcell_up
gse7348_lps_vs_tolerized_and_lps_stim_macrophage_dn
gse4590_small_vs_vpreb_pos_large_pre_bcell_up
gse6674_unstim_vs_cpg_stim_bcell_up
gse9878_ctrl_vs_ebf_transduced_pax5_ko_pro_bcell_dn
gse5503_pln_dc_vs_spleen_dc_activated_allogenic_tcell_up
gse10240_ctrl_vs_il17_stim_primary_bronchial_epithelial_cells_dn
gse7568_ctrl_vs_24h_tgfb_treated_macrophages_with_il4_and_dexamethasone_dn
gse7568_il4_vs_il4_and_dexamethasone_treated_macrophage_up
gse9946_immature_vs_listeria_inf_mature_dc_dn
gse12707_at16l1_hypomorph_vs_wt_thymus_up
gse13887_healthy_vs_lupus_resting_cd4_tcell_dn
gse13762_ctrl_vs_125_vitamind_day5_dc_dn
gse13522_wt_vs_ifng_ko_skin_dn
gse9960_gram_neg_vs_gram_pos_sepsis_pbmc_up
gse12392_ifnar_ko_vs_ifnb_ko_cd8_neg_spleen_dc_dn
gse19198_ctrl_vs_il21_treated_tcell_24h_up
gse18281_cortex_vs_medulla_thymus_up
gse18281_subcapsular_vs_central_cortical_region_of_thymus_up
gse18281_subcapsular_cortical_region_vs_whole_cortex_thymus_up
gse19923_wt_vs_e2a_ko_dp_thymocyte_up
gse18893_tconv_vs_treg_24h_culture_dn
gse19888_adenosine_a3r_act_vs_a3r_act_with_a3r_inh_pretreatment_in_mast_cell_dn
gse20198_il12_vs_il12_il18_treated_act_cd4_tcell_dn
gse21670_il6_vs_tgfb_and_il6_treated_cd4_tcell_dn
gse22229_renal_transplant_vs_healthy_pbmc_dn
gse21380_non_tfh_vs_tfh_cd4_tcell_dn
gse21380_tfh_vs_germinal_center_tfh_cd4_tcell_dn
gse21927_healthy_vs_tumorous_balbc_mouse_monocyte_dn
gse21927_spleen_vs_tumor_monocyte_balbc_dn
gse22935_unstim_vs_48h_mbovis_bcg_stim_myd88_ko_macrophage_dn
gse24210_tconv_vs_treg_dn
gse23505_untreated_vs_4day_il6_il1_treated_cd4_tcell_dn
gse23505_il6_il1_il23_vs_il6_il1_tgfb_treated_cd4_tcell_dn
gse16385_untreated_vs_12h_rosiglitazone_ifng_tnf_treated_macrophage_up
gse16386_il4_vs_il4_and_rosiglitazone_stim_macrophage_6h_dn
gse16385_ifng_tnf_vs_il4_stim_macrophage_rosiglitazone_treated_up
gse25088_rosiglitazone_vs_il4_and_rosiglitazone_stim_stat6_ko_macrophage_day10_dn
gse25123_wt_vs_pparg_ko_macrophage_il4_stim_up
gse25123_rosiglitazone_vs_il4_and_rosiglitazone_stim_macrophage_day10_up
gse16385_rosiglitazone_ifng_tnf_vs_il4_stim_macrophage_dn
gse16385_rosiglitazone_il4_vs_il4_alone_stim_macrophage_12h_dn
gse23502_bm_vs_colon_tumor_hdc_ko_myeloid_derived_suppressor_cell_up
gse24972_wt_vs_irf8_ko_spleen_follicular_bcell_up
gse24972_wt_vs_irf8_ko_marginal_zone_spleen_bcell_dn
gse22611_unstim_vs_2h_mdp_stim_nod2_transduced_hek293t_cell_up
gse22611_unstim_vs_6h_mdp_stim_mutant_nod2_transduced_hek293t_cell_up
gse26488_hdac7_ko_vs_vp16_transgenic_hdac7_ko_double_positive_thymocyte_up
gse27092_wt_vs_hdac7_phospho_deficient_cd8_tcell_up
gse27092_wt_vs_hdac7_phospho_deficient_cd8_tcell_dn
gse27670_ctrl_vs_lmp1_transduced_gc_bcell_dn
gse22443_naive_vs_act_and_il12_treated_cd8_tcell_up
gse27241_ctrl_vs_digoxin_treated_cd4_tcell_in_th17_polarizing_conditions_up
gse21063_ctrl_vs_anti_igm_stim_bcell_8h_up
gse26727_wt_vs_klf2_ko_lps_stim_macrophage_up
gse19512_nautral_vs_induced_treg_dn
gse22025_untreated_vs_tgfb1_and_progesterone_treated_cd4_tcell_dn
gse29949_microglia_brain_vs_cd8_pos_dc_spleen_dn
gse32164_resting_differentiated_vs_cmyc_inhibited_macrophage_up
gse33424_cd161_high_vs_neg_cd8_tcell_dn
gse26030_unstim_vs_restim_th17_day5_post_polarization_up
gse32986_gmcsf_and_curdlan_lowdose_vs_gmcsf_and_curdlan_highdose_stim_dc_up
gse34156_nod2_ligand_vs_nod2_and_tlr1_tlr2_ligand_24h_treated_monocyte_dn
gse34156_untreated_vs_24h_tlr1_tlr2_ligand_treated_monocyte_dn
gse30971_ctrl_vs_lps_stim_macrophage_wbp7_het_2h_up
gse30971_ctrl_vs_lps_stim_macrophage_wbp7_ko_2h_up
gse30971_ctrl_vs_lps_stim_macrophage_wbp7_ko_4h_up
gse30971_ctrl_vs_lps_stim_macrophage_wbp7_ko_4h_dn
gse30971_wbp7_het_vs_ko_macrophage_4h_lps_stim_up
gse36888_untreated_vs_il2_treated_stat5_ab_knockin_tcell_2h_up
gse36888_untreated_vs_il2_treated_tcell_17h_dn
gse36888_stat5_ab_knockin_vs_wt_tcell_il2_treated_6h_up
gse37301_hematopoietic_stem_cell_vs_multipotent_progenitor_up
gse37532_wt_vs_pparg_ko_visceral_adipose_tissue_treg_up
gse37533_pparg1_foxp3_vs_pparg2_foxp3_transduced_cd4_tcell_up
gse33162_hdac3_ko_vs_hdac3_ko_macrophage_up
gse32034_ly6c_high_vs_low_monocyte_up
gse35685_cd34pos_cd38neg_vs_cd34pos_cd10pos_bone_marrow_up
gse40274_foxp3_vs_foxp3_and_helios_transduced_activated_cd4_tcell_dn
gse40274_irf4_vs_foxp3_and_irf4_transduced_activated_cd4_tcell_dn
gse40274_satb1_vs_foxp3_and_satb1_transduced_activated_cd4_tcell_dn
gse20727_ros_inh_vs_ros_inh_and_dnfb_allergen_treated_dc_up
gse36078_wt_vs_il1r_ko_lung_dc_after_ad5_inf_dn
gse11961_marginal_zone_bcell_vs_plasma_cell_day7_up
gse11961_germinal_center_bcell_day7_vs_memory_bcell_day40_dn
gse41867_day15_effector_vs_day30_exhausted_cd8_tcell_lcmv_clone13_up
gse41867_day6_effector_vs_day30_memory_cd8_tcell_lcmv_armstrong_up
gse41867_lcmv_armstrong_vs_clone13_day15_effector_cd8_tcell_dn
gse41867_day8_vs_day15_lcmv_armstrong_effector_cd8_tcell_up
gse39382_il3_vs_il3_il33_treated_mast_cell_dn
gse41978_wt_vs_id2_ko_klrg1_low_effector_cd8_tcell_dn
gse42021_cd24hi_vs_cd24low_treg_thymus_up
gse43955_th0_vs_tgfb_il6_th17_act_cd4_tcell_42h_up
gse43955_th0_vs_tgfb_il6_th17_act_cd4_tcell_20h_up
gse43955_th0_vs_tgfb_il6_il23_th17_act_cd4_tcell_52h_dn
gse43955_10h_vs_60h_act_cd4_tcell_with_tgfb_il6_dn
gse44732_unstim_vs_il27_stim_imature_dc_dn
gse43863_naive_vs_memory_th1_cd4_tcell_d150_lcmv_up
gse43863_tfh_vs_ly6c_int_cxcr5pos_memory_cd4_tcell_dn
gse46143_ctrl_vs_lmp2a_transduced_cd10_pos_gc_bcell_up
gse42724_memory_bcell_vs_plasmablast_dn
gse42724_memory_vs_b1_bcell_dn
gse45881_cxcr6hi_vs_cxcr1lo_colonic_lamina_propria_dn
gse45365_wt_vs_ifnar_ko_cd8a_dc_mcmv_infection_up
gse45365_healthy_vs_mcmv_infection_cd11b_dc_ifnar_ko_up
gse45365_wt_vs_ifnar_ko_bcell_dn
gse18804_spleen_macrophage_vs_colon_tumoral_macrophage_up
go_formation_of_primary_germ_layer
go_response_to_endoplasmic_reticulum_stress
go_polyol_metabolic_process
go_second_messenger_mediated_signaling
go_membrane_lipid_catabolic_process
go_positive_regulation_of_acute_inflammatory_response
go_cellular_response_to_topologically_incorrect_protein
go_regulation_of_acute_inflammatory_response
go_positive_regulation_of_response_to_external_stimulus
go_aging
go_sphingolipid_metabolic_process
go_cyclic_nucleotide_mediated_signaling
go_regulation_of_hormone_secretion
go_positive_regulation_of_transcription_from_rna_polymerase_ii_promoter_in_response_to_stress
go_regulation_of_camp_mediated_signaling
go_brown_fat_cell_differentiation
go_gastrulation
go_positive_regulation_of_hormone_secretion
go_negative_regulation_of_secretion
go_endoderm_development
go_regulation_of_digestive_system_process
go_cell_aging
go_body_fluid_secretion
go_regulation_of_long_term_synaptic_potentiation
go_regulation_of_dna_templated_transcription_in_response_to_stress
go_endoderm_formation
go_respiratory_system_development
go_positive_regulation_of_peptide_secretion
go_regulation_of_inflammatory_response
go_regulation_of_peptide_secretion
go_placenta_development
go_peptide_hormone_processing
go_positive_regulation_of_inflammatory_response
go_polyol_biosynthetic_process
go_response_to_topologically_incorrect_protein
go_exocytic_vesicle
go_trans_golgi_network
go_basement_membrane
go_extracellular_matrix_component
go_transport_vesicle
go_organelle_subcompartment
go_sulfur_compound_binding
go_heparin_binding
go_extracellular_matrix_structural_constituent
go_metalloendopeptidase_activity
go_glycosaminoglycan_binding
go_serine_type_endopeptidase_inhibitor_activity
go_protein_n_terminus_binding
go_endopeptidase_activity
fischer_direct_p53_targets_meta_analysis
go_endoplasmic_reticulum_unfolded_protein_response
go_secretion_by_tissue
go_amyloid_beta_metabolic_process
go_regulation_of_peptide_hormone_secretion
go_positive_regulation_of_peptide_hormone_secretion
go_amyloid_beta_clearance
go_caveola
go_dna_binding_transcription_activator_activity
reactome_assembly_of_collagen_fibrils_and_other_multimeric_structures
reactome_non_integrin_membrane_ecm_interactions
reactome_unfolded_protein_response_upr
reactome_signaling_by_met
reactome_met_promotes_cell_motility
reactome_signaling_by_receptor_tyrosine_kinases
Cluster 9 pathway
zid_01
actayrnnncccr_unknown
gata1_03
oct1_03
oct1_04
ahr_01
brn2_01
arp1_01
rora1_01
rora2_01
oct1_06
er_q6
nkx25_01
aml1_01
lmo2com_01
rfx1_01
gata1_05
areb6_03
meis1_01
pou3f2_01
ap2alpha_01
cdc5_01
gata4_q3
e12_q6
tfiia_q6
cacccbindingfactor_q6
aml1_q6
gctnwttgk_unknown
e2a_q2
egr_q6
myod_q6_01
vdr_q6
cagtgtt_mir141_mir200a
atgttaa_mir302c
catttca_mir203
gtgttga_mir505
ctgttac_mir194
rytgcnwtggnr_unknown
tggnnnnnnkccar_unknown
rytgcnnrgnaac_mif1_01
gnf2_ccna1
gnf2_mlf1
kegg_jak_stat_signaling_pathway
reactome_abc_family_proteins_mediated_transport
reactome_synthesis_of_substrates_in_n_glycan_biosythesis
reactome_asparagine_n_linked_glycosylation
reactome_biosynthesis_of_the_n_glycan_precursor_dolichol_lipid_linked_oligosaccharide_llo_and_transfer_to_a_nascent_protein
reactome_ion_channel_transport
sengupta_nasopharyngeal_carcinoma_with_lmp1_dn
charafe_breast_cancer_luminal_vs_mesenchymal_up
doane_response_to_androgen_dn
wang_lmo4_targets_up
barrier_colon_cancer_recurrence_up
slebos_head_and_neck_cancer_with_hpv_up
jaeger_metastasis_dn
takeda_targets_of_nup98_hoxa9_fusion_3d_up
odonnell_tfrc_targets_up
coldren_gefitinib_resistance_dn
aigner_zeb1_targets
rickman_head_and_neck_cancer_e
lin_silenced_by_tumor_microenvironment
onder_cdh1_targets_2_dn
onder_cdh1_targets_1_dn
onder_cdh1_targets_3_dn
astier_integrin_signaling
browne_hcmv_infection_20hr_up
browne_hcmv_infection_16hr_up
creighton_endocrine_therapy_resistance_4
lein_choroid_plexus_markers
gavin_foxp3_targets_cluster_p2
gavin_foxp3_targets_cluster_p3
massarweh_tamoxifen_resistance_dn
cheng_imprinted_by_estradiol
huang_foxa2_targets_dn
cadwell_atg16l1_targets_dn
cromer_tumorigenesis_dn
wang_tumor_invasiveness_dn
sweet_lung_cancer_kras_dn
yagi_aml_with_inv_16_translocation
ono_aml1_targets_dn
ono_foxp3_targets_dn
fontaine_follicular_thyroid_adenoma_dn
fontaine_papillary_thyroid_carcinoma_up
yao_temporal_response_to_progesterone_cluster_0
browne_hcmv_infection_4hr_dn
kim_bipolar_disorder_oligodendrocyte_density_corr_dn
figueroa_aml_methylation_cluster_1_dn
figueroa_aml_methylation_cluster_5_dn
bhat_esr1_targets_not_via_akt1_up
bhat_esr1_targets_via_akt1_up
bosco_th1_cytotoxic_module
bosco_epithelial_differentiation_module
vegf_a_up.v1_up
atm_dn.v1_dn
p53_dn.v1_dn
jnk_dn.v1_dn
pkca_dn.v1_dn
pten_dn.v2_dn
alk_dn.v1_up
bmi1_dn_mel18_dn.v1_dn
crx_dn.v1_up
rb_p130_dn.v1_dn
tbk1.df_dn
kras.prostate_up.v1_dn
gse10239_klrg1int_vs_klrg1high_eff_cd8_tcell_dn
gse10325_myeloid_vs_lupus_myeloid_up
gse11924_th1_vs_th17_cd4_tcell_up
gse13306_ra_vs_untreated_mem_cd4_tcell_dn
gse13485_ctrl_vs_day1_yf17d_vaccine_pbmc_dn
gse13485_ctrl_vs_day21_yf17d_vaccine_pbmc_dn
gse13485_day1_vs_day7_yf17d_vaccine_pbmc_up
gse13485_day3_vs_day7_yf17d_vaccine_pbmc_up
gse14308_th2_vs_naive_cd4_tcell_dn
gse14308_th17_vs_induced_treg_up
gse14350_il2rb_ko_vs_wt_treg_up
gse1448_ctrl_vs_anti_valpha2_dp_thymocyte_dn
gse1448_ctrl_vs_anti_vbeta5_dp_thymocyte_dn
gse1448_anti_valpha2_vs_vbeta5_dp_thymocyte_up
gse1460_dp_thymocyte_vs_naive_cd4_tcell_cord_blood_dn
gse14769_unstim_vs_20min_lps_bmdm_up
gse14769_unstim_vs_20min_lps_bmdm_dn
gse15324_naive_vs_activated_elf4_ko_cd8_tcell_dn
gse15659_treg_vs_tconv_dn
gse15659_naive_vs_ptprc_neg_cd4_tcell_dn
gse15733_bm_vs_spleen_memory_cd4_tcell_dn
gse15750_wt_vs_traf6ko_day10_eff_cd8_tcell_dn
gse15930_naive_vs_24h_in_vitro_stim_il12_cd8_tcell_up
gse15930_naive_vs_72h_in_vitro_stim_trichostatina_cd8_tcell_up
gse16522_memory_vs_naive_cd8_tcell_up
gse16522_memory_vs_naive_anti_cd3cd28_stim_cd8_tcell_dn
gse17580_uninfected_vs_s_mansoni_inf_teff_dn
gse17580_uninfected_vs_s_mansoni_inf_treg_dn
gse17721_ctrl_vs_polyic_2h_bmdc_dn
gse17721_ctrl_vs_polyic_8h_bmdc_up
gse17721_ctrl_vs_pam3csk4_2h_bmdc_up
gse17721_ctrl_vs_pam3csk4_24h_bmdc_up
gse17721_ctrl_vs_cpg_2h_bmdc_up
gse17721_ctrl_vs_cpg_4h_bmdc_dn
gse17721_ctrl_vs_gardiquimod_6h_bmdc_up
gse17721_lps_vs_polyic_6h_bmdc_up
gse17721_pam3csk4_vs_cpg_2h_bmdc_up
gse17721_lps_vs_pam3csk4_2h_bmdc_dn
gse17721_polyic_vs_cpg_24h_bmdc_up
gse17721_pam3csk4_vs_gadiquimod_1h_bmdc_dn
gse17721_polyic_vs_gardiquimod_6h_bmdc_dn
gse17721_0.5h_vs_12h_lps_bmdc_up
gse17721_0.5h_vs_4h_lps_bmdc_up
gse17721_0.5h_vs_8h_polyic_bmdc_up
gse17721_0.5h_vs_12h_gardiquimod_bmdc_up
gse17974_0h_vs_48h_in_vitro_act_cd4_tcell_dn
gse17974_0h_vs_72h_in_vitro_act_cd4_tcell_up
gse17974_il4_and_anti_il12_vs_untreated_6h_act_cd4_tcell_up
gse17974_il4_and_anti_il12_vs_untreated_24h_act_cd4_tcell_dn
gse17974_il4_and_anti_il12_vs_untreated_72h_act_cd4_tcell_up
gse17974_2h_vs_72h_untreated_in_vitro_cd4_tcell_up
gse18791_unstim_vs_newcatsle_virus_dc_10h_dn
gse20366_treg_vs_tconv_up
gse20366_ex_vivo_vs_homeostatic_conversion_treg_dn
gse20366_ex_vivo_vs_dec205_conversion_up
gse20366_ex_vivo_vs_homeostatic_conversion_naive_cd4_tcell_dn
gse20366_treg_vs_naive_cd4_tcell_homeostatic_conversion_dn
gse20366_cd103_pos_vs_neg_treg_klrg1neg_dn
gse20366_treg_vs_naive_cd4_tcell_dn
gse24142_dn2_vs_dn3_thymocyte_adult_up
gse24142_dn2_vs_dn3_thymocyte_adult_dn
gse25087_fetal_vs_adult_tconv_up
gse25087_treg_vs_tconv_fetus_dn
gse25087_treg_vs_tconv_adult_dn
gse26669_cd4_vs_cd8_tcell_in_mlr_costim_block_up
gse26669_cd4_vs_cd8_tcell_in_mlr_costim_block_dn
gse26928_naive_vs_cent_memory_cd4_tcell_dn
gse26928_eff_mem_vs_centr_mem_cd4_tcell_up
gse27786_lsk_vs_erythroblast_dn
gse27786_lsk_vs_mono_mac_dn
gse27786_lin_neg_vs_erythroblast_dn
gse27786_cd4_tcell_vs_nkcell_up
gse27786_cd4_tcell_vs_neutrophil_up
gse28237_follicular_vs_late_gc_bcell_dn
gse2826_xid_vs_btk_ko_bcell_up
gse29615_day3_vs_day7_laiv_flu_vaccine_pbmc_up
gse29617_day3_vs_day7_tiv_flu_vaccine_pbmc_2008_up
gse29618_pre_vs_day7_post_tiv_flu_vaccine_monocyte_dn
gse30083_sp1_vs_sp3_thymocyte_dn
gse30083_sp1_vs_sp4_thymocyte_dn
gse30083_sp2_vs_sp3_thymocyte_up
gse30083_sp3_vs_sp4_thymocyte_dn
gse31082_cd4_vs_cd8_sp_thymocyte_up
gse32423_memory_vs_naive_cd8_tcell_up
gse32423_memory_vs_naive_cd8_tcell_il7_il4_up
gse339_cd4pos_vs_cd4cd8dn_dc_dn
gse339_cd8pos_vs_cd4cd8dn_dc_dn
gse339_cd4pos_vs_cd8pos_dc_in_culture_dn
gse339_cd4pos_vs_cd4cd8dn_dc_in_culture_dn
gse360_ctrl_vs_b_malayi_low_dose_mac_dn
gse360_l_major_vs_b_malayi_low_dose_dc_up
gse360_t_gondii_vs_m_tuberculosis_dc_dn
gse360_l_donovani_vs_t_gondii_mac_up
gse360_l_major_vs_t_gondii_mac_up
gse3982_ctrl_vs_pma_stim_eosinophil_dn
gse3982_ctrl_vs_lps_1h_neutrophil_up
gse3982_eosinophil_vs_th2_dn
gse3982_mast_cell_vs_th2_dn
gse3982_dc_vs_bcell_up
gse3982_mac_vs_eff_memory_cd4_tcell_dn
gse3982_bcell_vs_eff_memory_cd4_tcell_dn
gse3982_eff_memory_cd4_tcell_vs_th2_dn
gse39820_ctrl_vs_il1b_il6_cd4_tcell_dn
gse39820_ctrl_vs_il1b_il6_il23a_cd4_tcell_dn
gse39820_ctrl_vs_tgfbeta3_il6_cd4_tcell_dn
gse39820_tgfbeta1_vs_tgfbeta3_in_il6_il23a_treated_cd4_tcell_up
gse39820_tgfbeta1_vs_tgfbeta3_in_il6_il23a_treated_cd4_tcell_dn
gse6269_staph_aureus_vs_strep_pneumo_inf_pbmc_up
gse7460_tconv_vs_treg_ln_up
gse7460_tconv_vs_treg_thymus_dn
gse7460_treg_vs_tconv_act_up
gse7460_treg_vs_tconv_act_with_tgfb_up
gse7764_il15_treated_vs_ctrl_nk_cell_24h_dn
gse7852_ln_vs_thymus_tconv_up
gse7852_treg_vs_tconv_dn
gse8515_il1_vs_il6_4h_stim_mac_up
hallmark_bile_acid_metabolism
gse369_ifng_ko_vs_wt_liver_up
gse369_socs3_ko_vs_ifng_ko_liver_dn
gse557_wt_vs_ciita_ko_dc_up
gse557_wt_vs_ciita_ko_dc_dn
gse2770_il12_vs_il4_treated_act_cd4_tcell_2h_dn
gse2770_tgfb_and_il4_vs_il12_treated_act_cd4_tcell_6h_dn
gse2770_tgfb_and_il4_vs_tgfb_and_il12_treated_act_cd4_tcell_48h_up
gse1740_mcsf_vs_mcsf_and_ifng_day2_derived_macrophage_up
gse2128_ctrl_vs_mimetope_negative_selection_dp_thymocyte_nod_dn
gse2405_0h_vs_12h_a_phagocytophilum_stim_neutrophil_up
gse22601_double_positive_vs_cd4_single_positive_thymocyte_up
gse8835_healthy_vs_cll_cd4_tcell_dn
gse2585_ctec_vs_thymic_dc_up
gse2585_thymic_macrophage_vs_mtec_dn
gse2935_uv_inactivated_vs_live_sendai_virus_inf_macrophage_dn
gse3691_ifn_producing_killer_dc_vs_conventional_dc_spleen_up
gse3994_wt_vs_pac1_ko_activated_mast_cell_dn
gse4142_naive_vs_gc_bcell_up
gse4142_gc_bcell_vs_memory_bcell_up
gse8921_unstim_0h_vs_tlr1_2_stim_monocyte_12h_dn
gse8921_unstim_vs_tlr1_2_stim_monocyte_12h_up
gse3039_nkt_cell_vs_alphaalpha_cd8_tcell_dn
gse4748_ctrl_vs_cyanobacterium_lpslike_stim_dc_3h_dn
gse5542_ifng_vs_ifna_treated_epithelial_cells_24h_dn
gse5142_ctrl_vs_htert_transduced_cd8_tcell_early_passage_clone_dn
gse5679_pparg_ligand_rosiglitazone_vs_rosiglitazone_and_rara_agonist_am580_treated_dc_up
gse5679_rara_agonist_am580_vs_am580_and_rosiglitazone_treated_dc_up
gse5455_healthy_vs_tumor_bearing_mouse_spleen_monocyte_24h_incubation_dn
gse5099_monocyte_vs_classical_m1_macrophage_up
gse5589_lps_vs_lps_and_il6_stim_il10_ko_macrophage_45min_up
gse5589_wt_vs_il6_ko_lps_and_il6_stim_macrophage_45min_up
gse5589_wt_vs_il10_ko_lps_and_il10_stim_macrophage_180min_dn
gse5589_wt_vs_il6_ko_lps_and_il10_stim_macrophage_180min_dn
gse3920_untreated_vs_ifnb_treated_endothelial_cell_dn
gse3920_ifna_vs_ifnb_treated_endothelial_cell_up
gse3920_ifnb_vs_ifng_treated_endothelial_cell_up
gse6092_ctrl_vs_borrelia_birgdoferi_inf_endothelial_cell_dn
gse6681_deleted_foxp3_vs_wt_treg_up
gse3203_influenza_inf_vs_ifnb_treated_ln_bcell_dn
gse7509_unstim_vs_tnfa_il1b_il6_pge_stim_dc_dn
gse7768_ova_alone_vs_ova_with_lps_immunized_mouse_whole_spleen_6h_up
gse4590_pre_bcell_vs_large_pre_bcell_dn
gse9601_untreated_vs_nfkb_inhibitor_treated_hcmv_inf_monocyte_up
gse7831_unstim_vs_cpg_stim_pdc_4h_dn
gse10240_ctrl_vs_il17_and_il22_stim_primary_bronchial_epithelial_cells_dn
gse8685_il2_starved_vs_il2_act_il2_starved_cd4_tcell_up
gse8685_il2_act_il2_starved_vs_il21_act_il2_starved_cd4_tcell_dn
gse10422_wt_vs_baff_transgenic_ln_bcell_up
gse7219_unstim_vs_lps_and_anti_cd40_stim_dc_dn
gse11818_wt_vs_dicer_ko_treg_up
gse9946_mature_stimulatory_vs_prostaglandine2_treated_mature_dc_up
gse12505_wt_vs_e2_2_het_pdc_dn
gse12839_ctrl_vs_il12_treated_pbmc_dn
gse7459_untreated_vs_il6_treated_act_cd4_tcell_up
gse13522_ctrl_vs_t_cruzi_y_strain_inf_skin_ifng_ko_dn
gse13522_ctrl_vs_t_cruzi_g_strain_inf_skin_dn
gse13522_ctrl_vs_t_cruzi_y_strain_inf_skin_129_mouse_up
gse13522_ctrl_vs_t_cruzi_brazil_strain_inf_skin_dn
gse13522_ctrl_vs_t_cruzi_y_strain_inf_skin_ifnar_ko_up
gse13522_wt_vs_ifnar_ko_sking_t_cruzi_y_strain_inf_up
gse14415_induced_treg_vs_foxp3_ko_induced_treg_dn
gse14415_induced_treg_vs_failed_induced_treg_dn
gse14415_induced_treg_vs_tconv_dn
gse14415_act_vs_ctrl_natural_treg_dn
gse13547_2h_vs_12_h_anti_igm_stim_bcell_up
gse13547_ctrl_vs_anti_igm_stim_bcell_2h_up
gse13547_2h_vs_12_h_anti_igm_stim_zfx_ko_bcell_up
gse13547_wt_vs_zfx_ko_bcell_up
gse15330_megakaryocyte_erythroid_progenitor_vs_pro_bcell_up
gse9960_healthy_vs_sepsis_pbmc_dn
gse9960_gram_pos_vs_gram_neg_and_pos_sepsis_pbmc_dn
gse12392_cd8a_pos_vs_neg_spleen_dc_up
gse18203_ctrl_vs_intratumoral_cpg_inj_mc38_tumor_dn
gse18281_subcapsular_cortical_region_vs_whole_medulla_thymus_dn
gse19923_e2a_ko_vs_e2a_and_heb_ko_dp_thymocyte_dn
gse18893_ctrl_vs_tnf_treated_treg_2h_up
gse18893_ctrl_vs_tnf_treated_tconv_24h_dn
gse19888_adenosine_a3r_act_vs_tcell_membranes_act_and_a3r_inh_pretreat_in_mast_cell_up
gse19888_adenosine_a3r_inh_pretreat_and_act_by_a3r_vs_tcell_membranes_act_mast_cell_up
gse19888_ctrl_vs_a3r_activation_mast_cell_dn
gse19888_ctrl_vs_t_cell_membranes_act_mast_cell_dn
gse19888_ctrl_vs_tcell_membranes_act_mast_cell_pretreat_a3r_inh_dn
gse19888_adenosine_a3r_inh_vs_act_in_mast_cell_dn
gse20198_il12_vs_ifna_treated_act_cd4_tcell_dn
gse20198_untreated_vs_il12_il18_treated_act_cd4_tcell_up
gse16450_ctrl_vs_ifna_12h_stim_mature_neuron_cell_line_up
gse16451_ctrl_vs_west_equine_enc_virus_immature_neuron_cell_line_up
gse16450_immature_vs_mature_neuron_cell_line_12h_ifna_stim_up
gse21670_tgfb_vs_il6_treated_stat3_ko_cd4_tcell_dn
gse21670_tgfb_vs_tgfb_and_il6_treated_cd4_tcell_up
gse21670_tgfb_vs_tgfb_and_il6_treated_cd4_tcell_dn
gse21670_stat3_ko_vs_wt_cd4_tcell_tgfb_treated_dn
gse21670_untreated_vs_tgfb_treated_stat3_ko_cd4_tcell_up
gse21379_wt_vs_sap_ko_tfh_cd4_tcell_up
gse21379_tfh_vs_non_tfh_sap_ko_cd4_tcell_dn
gse21546_wt_vs_elk1_ko_dp_thymocytes_dn
gse21546_wt_vs_sap1a_ko_and_elk1_ko_dp_thymocytes_up
gse21546_unstim_vs_anti_cd3_stim_elk1_ko_dp_thymocytes_up
gse21927_c26gm_vs_4t1_tumor_monocyte_balbc_up
gse21927_spleen_vs_bone_marrow_monocyte_balbc_dn
gse21927_untreated_vs_gmcsf_gcsf_treated_bone_marrow_dn
gse19401_retinoic_acid_vs_retinoic_acid_and_pam2csk4_stim_follicular_dc_dn
gse20152_sphk1_ko_vs_wt_htnfa_overxpress_ankle_dn
gse21033_3h_vs_12h_polyic_stim_dc_up
gse22935_wt_vs_myd88_ko_macrophage_12h_mbovis_bcg_stim_up
gse22432_conventional_cdc_vs_plasmacytoid_pdc_up
gse22432_multipotent_progenitor_vs_pdc_dn
gse23505_il6_il1_vs_il6_il1_il23_treated_cd4_tcell_up
gse23925_light_zone_vs_naive_bcell_up
gse16385_monocyte_vs_12h_ifng_tnf_treated_macrophage_dn
gse25123_wt_vs_pparg_ko_macrophage_il4_stim_dn
gse25123_il4_vs_il4_and_rosiglitazone_stim_macrophage_day10_up
gse16385_ifng_tnf_vs_il4_stim_macrophage_dn
gse25088_wt_vs_stat6_ko_macrophage_dn
gse17301_ifna2_vs_ifna2_and_acd3_acd28_stim_cd8_tcell_dn
gse19941_lps_vs_lps_and_il10_stim_il10_ko_nfkbp50_ko_macrophage_up
gse19941_lps_vs_lps_and_il10_stim_il10_ko_macrophage_dn
gse26290_ctrl_vs_akt_inhibitor_treated_anti_cd3_and_il2_stim_cd8_tcell_dn
gse22611_unstim_vs_6h_mdp_stim_nod2_transduced_hek293t_cell_up
gse22611_nod2_vs_mutant_nod2_transduced_hek293t_cell_up
gse25677_r848_vs_mpl_and_r848_stim_bcell_dn
gse25677_r848_vs_mpl_and_r848_stim_bcell_up
gse21063_wt_vs_nfatc1_ko_bcell_up
gse21063_wt_vs_nfatc1_ko_3h_anti_igm_stim_bcell_up
gse21063_ctrl_vs_anti_igm_stim_bcell_16h_up
gse21063_ctrl_vs_anti_igm_stim_bcell_nfatc1_ko_3h_up
gse29949_dc_brain_vs_monocyte_bone_marrow_up
gse29164_day3_vs_day7_cd8_tcell_treated_melanoma_up
gse33374_cd8_alphaalpha_vs_alphabeta_cd161_high_tcell_up
gse27859_macrophage_vs_cd11c_int_f480_int_dc_dn
gse32986_gmcsf_vs_gmcsf_and_curdlan_lowdose_stim_dc_dn
gse26343_wt_vs_nfat5_ko_macrophage_up
gse34156_tlr1_tlr2_ligand_vs_nod2_and_tlr1_tlr2_ligand_6h_treated_monocyte_up
gse36888_stat5_ab_knockin_vs_wt_tcell_il2_treated_6h_up
gse36891_polyic_tlr3_vs_pam_tlr2_stim_peritoneal_macrophage_dn
gse36891_unstim_vs_polyic_tlr3_stim_peritoneal_macrophage_up
gse37605_treg_vs_tconv_c57bl6_foxp3_fusion_gfp_up
gse37605_c57bl6_vs_nod_foxp3_ires_gfp_tconv_up
gse37301_multipotent_progenitor_vs_rag2_ko_nk_cell_dn
gse37301_lymphoid_primed_mpp_vs_cd4_tcell_up
gse37301_common_lymphoid_progenitor_vs_cd4_tcell_dn
gse37301_common_lymphoid_progenitor_vs_rag2_ko_nk_cell_up
gse37301_hematopoietic_stem_cell_vs_pro_bcell_up
gse37301_multipotent_progenitor_vs_lymphoid_primed_mpp_dn
gse37301_pro_bcell_vs_granulocyte_monocyte_progenitor_dn
gse37301_multipotent_progenitor_vs_pro_bcell_dn
gse37301_pro_bcell_vs_granulocyte_monocyte_progenitor_up
gse32255_unstim_vs_4h_lps_stim_dc_dn
gse34217_mir17_92_overexpress_vs_wt_act_cd8_tcell_dn
gse37319_wt_vs_rc3h1_ko_cd44low_cd8_tcell_up
gse32901_th1_vs_th17_enriched_cd4_tcell_dn
gse32901_th17_emriched_vs_th17_neg_cd4_tcell_dn
gse37534_pioglitazone_vs_rosiglitazone_treated_cd4_tcell_pparg1_foxp3_transduced_dn
gse36527_cd62l_high_vs_cd62l_low_treg_cd69_neg_klrg1_neg_dn
gse40274_ctrl_vs_lef1_transduced_activated_cd4_tcell_dn
gse40274_ctrl_vs_xbp1_transduced_activated_cd4_tcell_up
gse40274_ctrl_vs_foxp3_and_pbx1_transduced_activated_cd4_tcell_up
gse40274_foxp3_vs_foxp3_and_satb1_transduced_activated_cd4_tcell_up
gse40274_foxp3_vs_foxp3_and_xbp1_transduced_activated_cd4_tcell_dn
gse40274_foxp3_vs_foxp3_and_helios_transduced_activated_cd4_tcell_dn
gse40274_eos_vs_foxp3_and_eos_transduced_activated_cd4_tcell_dn
gse40274_satb1_vs_foxp3_and_satb1_transduced_activated_cd4_tcell_dn
gse40274_lef1_vs_foxp3_and_lef1_transduced_activated_cd4_tcell_dn
gse40274_xbp1_vs_foxp3_and_xbp1_transduced_activated_cd4_tcell_up
gse40274_xbp1_vs_foxp3_and_xbp1_transduced_activated_cd4_tcell_dn
gse40277_eos_and_lef1_transduced_vs_ctrl_cd4_tcell_dn
gse40274_foxp3_vs_foxp3_and_gata1_transduced_activated_cd4_tcell_up
gse40274_foxp3_vs_foxp3_and_irf4_transduced_activated_cd4_tcell_up
gse40441_nrp1_pos_induced_treg_vs_nrp1_neg_natural_treg_dn
gse40441_nrp1_pos_induced_treg_vs_nrp1_neg_natural_treg_up
gse40666_wt_vs_stat1_ko_cd8_tcell_with_ifna_stim_90min_dn
gse40666_untreated_vs_ifna_stim_stat4_ko_effector_cd8_tcell_90min_dn
gse39110_day3_vs_day6_post_immunization_cd8_tcell_dn
gse36078_untreated_vs_ad5_inf_mouse_lung_dc_up
gse36078_wt_vs_il1r_ko_lung_dc_up
gse40685_naive_cd4_tcell_vs_treg_dn
gse40685_naive_cd4_tcell_vs_foxp3_ko_treg_precursor_up
gse11961_follicular_bcell_vs_germinal_center_bcell_day40_up
gse11961_follicular_bcell_vs_germinal_center_bcell_day7_dn
gse28737_wt_vs_bcl6_ko_marginal_zone_bcell_dn
gse28737_follicular_vs_marginal_zone_bcell_dn
gse34179_thpok_ko_vs_wt_va14i_nktcell_dn
gse39556_untreated_vs_3h_polyic_inj_mouse_nk_cell_dn
gse41867_lcmv_armstrong_vs_clone13_day15_effector_cd8_tcell_dn
gse41867_day6_vs_day15_lcmv_clone13_effector_cd8_tcell_up
gse41867_day8_vs_day15_lcmv_armstrong_effector_cd8_tcell_up
gse41867_day8_vs_day15_lcmv_armstrong_effector_cd8_tcell_dn
gse35435_resting_vs_il4_treated_macrophage_up
gse41978_wt_vs_id2_ko_and_bim_ko_klrg1_low_effector_cd8_tcell_up
gse41978_klrg1_high_vs_low_effector_cd8_tcell_dn
gse41978_wt_vs_bim_ko_klrg1_low_effector_cd8_tcell_dn
gse42021_cd24lo_treg_vs_cd24lo_tconv_thymus_dn
gse27434_wt_vs_dnmt1_ko_treg_up
gse43955_1h_vs_10h_act_cd4_tcell_up
gse43955_1h_vs_42h_act_cd4_tcell_up
gse43955_tgfb_il6_vs_tgfb_il6_il23_th17_act_cd4_tcell_52h_up
gse43955_10h_vs_30h_act_cd4_tcell_with_tgfb_il6_up
gse46242_th1_vs_anergic_th1_cd4_tcell_with_egr2_deleted_dn
gse43863_th1_vs_tfh_effector_cd4_tcell_dn
gse46606_day1_vs_day3_cd40l_il2_il5_stimulated_irf4high_bcell_dn
gse46606_irf4high_vs_irf4mid_cd40l_il2_il5_day3_stimulated_bcell_dn
gse41176_unstim_vs_anti_igm_stim_bcell_6h_up
gse41176_unstim_vs_anti_igm_stim_tak1_ko_bcell_3h_up
gse45365_wt_vs_ifnar_ko_bcell_mcmv_infection_dn
gse45365_cd8a_dc_vs_cd11b_dc_ifnar_ko_mcmv_infection_dn
gse45365_ctrl_vs_mcmv_infection_nk_cell_up
go_positive_regulation_of_calcium_ion_transport
go_cytokine_metabolic_process
go_regulation_of_protein_tyrosine_kinase_activity
go_regulation_of_leukocyte_proliferation
go_protein_localization_to_cytoskeleton
go_cellular_protein_complex_disassembly
go_microtubule_polymerization_or_depolymerization
go_regulation_of_protein_binding
go_regulation_of_microtubule_based_process
go_transition_metal_ion_transport
go_peptidyl_serine_modification
go_response_to_heat
go_t_cell_proliferation
go_b_cell_proliferation
go_leukocyte_mediated_cytotoxicity
go_phototransduction
go_tissue_homeostasis
go_positive_regulation_of_t_cell_proliferation
go_regulation_of_wnt_signaling_pathway
go_positive_regulation_of_b_cell_proliferation
go_regulation_of_innate_immune_response
go_regulation_of_membrane_lipid_distribution
go_negative_regulation_of_cellular_protein_localization
go_positive_regulation_of_leukocyte_proliferation
go_organophosphate_ester_transport
go_positive_regulation_of_response_to_external_stimulus
go_epidermal_cell_differentiation
go_positive_regulation_of_insulin_secretion
go_negative_regulation_of_protein_binding
go_positive_regulation_of_protein_tyrosine_kinase_activity
go_ear_development
go_microtubule_depolymerization
go_calcium_ion_import
go_lymphocyte_mediated_immunity
go_canonical_wnt_signaling_pathway
go_peptidyl_threonine_modification
go_phototransduction_visible_light
go_positive_regulation_of_lymphocyte_mediated_immunity
go_photoreceptor_cell_maintenance
go_regulation_of_calcium_ion_import
go_regulation_of_calcium_ion_transport
go_interferon_gamma_production
go_positive_regulation_of_cell_activation
go_positive_regulation_of_hormone_secretion
go_regulation_of_lymphocyte_mediated_immunity
go_positive_regulation_of_tissue_remodeling
go_molting_cycle
go_natural_killer_cell_mediated_immunity
go_response_to_carbohydrate
go_ear_morphogenesis
go_negative_regulation_of_binding
go_epidermis_development
go_detection_of_light_stimulus
go_tissue_remodeling
go_detection_of_visible_light
go_regulation_of_b_cell_activation
go_response_to_temperature_stimulus
go_negative_regulation_of_protein_complex_disassembly
go_detection_of_abiotic_stimulus
go_negative_regulation_of_cytoskeleton_organization
go_protein_depolymerization
go_positive_regulation_of_canonical_wnt_signaling_pathway
go_regulation_of_leukocyte_mediated_immunity
go_regulation_of_b_cell_proliferation
go_cochlea_development
go_phospholipid_transport
go_positive_regulation_of_cytokine_biosynthetic_process
go_positive_regulation_of_peptide_secretion
go_response_to_interferon_gamma
go_sensory_organ_morphogenesis
go_retina_homeostasis
go_positive_regulation_of_cell_killing
go_regulation_of_microtubule_polymerization_or_depolymerization
go_cellular_transition_metal_ion_homeostasis
go_positive_regulation_of_wnt_signaling_pathway
go_zinc_ion_homeostasis
go_glycosylation
go_regulation_of_protein_complex_disassembly
go_lipid_localization
go_cell_killing
go_positive_regulation_of_inflammatory_response
go_skin_development
go_regulation_of_natural_killer_cell_mediated_immunity
go_regulation_of_binding
go_positive_regulation_of_interferon_gamma_production
go_positive_regulation_of_secretion
go_positive_regulation_of_b_cell_activation
go_positive_regulation_of_natural_killer_cell_mediated_immunity
go_regulation_of_tissue_remodeling
go_regulation_of_cell_killing
go_response_to_mechanical_stimulus
go_inner_ear_morphogenesis
go_positive_regulation_of_leukocyte_mediated_immunity
go_actin_cytoskeleton
go_stereocilium_bundle
go_myosin_complex
go_ciliary_transition_zone
go_actin_based_cell_projection
go_cornified_envelope
go_ciliary_basal_body
go_photoreceptor_outer_segment
go_lipid_transporter_activity
go_tau_protein_binding
go_actin_binding
go_transition_metal_ion_transmembrane_transporter_activity
go_calcium_ion_transmembrane_transporter_activity
go_kinesin_binding
go_motor_activity
go_phospholipid_transporter_activity
go_growth_factor_receptor_binding
go_cytokine_activity
go_cytokine_receptor_binding
andersen_cholangiocarcinoma_class2
hollern_squamous_breast_tumor
florio_neocortex_basal_radial_glia_up
go_glycoprotein_biosynthetic_process
go_negative_regulation_of_microtubule_polymerization_or_depolymerization
go_interleukin_17_production
go_protein_containing_complex_disassembly
go_t_cell_activation
go_regulation_of_t_cell_activation
go_regulation_of_lymphocyte_activation
go_positive_regulation_of_lymphocyte_activation
go_positive_regulation_of_peptide_hormone_secretion
go_regulation_of_protein_depolymerization
go_regulation_of_supramolecular_fiber_organization
go_negative_regulation_of_supramolecular_fiber_organization
go_non_motile_cilium
go_9plus0_non_motile_cilium
reactome_stimuli_sensing_channels
reactome_peptide_hormone_metabolism
reactome_sialic_acid_metabolism
reactome_transport_of_bile_salts_and_organic_acids_metal_ions_and_amine_compounds
reactome_interleukin_2_family_signaling
reactome_diseases_of_signal_transduction
Cluster 10 pathway
cets1p54_01
mzf1_02
ik3_01
pbx1_02
nfkb_c
oct_c
hand1e47_01
ahrarnt_01
gfi1_01
tata_01
olf1_01
ccannagrkggc_unknown
rfx1_02
spz1_01
foxo1_02
mazr_01
pea3_q6
osf2_q6
oct_q6
egr_q6
oct1_q5_01
ar_q6
cagtatt_mir200b_mir200c_mir429
gttgnynnrgnaac_unknown
catttca_mir203
cagcctc_mir4855p
yatgnwaat_oct_c
cccnngggar_olf1_01
wggaatgy_tef1_q6
gcm_gsta4
gcm_ncam1
gnf2_mmp1
gnf2_ptx3
kegg_ppar_signaling_pathway
kegg_axon_guidance
pid_endothelin_pathway
pid_fra_pathway
pid_rhoa_reg_pathway
pid_reg_gr_pathway
[truncated: 438 more rows]

## Sheet: Interesting genes GSEA results
The GSEA results of oxidative genes
	SD5	SD7	SD8	SD9	SY0.15 1	SY0.15 2	SY0.15 3	SY0.15 7	SY0.30 2	SY0.30 4	SY0.30 7	SY0.30 8	SY0.45 3	SY0.45 4	SY0.45 7
ncam1 interactions	0.191608	0.142657	0.184615	0.104196	0.193706	0.144755	0.268531	0.35035	0.176923	0.18951	0.244056	0.33986	0.368531	0.415385	0.423776
phosphatidylcholine metabolic process	-0.303154	-0.154678	-0.34569	-0.110613	0.176217	0.106127	0.0567978	-0.33117	0.144273	0.0482809	-0.0333898	-0.321055	-0.322206	-0.311431	-0.306272
neuron projection extension involved in neuron projection guidance	-0.0839161	0.0685315	-0.0027972	0.079021	0.18042	0.106294	0.0867133	-0.0874126	0.188811	0.100699	-0.0118881	0.0370629	-0.048951	-0.158741	-0.0832168
organ or tissue specific immune response	-0.272541	-0.173452	-0.27309	-0.141455	0.0616115	0.0119515	-0.0430576	-0.217316	0.0484296	-0.0340838	-0.0887839	-0.350114	-0.368576	-0.358343	-0.356805
cardiac atrium development	0.175524	0.198601	0.194406	0.118881	-0.135664	-0.136364	-0.158042	-0.208392	-0.0517483	-0.117483	-0.0888112	-0.0986014	-0.172727	-0.183217	-0.174825
regulation of receptor internalization	-0.0839161	0.0685315	-0.0027972	0.079021	0.18042	0.106294	0.0867133	-0.0874126	0.188811	0.100699	-0.0118881	0.0370629	-0.048951	-0.158741	-0.0832168
neutral lipid catabolic process	-0.06711	0.0731252	-0.0801476	0.0546855	0.240982	0.2604	0.24849	-0.0261309	0.271858	0.131587	0.10736	-0.111632	-0.0706794	-0.0829116	-0.0534845
triglyceride catabolic process	-0.06711	0.0731252	-0.0801476	0.0546855	0.240982	0.2604	0.24849	-0.0261309	0.271858	0.131587	0.10736	-0.111632	-0.0706794	-0.0829116	-0.0534845
heterophilic cell cell adhesion via plasma membrane cell adhesion molecules	0.0251748	-0.0167832	-0.0832168	-0.100699	-0.209091	-0.242657	-0.21049	-0.0748252	-0.22028	-0.256643	-0.203497	0.0153846	-0.0797203	0.0195804	-0.124476
glycerolipid catabolic process	-0.0178874	0.101015	-0.020116	0.103417	0.275376	0.279042	0.268854	0.0500016	0.279208	0.17466	0.149851	-0.0288561	0.0198801	0.013988	0.0356398
oligodendrocyte development	0.241259	0.252448	0.181818	0.343357	0.4	0.425874	0.386014	0.204895	0.398601	0.348252	0.348252	0.281119	0.237063	0.123077	0.0475524
eye photoreceptor cell development	-0.0839161	0.0685315	-0.0027972	0.079021	0.18042	0.106294	0.0867133	-0.0874126	0.188811	0.100699	-0.0118881	0.0370629	-0.048951	-0.158741	-0.0832168
protein o linked glycosylation	0.00445509	-0.000150201	0.00063602	-0.0161073	-0.265251	-0.179988	-0.256821	-0.324268	-0.136245	-0.160349	-0.166455	-0.174066	-0.32912	-0.339676	-0.329078
intestinal absorption	0.0828079	0.192878	0.073893	0.156432	0.278125	0.296185	0.282102	0.057969	0.314932	0.219468	0.200746	0.0482513	0.0436394	0.054808	0.0827956
cajal body	0.0321678	-0.065035	-0.0237762	-0.0874126	0.0566434	-0.0216783	0.058042	0.233566	-0.0237762	0.0951049	0.0839161	0.169231	0.205594	0.227972	0.133566
organic hydroxy compound transmembrane transporter activity	0.0566434	0.206294	0.269231	0.265734	0.237762	0.0825175	0.175524	0.321678	0.15035	0.115385	0.121678	0.299301	0.339161	0.406294	0.377622
palmitoyltransferase activity	0.286745	0.23261	0.25514	0.216793	0.143184	0.137763	0.159206	0.0706874	0.229691	0.196207	0.199691	0.0869733	0.00448401	-0.0643334	-0.0922556
sterol transporter activity	0.0142605	0.104152	-0.0329092	0.126283	0.291266	0.241359	0.210411	0.00977827	0.284709	0.21538	0.167896	-0.00280494	0.00458291	0.0172786	0.0157895
transition metal ion transmembrane transporter activity	-0.0167832	0.0181818	0.0041958	-0.041958	-0.284615	-0.258042	-0.27972	-0.307692	-0.232168	-0.224476	-0.236364	-0.152448	-0.301399	-0.30979	-0.311888
chemokine activity	-0.00489511	-0.0888112	-0.301399	-0.279021	-0.0811189	-0.226573	-0.093007	-0.093007	-0.0853147	-0.104196	-0.267133	-0.204895	0.0755245	-0.116783	-0.139161
regulatory t cell differentiation	0.0412587	-0.0846154	-0.0643357	-0.106993	-0.0335664	-0.0391608	0.0412587	-0.0160839	-0.100699	-0.0734266	-0.113986	0.131469	0.25035	0.0776224	0.0755245
post translational modification: synthesis of gpi anchored proteins	-0.263636	-0.0804196	-0.0335664	-0.0475524	0.216783	-9.7e-21	-0.0622378	0.160839	0.158741	0.0384615	-0.0748252	-0.114685	-0.220979	-0.0881119	-0.160839
transport of bile salts and organic acids metal ions and amine compounds	0.193226	0.234729	0.179139	0.224284	0.125234	0.132608	0.0880229	-0.0709209	0.134377	0.102408	0.0721194	-0.00482843	-0.0745132	-0.119618	-0.108291
plasma lipoprotein remodeling	0.0181806	0.104169	-0.0311723	0.132501	0.290136	0.247659	0.21157	0.00764792	0.281939	0.211782	0.163093	-0.00351335	0.00261237	0.0161109	0.0255696
The GSEA results of aging genes
	SD5	SD7	SD8	SD9	SY0.15 1	SY0.15 2	SY0.15 3	SY0.15 7	SY0.30 2	SY0.30 4	SY0.30 7	SY0.30 8	SY0.45 3	SY0.45 4	SY0.45 7
gluconeogenesis	-0.0582192	0.15411	-0.0787671	0.31621	0.402968	0.174658	0.252283	-0.332192	0.332192	0.268265	0.188356	-0.325342	-0.222603	-0.341324	-0.206621
phosphatidylcholine metabolic process	-0.272831	-0.0810502	-0.311644	-0.0171233	0.450913	0.291096	0.188356	-0.380137	0.389269	0.206621	0.103881	-0.343607	-0.400685	-0.437215	-0.393836
organ or tissue specific immune response	-0.272831	-0.0810502	-0.311644	-0.0171233	0.450913	0.291096	0.188356	-0.380137	0.389269	0.206621	0.103881	-0.343607	-0.400685	-0.437215	-0.393836
digestive system process	-0.0691556	0.123792	-0.0208775	0.0819884	0.292062	0.293195	0.257355	-0.130966	0.351125	0.18183	0.123325	-0.102929	-0.0909432	-0.0724799	-0.0506027
regulation of digestive system process	0.00162246	0.156535	0.0353317	0.187651	0.431461	0.290617	0.251831	-0.0597935	0.381028	0.24767	0.162552	0.00683896	-0.0208482	0.0363334	0.00997192
intestinal absorption	-0.248862	-0.0101872	-0.217139	-0.0891946	0.227106	0.29405	0.228202	-0.329516	0.339454	0.125287	0.0725254	-0.385351	-0.308105	-0.365883	-0.26728
carboxy lyase activity	-0.0162942	0.178699	-0.0139905	0.213442	0.279984	0.138963	0.147699	-0.182134	0.236769	0.202983	0.167213	-0.197281	-0.132222	-0.272112	-0.210519
carbon carbon lyase activity	-0.0162942	0.178699	-0.0139905	0.213442	0.279984	0.138963	0.147699	-0.182134	0.236769	0.202983	0.167213	-0.197281	-0.132222	-0.272112	-0.210519
phosphatidylserine binding	-0.157932	0.0622386	-0.200294	0.0191358	0.0629106	0.0637447	0.0357354	-0.245076	0.0976051	0.0882897	0.0420978	-0.22276	-0.264056	-0.275065	-0.25912
transport of bile salts and organic acids metal ions and amine compounds	0.0148402	0.229452	-0.00799087	0.15411	-0.222603	-0.0673516	-0.0810502	-0.265982	0.0513699	-0.0239726	-0.00342466	-0.151826	-0.181507	-0.288813	-0.307078
The GSEA results of selenoprotein genes
	SD5	SD7	SD8	SD9	SY0.15 1	SY0.15 2	SY0.15 3	SY0.15 7	SY0.30 2	SY0.30 4	SY0.30 7	SY0.30 8	SY0.45 3	SY0.45 4	SY0.45 7
reactome_phospholipid_metabolism	0.199971	0.449935	0.149978	0.299956	0.449935	0.449935	0.349949	0.199971	0.449935	0.349949	0.349949	0.199971	0.149978	0.0499927	0.0499927
reactome_glycerophospholipid_biosynthesis	0.199971	0.449935	0.149978	0.299956	0.449935	0.449935	0.349949	0.199971	0.449935	0.349949	0.349949	0.199971	0.149978	0.0499927	0.0499927
hallmark_mtorc1_signaling	0.0999855	0.149978	0.0999855	0.0999855	0.0499927	0.199971	-0.0499927	-0.0499927	-6.60751e-19	-6.60751e-19	-6.60751e-19	-0.0499927	-0.199971	-0.199971	-0.249964
formation_of_primary_germ_layer	0.0999855	0.149978	0.0999855	0.0999855	0.0499927	0.199971	-0.0499927	-0.0499927	-6.60751e-19	-6.60751e-19	-6.60751e-19	-0.0499927	-0.199971	-0.199971	-0.249964
organic_hydroxy_compound_transport	-0.0499927	-0.0499927	-0.149978	-0.0999855	-0.0499927	-6.60751e-19	0.0499927	0.149978	-0.0499927	0.0499927	0.0499927	0.0499927	0.199971	0.199971	0.199971
phospholipid_biosynthetic_process	0.199971	0.449935	0.149978	0.299956	0.449935	0.449935	0.349949	0.199971	0.449935	0.349949	0.349949	0.199971	0.149978	0.0499927	0.0499927
regulation_of_lipid_metabolic_process	0.0999855	0.149978	0.0999855	0.0999855	0.0499927	0.199971	-0.0499927	-0.0499927	-6.60751e-19	-6.60751e-19	-6.60751e-19	-0.0499927	-0.199971	-0.199971	-0.249964
multicellular_organism_growth	-0.0499927	-0.0499927	-0.149978	-0.0999855	-0.0499927	-6.60751e-19	0.0499927	0.149978	-0.0499927	0.0499927	0.0499927	0.0499927	0.199971	0.199971	0.199971
gastrulation	0.0999855	0.149978	0.0999855	0.0999855	0.0499927	0.199971	-0.0499927	-0.0499927	-6.60751e-19	-6.60751e-19	-6.60751e-19	-0.0499927	-0.199971	-0.199971	-0.249964
mesoderm_morphogenesis	0.0999855	0.149978	0.0999855	0.0999855	0.0499927	0.199971	-0.0499927	-0.0499927	-6.60751e-19	-6.60751e-19	-6.60751e-19	-0.0499927	-0.199971	-0.199971	-0.249964
glycerolipid_biosynthetic_process	0.199971	0.449935	0.149978	0.299956	0.449935	0.449935	0.349949	0.199971	0.449935	0.349949	0.349949	0.199971	0.149978	0.0499927	0.0499927
connective_tissue_development	-0.0499927	-0.0499927	-0.149978	-0.0999855	-0.0499927	-6.60751e-19	0.0499927	0.149978	-0.0499927	0.0499927	0.0499927	0.0499927	0.199971	0.199971	0.199971
lipid_localization	-0.0499927	-0.0499927	-0.149978	-0.0999855	-0.0499927	-6.60751e-19	0.0499927	0.149978	-0.0499927	0.0499927	0.0499927	0.0499927	0.199971	0.199971	0.199971
mesoderm_development	0.0999855	0.149978	0.0999855	0.0999855	0.0499927	0.199971	-0.0499927	-0.0499927	-6.60751e-19	-6.60751e-19	-6.60751e-19	-0.0499927	-0.199971	-0.199971	-0.249964
adipose_tissue_development	-0.0499927	-0.0499927	-0.149978	-0.0999855	-0.0499927	-6.60751e-19	0.0499927	0.149978	-0.0499927	0.0499927	0.0499927	0.0499927	0.199971	0.199971	0.199971
endocrine_process	-0.0499927	-0.0499927	-0.149978	-0.0999855	-0.0499927	-6.60751e-19	0.0499927	0.149978	-0.0499927	0.0499927	0.0499927	0.0499927	0.199971	0.199971	0.199971
nucleolar_part	0.0999855	0.149978	0.0999855	0.0999855	0.0499927	0.199971	-0.0499927	-0.0499927	-6.60751e-19	-6.60751e-19	-6.60751e-19	-0.0499927	-0.199971	-0.199971	-0.249964
ubiquitin_like_protein_ligase_binding	-0.299956	-0.149978	-0.0499927	-6.60751e-19	-0.249964	-0.299956	-0.299956	-0.199971	-0.299956	-0.299956	-0.299956	-0.0999855	-0.249964	-0.0499927	-0.199971
endocrine_hormone_secretion	-0.0499927	-0.0499927	-0.149978	-0.0999855	-0.0499927	-6.60751e-19	0.0499927	0.149978	-0.0499927	0.0499927	0.0499927	0.0499927	0.199971	0.199971	0.199971
positive_regulation_of_cold_induced_thermogenesis	-0.299956	-0.149978	-0.0499927	-6.60751e-19	-0.249964	-0.299956	-0.299956	-0.199971	-0.299956	-0.299956	-0.299956	-0.0999855	-0.249964	-0.0499927	-0.199971
adaptive_thermogenesis	-0.299956	-0.149978	-0.0499927	-6.60751e-19	-0.249964	-0.299956	-0.299956	-0.199971	-0.299956	-0.299956	-0.299956	-0.0999855	-0.249964	-0.0499927	-0.199971
fibrillar_center	0.0999855	0.149978	0.0999855	0.0999855	0.0499927	0.199971	-0.0499927	-0.0499927	-6.60751e-19	-6.60751e-19	-6.60751e-19	-0.0499927	-0.199971	-0.199971	-0.249964
reactome_selenoamino_acid_metabolism	0.0999855	0.149978	0.0999855	0.0999855	0.0499927	0.199971	-0.0499927	-0.0499927	-6.60751e-19	-6.60751e-19	-6.60751e-19	-0.0499927	-0.199971	-0.199971	-0.249964
reactome_transcriptional_regulation_by_tp53	0.0999855	0.149978	0.0999855	0.0999855	0.0499927	0.199971	-0.0499927	-0.0499927	-6.60751e-19	-6.60751e-19	-6.60751e-19	-0.0499927	-0.199971	-0.199971	-0.249964
reactome_regulation_of_lipid_metabolism_by_peroxisome_proliferator_activated_receptor_α_pparalpha	0.0999855	0.149978	0.0999855	0.0999855	0.0499927	0.199971	-0.0499927	-0.0499927	-6.60751e-19	-6.60751e-19	-6.60751e-19	-0.0499927	-0.199971	-0.199971	-0.249964
reactome_tp53_regulates_metabolic_genes	0.0999855	0.149978	0.0999855	0.0999855	0.0499927	0.199971	-0.0499927	-0.0499927	-6.60751e-19	-6.60751e-19	-6.60751e-19	-0.0499927	-0.199971	-0.199971	-0.249964
reactome_infectious_disease	0.0999855	0.149978	0.0999855	0.0999855	0.0499927	0.199971	-0.0499927	-0.0499927	-6.60751e-19	-6.60751e-19	-6.60751e-19	-0.0499927	-0.199971	-0.199971	-0.249964
