# Supplementary material for: Microbiome and ileum transcriptome revealed the boosting effects of selenium yeast on egg production in aged laying hens
Source: Anim Nutr. 2022 Apr 21;10:124–36. doi: 10.1016/j.aninu.2022.04.001 (PMC9136271; doi:10.1016/j.aninu.2022.04.001)
Supplement: Multimedia component 8 [file mmc8.xlsx]

## Sheet: Top phylum SD vs SY
Top phylum SD vs SY
ID	mean_SD	mean_SY0.15	mean_SY0.30	mean_SY0.45	p_value
p__Firmicutes	0.978377	0.931918	0.975724	0.973136	0.289568
p__Actinobacteria	0.0114119	0.00407263	0.0130186	0.00445161	0.487638
p__Proteobacteria	0.00631445	0.0585755	0.0086737	0.0195999	0.0899802
p__Cyanobacteria	0.00330935	0.000677883	0.000976792	0.000352286	0.24159
p__Bacteroidetes	0.000346948	5.87143e-05	6.40519e-05	0.000186818	0.889056
p__Ignavibacteriae	7.47272e-05	0	0	0.000298909	0.244236
p__Gemmatimonadetes	3.2026e-05	9.07402e-05	0.000128104	0.000112091	0.549599
p__Fusobacteria	2.66883e-05	0.00197493	0.00113158	0.00125435	0.578016
p__unidentified	2.13506e-05	0.00224716	5.33766e-06	5.33766e-05	0.817214
p__Chloroflexi	2.13506e-05	5.33766e-05	6.40519e-05	0.000133442	0.813732
p__Spirochaetae	1.6013e-05	1.6013e-05	5.33766e-06	3.73636e-05	0.797613
p__Saccharibacteria	1.6013e-05	0	0	0	0.391625
p__Nitrospirae	1.06753e-05	5.33766e-06	3.73636e-05	1.06753e-05	0.923442
p__Synergistetes	1.06753e-05	5.33766e-06	0	0	0.556099
p__Deinococcus-Thermus	1.06753e-05	0	0	0	0.391625
p__Chlorobi	0	5.33766e-06	0	0	0.391625
p__Tenericutes	0	0.000282896	0.00016013	0.000368299	0.266535
p__Acidobacteria	0	1.6013e-05	1.06753e-05	5.33766e-06	0.251813

## Sheet: Top genus SD vs SY
Top genus SD vs SY
ID	mean_SD	mean_SY0.15	mean_SY0.30	mean_SY0.45	p_value
g__Lactobacillus	0.829819	0.513355	0.91456	0.80019	0.00625573
g__Romboutsia	0.103476	0.26834	0.0317377	0.0952666	0.00484504
g__Streptococcus	0.0106967	0.039867	0.00413669	0.0248468	0.0467298
g__Enterococcus	0.00834276	0.0444307	0.00661336	0.0190501	0.155065
g__Turicibacter	0.00838546	0.0485834	0.00446228	0.0141341	0.00892196
g__Veillonella	0.00198027	0.0136697	0.011951	0.0137765	0.0475776
g__Gallibacterium	0.00213506	0.0331629	0.00144651	0.0132748	0.0069096
g__unidentified	0.0215588	0.00518821	0.00309051	0.00609561	0.594417
g__Aeriscardovia	0.00647458	0.00219378	0.011113	0.00310652	0.26598
g__Alteromonas	0.000389649	0.000784636	0.00156927	0.00121699	0.74189
g__Psychrilyobacter	2.66883e-05	0.0019696	0.00113158	0.00119564	0.828626
g__Geobacter	0.000218844	1.6013e-05	1.06753e-05	0.000741935	0.805678
g__Candidatus_Arthromitus	1.06753e-05	5.33766e-05	1.6013e-05	0.000619169	0.721589
g__Campylobacter	5.33766e-06	0.000928753	0.00025087	0.000560454	0.0106501
g__Vibrio	5.33766e-06	0.00075261	0.000325597	0.000544441	0.81629
g__Staphylococcus	0.000421675	0.000368299	0.000144117	0.000459039	0.143083
g__Pseudomonas	0.000218844	0.000186818	0.000186818	0.000448363	0.331549
g__Helicobacter	0.000800649	0.0197974	0.00225249	0.000394987	0.712264
g__Ureaplasma	0	0.000202831	0	0.000218844	0.289202
g__Photobacterium	0	0.000336273	0.00025087	0.000186818	0.486813
g__Paracoccus	7.47272e-05	0.000106753	0.000197493	0.000176143	0.906433
g__Bacillus	0.00018148	0.000208169	0.000459039	0.00016013	0.883585
g__Maritalea	3.2026e-05	6.93896e-05	0.000186818	0.00016013	0.830386
g__Aliivibrio	0	0.00032026	0.000165467	0.000149454	0.487429
g__Mycoplasma	0	7.47272e-05	0.000144117	0.000144117	0.481416
g__Kocuria	0.000282896	0.00016013	0.000234857	0.000138779	0.340838
g__Halomonas	5.33766e-05	8.54026e-05	0.000224182	0.000133442	0.782875
g__Lactococcus	7.47272e-05	0.000154792	0.000197493	0.000117429	0.592631
g__Delftia	0.000693896	0.00018148	0.000128104	0.000112091	0.48196
g__Bradyrhizobium	3.73636e-05	2.13506e-05	8.54026e-05	0.000106753	0.744142
g__Corynebacterium_1	3.73636e-05	8.00649e-05	1.06753e-05	0.000106753	0.245281
g__Anaerobacillus	3.73636e-05	0.000122766	0.000256208	0.000101416	0.772177
g__Sphingomonas	0.000138779	0.000122766	0.000112091	9.60779e-05	0.912713
g__Clostridium_sensu_stricto_1	9.60779e-05	0.00113158	1.06753e-05	9.60779e-05	0.0568682
g__Gemmatimonas	2.13506e-05	5.87143e-05	4.80389e-05	8.54026e-05	0.571069
g__Roseovarius	5.33766e-06	2.13506e-05	4.80389e-05	8.54026e-05	0.74262
g__Rhizobium	2.66883e-05	1.06753e-05	5.87143e-05	8.00649e-05	0.679975
g__Streptomyces	5.33766e-05	7.47272e-05	1.06753e-05	5.87143e-05	0.17951
g__Loktanella	3.2026e-05	6.40519e-05	9.07402e-05	5.87143e-05	0.800954
g__Fusobacterium	0	5.33766e-06	0	5.87143e-05	0.244236
g__Klebsiella	2.13506e-05	4.80389e-05	4.80389e-05	5.33766e-05	0.871892
g__Bifidobacterium	0.000197493	5.33766e-05	0.000229519	5.33766e-05	0.0713482
g__Bromus_tectorum	0.000656532	9.60779e-05	0.000224182	5.33766e-05	0.329398
g__Pseudoalteromonas	0	0.000149454	0.000101416	5.33766e-05	0.481177
g__Blastococcus	3.73636e-05	0.000101416	3.2026e-05	5.33766e-05	0.683839
g__Psychromonas	0	0.000122766	6.40519e-05	4.80389e-05	0.480056
g__Terrisporobacter	0.000106753	0.000362961	5.33766e-06	4.27013e-05	0.0150448
g__Lysinibacillus	0	0	0	4.27013e-05	0.391625
g__Gaiella	1.6013e-05	3.2026e-05	4.27013e-05	4.27013e-05	0.909521
g__Acinetobacter	0.000165467	1.6013e-05	3.73636e-05	4.27013e-05	0.838185
g__Pseudarthrobacter	4.27013e-05	4.80389e-05	2.13506e-05	3.73636e-05	0.920742
g__Ferrimonas	1.06753e-05	3.2026e-05	2.13506e-05	3.73636e-05	0.85941
g__Shewanella	0	5.87143e-05	1.6013e-05	3.73636e-05	0.453793
g__Blautia	1.6013e-05	2.66883e-05	2.66883e-05	3.2026e-05	0.962851
g__Intestinibacter	2.13506e-05	0.000101416	5.33766e-06	3.2026e-05	0.342116
g__Desulfovibrio	5.33766e-06	0	0	3.2026e-05	0.556099
g__Vallitalea	0	2.66883e-05	2.66883e-05	3.2026e-05	0.499212
g__Brachybacterium	9.07402e-05	2.13506e-05	1.06753e-05	3.2026e-05	0.171467
g__Roseiflexus	5.33766e-06	1.6013e-05	3.73636e-05	3.2026e-05	0.864854
g__Jatrophihabitans	5.33766e-06	1.06753e-05	3.2026e-05	3.2026e-05	0.831195
g__Kribbella	1.6013e-05	5.33766e-06	1.06753e-05	2.66883e-05	0.833918
g__Phenylobacterium	0	1.06753e-05	5.33766e-06	2.66883e-05	0.475262
g__Mesorhizobium	2.66883e-05	0	5.33766e-06	2.66883e-05	0.536856
g__Bartonella	7.47272e-05	0.000154792	0.000208169	2.66883e-05	0.195122
g__Rhodoplanes	0	2.13506e-05	2.66883e-05	2.66883e-05	0.29821
g__Escherichia-Shigella	1.06753e-05	1.06753e-05	0.000122766	2.13506e-05	0.674602
g__Faecalicoccus	0.000154792	6.40519e-05	5.33766e-06	2.13506e-05	0.0464953
g__Eubacterium_hallii_group	0	5.33766e-06	5.33766e-06	2.13506e-05	0.779993
g__Tenacibaculum	0	0	1.6013e-05	2.13506e-05	0.214719
g__Eubacterium_rectale_group	1.06753e-05	1.06753e-05	5.33766e-06	2.13506e-05	0.889776
g__Mycobacterium	1.6013e-05	1.06753e-05	2.13506e-05	1.6013e-05	0.903166
g__Massilia	1.06753e-05	2.13506e-05	1.06753e-05	1.6013e-05	0.872635
g__Leeuwenhoekiella	5.33766e-06	1.06753e-05	5.33766e-06	1.6013e-05	0.852891
g__Moritella	0	1.06753e-05	5.33766e-06	1.6013e-05	0.522537
g__Gordonia	5.33766e-05	0	5.33766e-06	1.6013e-05	0.536856
g__Alloprevotella	1.06753e-05	0	0	1.6013e-05	0.278145
g__Aerococcus	5.33766e-06	2.66883e-05	1.6013e-05	1.6013e-05	0.613621
g__Clostridium_sensu_stricto	5.33766e-06	5.33766e-06	1.06753e-05	1.6013e-05	0.998915
g__Marmoricola	0	0	1.06753e-05	1.6013e-05	0.556099
g__Anaerovorax	3.2026e-05	0	5.33766e-06	1.6013e-05	0.779358
g__Ruminococcus_torques_group	0	5.33766e-06	0	1.6013e-05	0.556099
g__Variibacter	0	1.6013e-05	4.27013e-05	1.06753e-05	0.524847
g__Dietzia	5.33766e-06	1.06753e-05	2.13506e-05	1.06753e-05	0.587948
g__Stenotrophomonas	0.000229519	9.07402e-05	1.06753e-05	1.06753e-05	0.00330093
g__Lachnospiraceae_NK4A136_group	0	5.33766e-06	1.06753e-05	1.06753e-05	0.460547
g__Olsenella	4.27013e-05	0.000101416	5.33766e-06	1.06753e-05	0.681946
g__Iamia	0	5.33766e-06	5.33766e-06	1.06753e-05	0.779993
g__Herbaspirillum	2.13506e-05	1.6013e-05	0	1.06753e-05	0.48466
g__Thioclava	5.33766e-06	5.33766e-06	0	1.06753e-05	0.779993
g__Proteiniphilum	1.06753e-05	0	0	1.06753e-05	0.556595
g__Alistipes	0	0	0	1.06753e-05	0.391625
g__Ruminococcaceae_UCG-014	0	5.33766e-05	7.47272e-05	5.33766e-06	0.505885
g__Ruminococcus_1	0	9.07402e-05	6.40519e-05	5.33766e-06	0.428802
g__Pseudonocardia	1.06753e-05	2.66883e-05	5.33766e-05	5.33766e-06	0.766063
g__Lachnoclostridium	5.33766e-06	2.66883e-05	1.6013e-05	5.33766e-06	0.787598
g__Eisenbergiella	5.33766e-06	0	1.6013e-05	5.33766e-06	0.492041
g__Virgisporangium	1.06753e-05	1.06753e-05	1.06753e-05	5.33766e-06	0.999406
g__Amycolatopsis	0	1.06753e-05	5.33766e-06	5.33766e-06	0.779993
g__Coprococcus_3	0	0	5.33766e-06	5.33766e-06	0.556595
g__Tyzzerella_3	9.07402e-05	0.000176143	0	5.33766e-06	0.222617
g__Avibacterium	0	1.06753e-05	0	5.33766e-06	0.556099
g__Aeromonas	2.66883e-05	5.33766e-06	0	5.33766e-06	0.779993
g__Actinomyces	2.13506e-05	5.33766e-06	0	5.33766e-06	0.492041
g__Rhodococcus	1.06753e-05	5.33766e-06	0	5.33766e-06	0.779993
g__Psychrobacter	6.93896e-05	0	0	5.33766e-06	0.0141243
g__Treponema_2	1.6013e-05	0	0	5.33766e-06	0.556099
g__Proteiniclasticum	1.06753e-05	0	0	5.33766e-06	0.556099
g__Catenibacterium	0	0	0	5.33766e-06	0.391625
g__Butyrivibrio_2	0	0	0	5.33766e-06	0.391625
g__Phascolarctobacterium	0	0	0	5.33766e-06	0.391625
g__Faecalibacterium	5.33766e-06	5.87143e-05	6.93896e-05	0	0.520417
g__Ectothiorhodospira	5.33766e-06	2.13506e-05	4.80389e-05	0	0.491247
g__Anaerotruncus	0	4.80389e-05	4.27013e-05	0	0.289202
g__Coprococcus_1	0	0	1.6013e-05	0	0.391625
g__Paucibacter	4.80389e-05	3.2026e-05	1.06753e-05	0	0.323431
g__Enhydrobacter	1.06753e-05	2.66883e-05	1.06753e-05	0	0.58226
g__Flavonifractor	0	2.13506e-05	1.06753e-05	0	0.556099
g__Candidatus_Solibacter	0	5.33766e-06	1.06753e-05	0	0.265816
g__Ruminococcaceae_UCG-005	0	0	1.06753e-05	0	0.391625
g__Methylobacterium	7.47272e-05	3.73636e-05	5.33766e-06	0	0.0771399
g__Azospirillum	8.00649e-05	5.33766e-06	5.33766e-06	0	0.779993
g__Prevotella_1	0	5.33766e-06	5.33766e-06	0	0.556595
g__Prevotella_7	4.27013e-05	0	5.33766e-06	0	0.556099
g__Aquabacterium	1.06753e-05	0	5.33766e-06	0	0.556099
g__Devosia	0	3.2026e-05	0	0	0.391625
g__Brevibacterium	2.66883e-05	2.66883e-05	0	0	0.214678
g__Chryseobacterium	3.73636e-05	1.06753e-05	0	0	0.288781
g__Lachnospiraceae_UCG-002	0	1.06753e-05	0	0	0.391625
g__Comamonas	6.40519e-05	5.33766e-06	0	0	0.0154242
g__Flavitalea	3.73636e-05	5.33766e-06	0	0	0.556099
g__Fusibacter	3.73636e-05	5.33766e-06	0	0	0.556099
g__Aminivibrio	1.06753e-05	5.33766e-06	0	0	0.556099
g__Sellimonas	0	5.33766e-06	0	0	0.391625
g__Empedobacter	5.33766e-05	0	0	0	0.391625
g__Flavobacterium	4.80389e-05	0	0	0	0.391625
g__Sphaerotilus	3.73636e-05	0	0	0	0.101285
g__Dysgonomonas	1.6013e-05	0	0	0	0.391625
g__Christensenellaceae_R-7_group	1.6013e-05	0	0	0	0.391625
g__Anaerosporobacter	1.6013e-05	0	0	0	0.391625
g__Acetoanaerobium	1.6013e-05	0	0	0	0.391625
g__Deinococcus	1.06753e-05	0	0	0	0.391625
g__Prevotella_6	5.33766e-06	0	0	0	0.391625
g__Lachnospiraceae_UCG-001	5.33766e-06	0	0	0	0.391625
g__Mesonia	5.33766e-06	0	0	0	0.391625
g__Hydrogenophaga	5.33766e-06	0	0	0	0.391625
g__Saccharopolyspora	5.33766e-06	0	0	0	0.391625

## Sheet: Top phylum SD vs SS
Top phylum SD vs SS
OTU	mean(SS0.45)	stderr(SS0.45)	mean(SD)	stderr(SD)	p-value	q-value
p__Firmicutes	0.972725	0.006018	0.979323	0.005063	0.4653	0.487163
p__Proteobacteria	0.01345	0.006073	0.006132	0.001437	0.2869	0.487163
p__Actinobacteria	0.007091	0.002718	0.010875	0.003692	0.467	0.487163
p__Cyanobacteria	0.006473	0.003104	0.003204	0.001631	0.4443	0.487163
p__Fusobacteria	7.6e-05	6.4e-05	2.7e-05	2.7e-05	0.5325	0.487163
p__Bacteroidetes	6.5e-05	3.4e-05	0.000287	0.000241	0.4477	0.487163
p__Gemmatimonadetes	4.3e-05	2.3e-05	5e-06	5e-06	0.0795	0.290926
p__Chloroflexi	3.8e-05	2.7e-05	3.3e-05	3.3e-05	0.8639	0.729552
p__Acidobacteria	2.7e-05	1.8e-05	0	0	0.062498	0.290926
p__Ignavibacteriae	1.1e-05	7e-06	5.4e-05	5.4e-05	0.4861	0.487163
p__Spirochaetae	0	0	1.1e-05	1.1e-05	0.499999	0.487163
p__Deinococcus-Thermus	0	0	2.7e-05	2.7e-05	0.062498	0.290926
p__unidentified	0	0	5e-06	5e-06	1	0.784166
p__Saccharibacteria	0	0	1.6e-05	1.6e-05	0.249998	0.487163

## Sheet: Top genus SD vs SS
Top genus SD vs SS
OTU	mean(SS0.45)	stderr(SS0.45)	mean(SD)	stderr(SD)	p-value	q-value
g__Lactobacillus	0.498897	0.093043	0.829494	0.080617	0.005552	0.558883
g__Romboutsia	0.375405	0.075176	0.104317	0.078873	0.009034	0.558883
g__Turicibacter	0.054728	0.023462	0.0083	0.004459	0.036776	0.917803
g__Enterococcus	0.025345	0.009875	0.008468	0.004167	0.089707	1
g__Gallibacterium	0.010138	0.005863	0.002179	0.000933	0.171483	1
g__Streptococcus	0.008175	0.001938	0.010821	0.004152	0.720362	1
g__Veillonella	0.007373	0.002684	0.002082	0.000646	0.040466	0.917803
g__unidentified	0.006928	0.002805	0.018985	0.014569	0.59869	1
g__Aeriscardovia	0.004559	0.001966	0.006169	0.001641	0.697017	1
g__Bromus_tectorum	0.00135	0.000626	0.000623	0.000356	0.336	1
g__Rothia	0.000905	0.000318	0.00257	0.00187	0.557569	1
g__Staphylococcus	0.000586	0.000279	0.000407	0.000107	0.709121	1
g__Kocuria	0.000575	0.000327	0.000282	0.000136	0.592155	1
g__Helicobacter	0.000553	0.000384	0.000797	0.000671	0.858328	1
g__Terrisporobacter	0.000472	0.000209	0.000119	0.000101	0.107293	1
g__Delftia	0.000401	0.000173	0.000634	0.000285	0.644138	1
g__Alteromonas	0.000304	0.000297	0.000358	0.000358	0.937569	1
g__Bartonella	0.000271	0.000148	4.9e-05	1.8e-05	0.112862	1
g__Bacillus	0.000184	6.3e-05	0.000163	0.000113	0.913983	1
g__Eimeria_praecox	0.000173	0.000173	0	0	0.351138	1
g__Pseudomonas	0.000173	6.9e-05	0.000228	9.4e-05	0.767207	1
g__Clostridium_sensu_stricto_1	0.000163	8.7e-05	0.000114	5.4e-05	0.755345	1
g__Sphingomonas	0.000157	6.6e-05	0.000146	4.9e-05	0.931086	1
g__Enterobacter	0.000146	8.8e-05	3.3e-05	1.7e-05	0.200638	1
g__Bifidobacterium	0.000141	7.1e-05	0.000206	7.1e-05	0.675414	1
g__Intestinibacter	0.000125	0.0001	1.1e-05	7e-06	0.257138	1
g__Lactococcus	0.000119	4.2e-05	7.6e-05	3.6e-05	0.616483	1
g__Rhizobium	0.000114	8.4e-05	3.8e-05	1.7e-05	0.551241	1
g__Corynebacterium_1	0.000108	2.9e-05	2.7e-05	1.6e-05	0.010379	0.558883
g__Psychrobacter	9.2e-05	4.8e-05	7e-05	2.8e-05	0.80469	1
g__Campylobacter	7.6e-05	5.5e-05	1.6e-05	1.1e-05	0.305517	1
g__Fusobacterium	7e-05	6.4e-05	0	0	0.275966	1
g__Pseudarthrobacter	6.5e-05	4.3e-05	3.3e-05	2.7e-05	0.6775	1
g__Brachybacterium	6.5e-05	3.8e-05	6e-05	2.6e-05	0.935121	1
g__Mesorhizobium	6e-05	3.3e-05	3.8e-05	3.8e-05	0.779086	1
g__Paracoccus	6e-05	4.8e-05	6.5e-05	5.9e-05	0.954638	1
g__Methylobacterium	6e-05	2.6e-05	8.1e-05	4.4e-05	0.788569	1
g__Candidatus_Arthromitus	6e-05	5.4e-05	5e-06	5e-06	0.338259	1
g__Faecalicoccus	5.4e-05	3.5e-05	0.000108	5.5e-05	0.589759	1
g__Maritalea	5.4e-05	5.4e-05	3.3e-05	3.3e-05	0.824414	1
g__Stenotrophomonas	4.9e-05	2.8e-05	0.000206	7.1e-05	0.028931	0.917803
g__Halomonas	4.3e-05	4.3e-05	7e-05	7e-05	0.850517	1
g__Bradyrhizobium	4.3e-05	2.4e-05	2.2e-05	2.2e-05	0.656259	1
g__Streptomyces	4.3e-05	1.9e-05	2.2e-05	1.1e-05	0.482345	1
g__Anaeromyxobacter	3.8e-05	3.8e-05	0	0	0.396293	1
g__Prevotella_7	3.3e-05	3.3e-05	2.2e-05	2.2e-05	0.753903	1
g__Faecalibacterium	3.3e-05	1.5e-05	1.1e-05	7e-06	0.289057	1
g__Blastococcus	3.3e-05	2.7e-05	2.2e-05	1.4e-05	0.753903	1
g__Acinetobacter	3.3e-05	2.7e-05	0.000157	0.000107	0.255672	1
g__Roseovarius	2.7e-05	2.7e-05	0	0	0.062498	0.917803
g__Roseiflexus	2.7e-05	2.7e-05	3.3e-05	3.3e-05	1	1
g__Herbaspirillum	2.7e-05	2.1e-05	2.2e-05	1.6e-05	1	1
g__Ruminococcaceae_UCG-014	2.2e-05	2.2e-05	0	0	0.124998	1
g__Paucibacter	2.2e-05	8e-06	6e-05	4.2e-05	0.546052	1
g__Oryzihumus	2.2e-05	2.2e-05	1.6e-05	1.6e-05	1	1
g__Gaiella	1.6e-05	1.6e-05	1.1e-05	1.1e-05	1	1
g__Pediococcus	1.6e-05	1.1e-05	0	0	0.249998	1
g__Loktanella	1.6e-05	1.6e-05	3.3e-05	3.3e-05	0.507807	1
g__Pisciglobus	1.6e-05	1.6e-05	0	0	0.249998	1
g__Cupriavidus	1.6e-05	1.6e-05	5e-06	5e-06	0.624998	1
g__Lachnoclostridium_5	1.6e-05	1.1e-05	0	0	0.249998	1
g__Geobacter	1.6e-05	1.6e-05	0.000244	0.000244	0.497638	1
g__Lachnoclostridium	1.6e-05	1.1e-05	2.2e-05	2.2e-05	1	1
g__Olsenella	1.1e-05	1.1e-05	2.2e-05	1.1e-05	0.687497	1
g__Brevibacterium	1.1e-05	7e-06	2.7e-05	1.6e-05	0.453121	1
g__Saccharopolyspora	1.1e-05	7e-06	0	0	0.499999	1
g__Enhydrobacter	1.1e-05	7e-06	2.2e-05	1.1e-05	0.687497	1
g__Clostridium_sensu_stricto	1.1e-05	1.1e-05	5e-06	5e-06	1	1
g__Psychrilyobacter	5e-06	5e-06	2.7e-05	2.7e-05	0.218746	1
g__Actinomyces	5e-06	5e-06	1.1e-05	7e-06	1	1
g__Ruminococcaceae_UCG-013	5e-06	5e-06	0	0	1	1
g__Aerococcus	5e-06	5e-06	5e-06	5e-06	1	1
g__Pseudonocardia	5e-06	5e-06	0	0	1	1
g__Rhodococcus	5e-06	5e-06	1.1e-05	1.1e-05	1	1
g__Flavitalea	5e-06	5e-06	3.8e-05	3.8e-05	0.576776	1
g__Acetoanaerobium	0	0	1.1e-05	1.1e-05	0.499999	1
g__Anaerosporobacter	0	0	1.1e-05	1.1e-05	0.499999	1
g__Aeromonas	0	0	2.2e-05	2.2e-05	0.124998	1
g__Alloprevotella	0	0	1.6e-05	1.6e-05	0.249998	1
g__Dysgonomonas	0	0	5e-06	5e-06	1	1
g__Comamonas	0	0	4.3e-05	2.1e-05	0.027534	0.917803
g__Fusibacter	0	0	2.7e-05	2.7e-05	0.062498	0.917803
g__Anaerovorax	0	0	6.5e-05	6.5e-05	0.351138	1
g__Hydrogenophaga	0	0	1.1e-05	1.1e-05	0.499999	1
g__Proteiniphilum	0	0	1.1e-05	1.1e-05	0.499999	1
g__Azospirillum	0	0	9.8e-05	9.8e-05	0.351138	1
g__Treponema_2	0	0	1.1e-05	1.1e-05	0.499999	1
g__Prevotella_6	0	0	1.6e-05	1.6e-05	0.249998	1
g__Flavobacterium	0	0	3.8e-05	3.8e-05	0.396293	1
g__Gordonia	0	0	3.8e-05	3.8e-05	0.396293	1
g__Chryseobacterium	0	0	2.7e-05	2.7e-05	0.062498	0.917803
g__Tyzzerella_3	0	0	8.7e-05	8.1e-05	0.297759	1
g__Deinococcus	0	0	2.7e-05	2.7e-05	0.062498	0.917803
g__Empedobacter	0	0	4.3e-05	4.3e-05	0.351138	1
g__Sphaerotilus	0	0	4.3e-05	3.3e-05	0.171948	1

## Sheet: Top phylum SS0.45 vs SY0.45
Top phylum SS0.45 vs SY0.45
OTU	mean(SY0.45)	stderr(SY0.45)	mean(SS0.45)	stderr(SS0.45)	p-value	q-value
p__Firmicutes	0.973275	0.011082	0.972895	0.00614	0.920846	0.427473
p__Proteobacteria	0.019841	0.008972	0.013498	0.006059	0.619462	0.335493
p__Actinobacteria	0.004342	0.001946	0.00682	0.00283	0.551231	0.335493
p__Fusobacteria	0.00122	0.000753	7e-05	6.4e-05	0.155077	0.220385
p__Tenericutes	0.000352	0.000282	1.6e-05	1.6e-05	0.343846	0.279334
p__Cyanobacteria	0.000314	0.000112	0.006516	0.003123	0.024	0.155977
p__Ignavibacteriae	0.000201	0.000133	5e-06	5e-06	0.203462	0.220385
p__Bacteroidetes	0.000146	0.000109	6.5e-05	4.3e-05	0.569308	0.335493
p__unidentified	0.000114	7.4e-05	0	0	0.107692	0.220385
p__Gemmatimonadetes	9.2e-05	5.7e-05	8.1e-05	5.8e-05	0.832923	0.416401
p__Spirochaetae	4.3e-05	2.9e-05	0	0	0.173308	0.220385
p__Chloroflexi	4.3e-05	4.3e-05	1.1e-05	1.1e-05	0.520231	0.335493
p__Synergistetes	1.6e-05	1.6e-05	0	0	0.249998	0.232107
p__Acidobacteria	0	0	2.2e-05	1.4e-05	0.124998	0.220385

## Sheet: Top genus SS0.45 vs SY0.45
Top genus SS0.45 vs SY0.45
OTU	mean(SY0.45)	stderr(SY0.45)	mean(SS0.45)	stderr(SS0.45)	p-value	q-value
g__Lactobacillus	0.79947	0.063802	0.500398	0.092507	0.003484	0.217573
g__Romboutsia	0.095663	0.034729	0.374059	0.07473	0.00079	0.098714
g__Streptococcus	0.024849	0.013556	0.00831	0.00195	0.26129	1
g__Enterococcus	0.019157	0.00847	0.025337	0.009787	0.712581	1
g__Veillonella	0.014262	0.006475	0.007362	0.00271	0.433629	1
g__Gallibacterium	0.013921	0.006566	0.010012	0.005844	0.728065	1
g__Turicibacter	0.01384	0.006696	0.054686	0.02371	0.080097	1
g__unidentified	0.005584	0.003754	0.006684	0.002889	0.847306	1
g__Aeriscardovia	0.003209	0.001535	0.004662	0.002174	0.680145	1
g__Alteromonas	0.001182	0.000766	0.000298	0.000298	0.326532	1
g__Psychrilyobacter	0.001171	0.000759	5e-06	5e-06	0.135435	1
g__Geobacter	0.00077	0.000524	1.1e-05	1.1e-05	0.174565	1
g__Candidatus_Arthromitus	0.000613	0.000588	3.8e-05	3.8e-05	0.436613	1
g__Vibrio	0.000585	0.000378	5e-06	5e-06	0.128323	1
g__Campylobacter	0.000548	0.000461	8.1e-05	6.9e-05	0.3815	1
g__Staphylococcus	0.00052	0.000167	0.000526	0.000247	0.944758	1
g__Pseudomonas	0.000434	0.000379	0.000152	6.5e-05	0.59779	1
g__Rothia	0.000379	0.00018	0.000824	0.000278	0.215145	1
g__Helicobacter	0.000374	0.000299	0.000591	0.000421	0.737758	1
g__Ureaplasma	0.000233	0.000227	1.6e-05	1.6e-05	0.460435	1
g__Photobacterium	0.000206	0.000139	0	0	0.163048	1
g__Halomonas	0.000157	0.000106	5.4e-05	5.4e-05	0.501645	1
g__Paracoccus	0.000157	9.8e-05	6.5e-05	5.3e-05	0.528387	1
g__Maritalea	0.000136	8.8e-05	6e-05	6e-05	0.60621	1
g__Kocuria	0.000136	3.7e-05	0.000445	0.000225	0.208226	1
g__Sphingomonas	0.000125	5.2e-05	0.000211	5.7e-05	0.307565	1
g__Bacillus	0.000125	7.7e-05	0.000152	6e-05	0.818306	1
g__Mycoplasma	0.000119	7.7e-05	0	0	0.121645	1
g__Lactococcus	0.000114	4.1e-05	0.000125	3.7e-05	0.864839	1
g__Peptoclostridium	0.000114	6.8e-05	0.000163	0.00012	0.785274	1
g__Corynebacterium_1	0.000114	9.5e-05	3.8e-05	1.2e-05	0.560242	1
g__Delftia	0.000108	5.8e-05	0.000466	0.0002	0.072758	1
g__Anaerobacillus	0.000108	8.1e-05	1.6e-05	1.1e-05	0.303274	1
g__Roseovarius	0.000103	6.7e-05	2.2e-05	2.2e-05	0.291194	1
g__Gemmatimonas	8.1e-05	4.9e-05	2.7e-05	2.7e-05	0.443258	1
g__Rhizobium	7.6e-05	7e-05	9.2e-05	8e-05	0.883887	1
g__Clostridium_sensu_stricto_1	7.6e-05	3.9e-05	0.000152	8.3e-05	0.525435	1
g__Loktanella	7e-05	5.9e-05	2.7e-05	2.7e-05	0.632323	1
g__Desulfovibrio	7e-05	5.9e-05	0	0	0.264532	1
g__Pseudoalteromonas	6.5e-05	4.2e-05	0	0	0.112581	1
g__Bifidobacterium	6e-05	3.1e-05	0.000136	6.5e-05	0.340823	1
g__Blastococcus	6e-05	3.9e-05	3.8e-05	2.5e-05	0.715323	1
g__Lysinibacillus	6e-05	5.4e-05	5e-06	5e-06	0.373871	1
g__Bartonella	4.9e-05	3.1e-05	0.000363	0.000212	0.172548	1
g__Fusobacterium	4.9e-05	4.3e-05	6.5e-05	6.5e-05	0.857532	1
g__Enterobacter	4.9e-05	2.7e-05	0.000119	6.6e-05	0.435452	1
g__Psychromonas	4.9e-05	3.2e-05	5e-06	5e-06	0.210532	1
g__Intestinibacter	4.3e-05	2.8e-05	0.000136	0.000111	0.550048	1
g__Pseudarthrobacter	3.8e-05	2.2e-05	6e-05	3.8e-05	0.706516	1
g__Escherichia-Shigella	3.8e-05	1.7e-05	0	0	0.012484	0.519758
g__Terrisporobacter	3.8e-05	8e-06	0.000542	0.000231	0.017581	0.54897
g__Streptomyces	3.3e-05	1e-05	4.3e-05	1.9e-05	0.698065	1
g__Bromus_tectorum	3.3e-05	1.7e-05	0.001442	0.000702	0.028323	0.707516
g__Clostridium_sensu_stricto	3.3e-05	2.7e-05	1.6e-05	1.6e-05	0.507807	1
g__Ferrimonas	2.7e-05	1.8e-05	1.1e-05	1.1e-05	0.453121	1
g__Acinetobacter	2.2e-05	1.6e-05	3.3e-05	3.3e-05	0.753903	1
g__Kribbella	2.2e-05	1.6e-05	0	0	0.124998	1
g__Anaerovorax	2.2e-05	1.6e-05	0	0	0.124998	1
g__Stenotrophomonas	2.2e-05	1.1e-05	6e-05	3.2e-05	0.304613	1
g__Oryzihumus	1.6e-05	1.1e-05	3.3e-05	3.3e-05	0.507807	1
g__Aminivibrio	1.6e-05	1.6e-05	0	0	0.249998	1
g__Gaiella	1.6e-05	1.1e-05	0	0	0.249998	1
g__Marmoricola	1.6e-05	1.6e-05	0	0	0.249998	1
g__Brachybacterium	1.6e-05	1.1e-05	3.8e-05	2.6e-05	0.586403	1
g__Ruminococcus_torques_group	1.6e-05	1.6e-05	5e-06	5e-06	0.624998	1
g__Alistipes	1.1e-05	1.1e-05	0	0	0.499999	1
g__Phascolarctobacterium	1.1e-05	1.1e-05	0	0	0.499999	1
g__Psychrobacter	1.1e-05	1.1e-05	0.000125	7.2e-05	0.103565	1
g__Vallitalea	1.1e-05	7e-06	1.1e-05	1.1e-05	1	1
g__Eubacterium_hallii_group	1.1e-05	1.1e-05	5e-06	5e-06	1	1
g__Dietzia	1.1e-05	7e-06	2.2e-05	1.6e-05	0.687497	1
g__Lachnospiraceae_NK4A136_group	1.1e-05	7e-06	2.7e-05	2.7e-05	0.453121	1
g__Avibacterium	1.1e-05	1.1e-05	1.1e-05	1.1e-05	1	1
g__Herbaspirillum	5e-06	5e-06	1.1e-05	1.1e-05	1	1
g__Eubacterium_rectale_group	5e-06	5e-06	5e-06	5e-06	1	1
g__Mesorhizobium	5e-06	5e-06	7e-05	3.4e-05	0.049435	0.948574
g__Ruminococcaceae_UCG-013	5e-06	5e-06	5e-06	5e-06	1	1
g__Christensenellaceae_R-7_group	5e-06	5e-06	0	0	1	1
g__Acidothermus	5e-06	5e-06	5e-06	5e-06	1	1
g__Catenibacterium	5e-06	5e-06	0	0	1	1
g__Coprococcus_3	5e-06	5e-06	5e-06	5e-06	1	1
g__Ruminococcaceae_UCG-014	5e-06	5e-06	1.6e-05	1.6e-05	0.624998	1
g__Pisciglobus	0	0	5e-06	5e-06	1	1
g__Methylobacterium	0	0	4.9e-05	2.6e-05	0.053161	0.948574
g__Lachnoclostridium_5	0	0	1.1e-05	1.1e-05	0.499999	1
g__Cupriavidus	0	0	1.6e-05	1.6e-05	0.249998	1
g__Prevotella_7	0	0	4.3e-05	4.3e-05	0.405581	1
g__Pediococcus	0	0	1.1e-05	7e-06	0.499999	1
g__Anaeromyxobacter	0	0	3.8e-05	3.8e-05	0.414806	1
g__Paucibacter	0	0	1.1e-05	7e-06	0.499999	1
g__Eimeria_praecox	0	0	0.000173	0.000173	0.382548	1
g__Tyzzerella_3	0	0	8.7e-05	8.1e-05	0.297759	1
g__Deinococcus	0	0	2.7e-05	2.7e-05	0.062498	0.917803
g__Empedobacter	0	0	4.3e-05	4.3e-05	0.351138	1
g__Sphaerotilus	0	0	4.3e-05	3.3e-05	0.171948	1
