# Supplementary material for: Microbiome and ileum transcriptome revealed the boosting effects of selenium yeast on egg production in aged laying hens
Source: Anim Nutr. 2022 Apr 21;10:124–36. doi: 10.1016/j.aninu.2022.04.001 (PMC9136271; doi:10.1016/j.aninu.2022.04.001)
Supplement: Multimedia component 9 [file mmc9.xlsx]

## Sheet: ON0.15
	NCAN	CSF3	AMBP	TNNT2
id1			0.651786		Enterococcus
id7		0.851531	0.692544		Psychromonas
id9		0.764517	0.645561		Massilia
id10		0.851531	0.692544		Anaerobacillus
id17		0.851531	0.692544		Mycoplasma
id19	0.909379			0.711279	Herbaspirillum
id20	0.688755			0.679845	Aerococcus
id22		0.851531	0.692544		Gaiella
id25	0.621156				Turicibacter
id28	0.688755			0.679845	Cupriavidus
id30		0.617092			RB41
id32	0.688755			0.679845	Chryseobacterium
id35		0.851531	0.692544		Gemmatimonas
id36		0.851531	0.692544		Flavitalea
id41		0.851531	0.692544		Mesonia
id48		0.851531	0.692544		Alteromonas
id50		0.7269			Streptomyces
id53		0.851531	0.692544		Pseudonocardia
id56				0.624179	Brevibacterium
id59		0.851531	0.692544		Blastococcus
id62		0.779347			Pseudarthrobacter
id68		0.851531	0.692544		Kribbella
id69		0.851531	0.692544		Amycolatopsis
id70		0.851531	0.692544		Virgisporangium
id71		0.851531	0.692544		Mycobacterium
id72		0.851531	0.692544		Oryzihumus
id75		0.851531	0.692544		Jatrophihabitans
id78		0.851531	0.692544		Psychrilyobacter
id86		0.851531	0.692544		Anaerovorax
id92		0.851531	0.692544		H16
id94	0.968097			0.804194	Campylobacter
id98	0.956071			0.755708	Veillonella
id100	0.670678			0.656731	Helicobacter
id102		0.851531	0.692544		Maritalea
id103		0.851531	0.692544		Loktanella
id104		0.710269			Bartonella
id105		0.851531	0.692544		Aliivibrio
id107		0.851531	0.692544		Azospirillum
id108		0.674305			Bradyrhizobium
id117		0.851531	0.692544		Rhodoplanes
id118		0.851531	0.692544		Roseiflexus
id123		0.851531	0.692544		Variibacter
id129		0.851531	0.692544		Candidatus_Solibacter
id132		-0.669687		-0.77703	Methylobacterium
id135	0.688755			0.679845	Devosia
id142		0.851531	0.692544		Vibrio
id144	0.688755			0.679845	Ureaplasma
id145		0.851531	0.692544		Pseudoalteromonas
id146		0.851531	0.692544		Photobacterium
id148	-0.622232		-0.653125		Psychrobacter
id155		0.851531	0.692544		Geobacter
id156		0.851531	0.692544		Shewanella
id157		0.851531	0.692544		Moritella

## Sheet: ON0.30
	NCAN	PSCA	SNTN	AMBP	KCNA10	SP7	BCAN
id12							-0.632939	Gallibacterium
id14	-0.716065				-0.759684	-0.600034	-0.665285	Pseudomonas
id15					-0.646828			Paucibacter
id16	-0.764181	-0.690712	-0.67706	-0.79539	-0.652879	-0.917708	-0.823294	Stenotrophomonas
id18	-0.741449		-0.768804	-0.708345	-0.86334	-0.821832	-0.663076	Faecalicoccus
id21					-0.629937			Comamonas
id24		-0.756032	-0.707116	-0.784303	-0.741686	-0.916104		Staphylococcus
id25							-0.728308	Turicibacter
id44					-0.654959			Actinomyces
id54						-0.678216	-0.734676	Kocuria
id57	-0.668703							Bifidobacterium
id58					-0.636688			Rothia
id60					-0.79492	-0.705139		Acinetobacter
id61					-0.629937			Brachybacterium
id82						-0.604462		Bromus_tectorum
id91			-0.600018				-0.630805	Romboutsia
id94	0.735215						0.683628	Campylobacter
id98		0.804133						Veillonella
id113					-0.618135			Streptococcus
id120					0.682439			Mesorhizobium
id126					-0.648561			Sphingomonas
id132		-0.648494				-0.662334		Methylobacterium
id141					-0.632396			Terrisporobacter
id148	-0.608417			-0.613368	-0.853162	-0.756803		Psychrobacter

## Sheet: ON0.45
	CHRNG	HS3ST1L	NCAN	NOTO	TNNI1	TRIM55	CDRT1	HPCA	CSF3	AMBP	AVR2	CPSF4L	EMX2	HAS3
id1													0.657814		Enterococcus
id4								0.792295		0.804898	0.804898		0.911658	0.773556	Avibacterium
id7	0.837873			0.837873	0.837873				0.823614						Psychromonas
id9	0.837873			0.837873	0.837873				0.823614						Massilia
id10	0.837873			0.837873	0.837873				0.823614						Anaerobacillus
id12	0.708411			0.708411	0.708411				0.805132			0.619878		0.689493	Gallibacterium
id13												-0.692875			Delftia
id15												-0.695952			Paucibacter
id16								-0.61719		-0.931071	-0.931071	-0.825805	-0.910999	-0.870052	Stenotrophomonas
id17	0.837873			0.837873	0.837873				0.823614						Mycoplasma
id18	-0.712381	-0.740106	-0.692178	-0.712381	-0.712381	-0.751334			-0.645862			-0.748684			Faecalicoccus
id20								0.792295		0.804898	0.804898		0.911658	0.773556	Aerococcus
id21												-0.676941			Comamonas
id22	0.837873			0.837873	0.837873				0.823614						Gaiella
id24	0.748785	0.66984		0.748785	0.748785	0.717349	0.847456	0.808523	0.759902					0.63853	Staphylococcus
id25													0.629339		Turicibacter
id29										0.63964	0.63964		0.671631		Intestinibacter
id30	0.837873			0.837873	0.837873				0.823614						RB41
id33	0.837873			0.837873	0.837873				0.823614						Flavobacterium
id34	0.837873			0.837873	0.837873				0.823614						Proteiniphilum
id35	0.837873			0.837873	0.837873				0.823614						Gemmatimonas
id40	0.837873			0.837873	0.837873				0.823614						Leeuwenhoekiella
id41	0.837873			0.837873	0.837873				0.823614						Mesonia
id42	0.837873			0.837873	0.837873				0.823614						Tenacibaculum
id43	0.837873			0.837873	0.837873				0.823614						Alistipes
id44												-0.705129			Actinomyces
id46	0.837873			0.837873	0.837873				0.823614						Alloprevotella
id47	0.837873			0.837873	0.837873				0.823614						Butyrivibrio_2
id48	0.837873			0.837873	0.837873				0.823614						Alteromonas
id50	0.602366			0.602366	0.602366				0.733567						Streptomyces
id51	0.837873			0.837873	0.837873				0.823614						Saccharopolyspora
id52	0.700085			0.700085	0.700085				0.669643						Corynebacterium_1
id53	0.837873			0.837873	0.837873				0.823614						Pseudonocardia
id59	0.837873			0.837873	0.837873				0.823614						Blastococcus
id60						-0.600735				-0.7343	-0.7343	-0.865967	-0.620053	-0.669201	Acinetobacter
id62	0.656641			0.656641	0.656641				0.705358						Pseudarthrobacter
id63	0.837873			0.837873	0.837873				0.823614						Gordonia
id65	0.837873			0.837873	0.837873				0.823614						Rhodococcus
id67	0.837873			0.837873	0.837873				0.823614						Desulfovibrio
id68	0.837873			0.837873	0.837873				0.823614						Kribbella
id69	0.837873			0.837873	0.837873				0.823614						Amycolatopsis
id70	0.837873			0.837873	0.837873				0.823614						Virgisporangium
id71	0.837873			0.837873	0.837873				0.823614						Mycobacterium
id75	0.837873			0.837873	0.837873				0.823614						Jatrophihabitans
id76	0.837873			0.837873	0.837873				0.823614						Marmoricola
id78	0.837873			0.837873	0.837873				0.823614						Psychrilyobacter
id79	0.837873			0.837873	0.837873				0.823614						Lachnospiraceae_NK4A136_group
id82												-0.605981			Bromus_tectorum
id84										-0.623153	-0.623153	-0.801304			Phaseolus_acutifolius_tepary_bean
id85								0.792295		0.804898	0.804898		0.911658	0.773556	Fusobacterium
id86	0.837873			0.837873	0.837873				0.823614						Anaerovorax
id88	0.837873			0.837873	0.837873				0.823614						Aminivibrio
id89		0.862792	0.949387			0.809273									Ruminococcaceae_UCG-013
id93	0.837873			0.837873	0.837873				0.823614						Candidatus_Arthromitus
id94	0.921318			0.921318	0.921318		0.600875		0.939315			0.632876		0.70035	Campylobacter
id96	0.898671			0.898671	0.898671		0.666664	0.693303	0.942526	0.71085	0.71085	0.702426	0.662546	0.864789	Ruminococcaceae_UCG-014
id98										0.687279	0.687279		0.800841	0.710926	Veillonella
id99	0.837873			0.837873	0.837873				0.823614						Iamia
id101	0.705867			0.705867	0.705867				0.717069						Paracoccus
id102	0.837873			0.837873	0.837873				0.823614						Maritalea
id103	0.837873			0.837873	0.837873				0.823614						Loktanella
id105	0.837873			0.837873	0.837873				0.823614						Aliivibrio
id106	0.837873			0.837873	0.837873				0.823614						Roseovarius
id108	0.742219			0.742219	0.742219				0.769121						Bradyrhizobium
id109	0.68259			0.68259	0.68259				0.655806						Rhizobium
id110	0.837873			0.837873	0.837873				0.823614						Ruminococcus_1
id111	0.837873			0.837873	0.837873				0.823614						Clostridium_sensu_stricto
id112	0.837873			0.837873	0.837873				0.823614						Faecalibacterium
id113								0.77301					0.724988		Streptococcus
id114	0.837873			0.837873	0.837873				0.823614						Coprococcus_3
id117								0.792295		0.804898	0.804898		0.911658	0.773556	Rhodoplanes
id118	0.837873			0.837873	0.837873				0.823614						Roseiflexus
id119								0.792295		0.804898	0.804898		0.911658	0.773556	Eisenbergiella
id120	0.837873			0.837873	0.837873				0.823614						Mesorhizobium
id122	0.68259			0.68259	0.68259				0.655806						Blautia
id123	0.837873			0.837873	0.837873				0.823614						Variibacter
id124	0.837873			0.837873	0.837873				0.823614						Thioclava
id131	0.837873			0.837873	0.837873				0.823614						Eubacterium_rectale_group
id132	-0.714367	-0.69715		-0.714367	-0.714367	-0.735553			-0.714953	-0.725247	-0.725247	-0.797687	-0.638815	-0.709876	Methylobacterium
id135		0.862792	0.949387			0.809273									Devosia
id136	0.837873			0.837873	0.837873				0.823614						Acetoanaerobium
id137								0.792295		0.804898	0.804898		0.911658	0.773556	Ruminococcus_torques_group
id139	0.837873			0.837873	0.837873				0.823614						Halomonas
id140	0.681423			0.681423	0.681423		0.637847	0.860314	0.757883	0.87796	0.87796	0.672432	0.907748	0.954157	Eubacterium_hallii_group
id142	0.837873			0.837873	0.837873				0.823614						Vibrio
id144	0.837873			0.837873	0.837873				0.823614						Ureaplasma
id145	0.837873			0.837873	0.837873				0.823614						Pseudoalteromonas
id146	0.837873			0.837873	0.837873				0.823614						Photobacterium
id147	0.731581			0.731581	0.731581				0.767448					0.726136	Escherichia-Shigella
id148	-0.629744	-0.614567		-0.629744	-0.629744	-0.648421			-0.611509	-0.792589	-0.792589	-0.934707	-0.669273	-0.722322	Psychrobacter
id150	0.837873			0.837873	0.837873				0.823614						Lysinibacillus
id152	0.837873			0.837873	0.837873				0.823614						Treponema_2
id154	0.837873			0.837873	0.837873				0.823614						Ferrimonas
id155	0.837873			0.837873	0.837873				0.823614						Geobacter
id156	0.837873			0.837873	0.837873				0.823614						Shewanella
id157	0.837873			0.837873	0.837873				0.823614						Moritella

## Sheet: OFF0.15
	TAFA4	GDF5	TECTB	MYH1B	SGCZ	DYTN	SNORA54	ST8SIA6	FEZF2
id8									-0.728252	Bacillus
id12				-0.610709			-0.646727			Gallibacterium
id19						-0.621876				Herbaspirillum
id21	0.837612	0.933302		0.774241	0.701357	0.6391		0.774087		Comamonas
id23							0.677586		0.733732	Sphaerotilus
id26			0.73053							Aeromonas
id44	0.77691	0.606119		0.910906			0.841636	0.670291		Actinomyces
id45	0.80427	0.842938		0.819652				0.722489		Empedobacter
id52		-0.605063								Corynebacterium_1
id55				0.703109			0.748427			Aeriscardovia
id58	0.757488	0.717336		0.834867				0.660421		Rothia
id60	0.797307	0.725969		0.874677			0.795448	0.690013		Acinetobacter
id82	0.767878	0.740734		0.83331				0.682425		Bromus_tectorum
id84	0.711754	0.694687		0.778607			0.617275	0.601101		Phaseolus_acutifolius_tepary_bean
id94	-0.625149					-0.755301	-0.608645	-0.609298		Campylobacter
id98	-0.710025	-0.656676		-0.652829	-0.616278	-0.786464	-0.62058	-0.689286		Veillonella
id101			0.941067		0.780381	0.657323				Paracoccus
id104	-0.722301	-0.642342		-0.732759			-0.670183	-0.7281		Bartonella
id115						-0.611706	-0.605416			Clostridium_sensu_stricto_1
id126			-0.762965							Sphingomonas
id132	0.684505	0.684913		0.681575				0.614298		Methylobacterium
id148	0.752929			0.840707		0.68853	0.949187	0.662248		Psychrobacter

## Sheet: OFF0.30
	CPA1	MDFIC2	CTAGE1	TECTB	YIPF7	SLC39A12	SNORA54	CSRP3	GPR83
id2		-0.789578	-0.741487	-0.715102	-0.664545	-0.626847				Lactobacillus
id8	0.661143									Bacillus
id12					0.64976					Gallibacterium
id13	0.792423								0.722603	Delftia
id14	0.952612	0.624763	0.731173				0.77522		0.922681	Pseudomonas
id15	0.844327								0.675792	Paucibacter
id16	0.78983	0.656011	0.628115			0.602109	0.877813	0.701225	0.794132	Stenotrophomonas
id18	0.619181	0.705947				0.67281	0.993602	0.923422	0.694826	Faecalicoccus
id21	0.887741								0.730295	Comamonas
id23							0.67287	0.676374		Sphaerotilus
id24	0.693865						0.824591	0.762938	0.644267	Staphylococcus
id25		0.614147		0.603353						Turicibacter
id26		0.716648	0.687364	0.73053	0.706519	0.606531				Aeromonas
id27		0.716648	0.687364	0.73053	0.706519	0.606531				Aquabacterium
id29		0.716648	0.687364	0.73053	0.706519	0.606531				Intestinibacter
id44	0.797533						0.842628		0.849209	Actinomyces
id45	0.949088								0.876005	Empedobacter
id54	0.721306		0.610245							Kocuria
id55							0.745984		0.690696	Aeriscardovia
id56							0.67287	0.676374		Brevibacterium
id57							0.627798			Bifidobacterium
id58	0.952046						0.736588		0.916326	Rothia
id60	0.893592						0.867264	0.648363	0.85596	Acinetobacter
id61							0.867897	0.701264	0.627325	Brachybacterium
id64	0.776967		0.717666						0.76729	Olsenella
id73			0.659026							Enhydrobacter
id82	0.898236						0.636544		0.831022	Bromus_tectorum
id83							0.67287	0.676374		Tyzzerella_3
id84	0.783892								0.670725	Phaseolus_acutifolius_tepary_bean
id91		0.823846	0.793612	0.768638	0.721928	0.695589				Romboutsia
id100		0.656747		0.633763	0.602172	0.628359				Helicobacter
id101				0.638	0.68833	0.624239				Paracoccus
id113	0.639934						0.68732		0.664071	Streptococcus
id115		0.78802	0.777946	0.863618	0.853415	0.878322				Clostridium_sensu_stricto_1
id122							0.67287	0.676374		Blautia
id125	0.949088								0.876005	Subdoligranulum
id126							0.615137			Sphingomonas
id132	0.864843								0.830353	Methylobacterium
id133							0.67287	0.676374		Lachnoclostridium
id141	0.999964		0.729403				0.674386		0.960071	Terrisporobacter
id147							0.67287	0.676374		Escherichia-Shigella
id148	0.654258						0.95691	0.844765	0.661279	Psychrobacter

## Sheet: OFF0.45
	SLCO1A2	SNORD53B	TECTB	MTNR1B	SLC2A11L3	DYTN	CPA2	INSC	SAMD7	U4	SNORA54	7SK	FAM172BP	CLVS2	ONECUT2	TBX20	CASQ2	DLGAP2
id2															-0.644541				Lactobacillus
id12					-0.756171		-0.756171	-0.716817			-0.703535			-0.743085		-0.654691		-0.668335	Gallibacterium
id13		0.70751			0.802806		0.802806	0.880397		0.653404	0.709746			0.608777		0.805849			Delftia
id15		0.914155			0.612507	0.674694	0.612507	0.751858		0.777408						0.747327			Paucibacter
id16		0.737865			0.855828	0.65429	0.855828	0.812722		0.772562	0.810731		0.674209	0.712294		0.881296		0.709823	Stenotrophomonas
id18					0.780325	0.613587	0.780325		0.678285	0.618943	0.843761	0.64896	0.731523	0.662904		0.683315		0.786085	Faecalicoccus
id21		0.91637			0.637836	0.631347	0.637836	0.801792		0.773187						0.767726			Comamonas
id23											0.669962		0.711264					0.844262	Sphaerotilus
id24	-0.971897		-0.891926	-0.835824		-0.702386				-0.697835		-0.812613	-0.72228	-0.775473	-0.969828		-0.883801		Staphylococcus
id26	0.718428		0.72819	0.612388											0.861135				Aeromonas
id27	0.718428		0.72819	0.612388											0.861135				Aquabacterium
id44					0.8847		0.8847	0.861235			0.836936			0.753216		0.823729		0.823321	Actinomyces
id45		0.760364			0.648257		0.648257	0.905416		0.611093						0.729799			Empedobacter
id50														-0.675084					Streptomyces
id55																		0.68744	Aeriscardovia
id56											0.669962		0.711264					0.844262	Brevibacterium
id57														0.619684				0.687918	Bifidobacterium
id58		0.673804			0.745312		0.745312	0.883364			0.616502					0.787205			Rothia
id60		0.790876			0.914233	0.630707	0.914233	0.91015		0.785647	0.857023			0.70132		0.922499		0.712538	Acinetobacter
id64		0.783601			0.642365		0.642365	0.881074		0.698034				0.733164		0.725498			Olsenella
id82		0.717471			0.756448		0.756448	0.901357		0.622954	0.625877					0.797955			Bromus_tectorum
id83																		0.746561	Tyzzerella_3
id84		0.785393			0.822867		0.822867	0.877071		0.725108	0.748262					0.852648			Phaseolus_acutifolius_tepary_bean
id91															0.70322				Romboutsia
id96	-0.645086				-0.623343	-0.670242	-0.623343			-0.672379	-0.617901	-0.645345		-0.615336			-0.615322		Ruminococcaceae_UCG-014
id125		0.760364			0.648257		0.648257	0.905416		0.611093						0.729799			Subdoligranulum
id132	0.692273	0.941761		0.692936	0.92165	0.74633	0.92165	0.973232		0.939912	0.789761			0.858203		0.972892		0.609768	Methylobacterium
id133											0.669962		0.711264					0.844262	Lachnoclostridium
id140	-0.627465				-0.606315	-0.651933	-0.606315			-0.654012	-0.601023	-0.627717				-0.601428			Eubacterium_hallii_group
id141		0.798333			0.704052		0.704052	0.921397		0.677714				0.617251		0.790486			Terrisporobacter
id143					-0.684924		-0.684924	-0.667604			-0.616558			-0.755671				-0.707506	Lactococcus
id147		-0.641094	-0.602669	-0.701144						-0.628866									Escherichia-Shigella
id148		0.601968			0.892607	0.685668	0.892607	0.704398	0.803699	0.705604	0.953904	0.621535	0.793153	0.65459		0.837858		0.870216	Psychrobacter

## Sheet: genus and id corresponding
id	micro	H.A5.12	H.A7.12	H.A8.12	H.A9.12	H.E1.12	H.E2.12	H.E3.12	H.E7.12	H.F2.12	H.F4.12	H.F7.12	H.F8.12	H.G3.12	H.G4.12	H.G7.12
id1	Enterococcus	0.255419	0.0625489	0.0753188	0.105131	0.0663431	0.255419	0.265741	0.732984	0.112327	0.241847	0.0312744	0.100371	0.357542	0.148677	0.0670762
id2	Lactobacillus	0.262625	0.182088	0.289266	0.275963	0.22025	0.158462	0.265716	0.236825	0.295262	0.279843	0.29588	0.279465	0.214088	0.274928	0.291846
id3	Faecalibaculum	0	0	0	0	0	0	0	0	0	0	0	0	0	0	0
id4	Avibacterium	0	0	0	0	0	0	0	0	0	0	0	0	1	0	0
id5	Pisciglobus	0	0	0	0	0	0	0	0	0	0	0	0	0	0	0
id6	Pediococcus	0	0	0	0	0	0	0	0	0	0	0	0	0	0	0
id7	Psychromonas	0	0	0	0	0	0	0.899735	0	0	0	0	0	0	0.436436	0
id8	Bacillus	0	0	0.252646	0.412568	0.29173	0.357295	0.145865	0.206284	0.206284	0	0.145865	0.145865	0	0.618853	0.145865
id9	Massilia	0	0	0	0	0.408248	0	0.707107	0	0	0	0	0	0	0.57735	0
id10	Anaerobacillus	0	0	0	0	0	0	0.308607	0	0	0	0	0	0	0.95119	0
id11	Phascolarctobacterium	0	0	0	0	0	0	0	0	0	0	0	0	0	0	0
id12	Gallibacterium	0.05	0.166905	0.253546	0.0267261	0.690497	0.326781	0.151186	0.200891	0	0.116496	0	0.182248	0.268594	0.353048	0.119523
id13	Delftia	0.307148	0	0.168232	0.629465	0.322139	0.376177	0	0.217186	0.217186	0.137361	0.0971286	0.274721	0.194257	0	0
id14	Pseudomonas	0.152499	0.124515	0.152499	0.373544	0.249029	0.278423	0.0880451	0.124515	0	0.0880451	0	0	0	0.792406	0
id15	Paucibacter	0	0	0.377964	0.534522	0.377964	0.654654	0	0	0	0	0	0	0	0	0
id16	Stenotrophomonas	0.306186	0.176777	0.25	0.395285	0.25	0.637377	0	0.306186	0	0	0	0.176777	0	0.176777	0.176777
id17	Mycoplasma	0	0	0	0	0	0	0.595683	0	0	0	0	0	0	0.803219	0
id18	Faecalicoccus	0.489898	0.2	0.282843	0.34641	0.282843	0.565685	0.2	0	0	0	0	0	0.282843	0	0
id19	Herbaspirillum	0	0	0	0	0	0.816497	0	0.57735	0	0	0	0	0	0	0
id20	Aerococcus	0	0	0	0	0	0.866025	0	0	0	0	0	0	0.5	0	0
id21	Comamonas	0	0	0.5	0.866025	0	0	0	0	0	0	0	0	0	0	0
id22	Gaiella	0	0	0	0	0	0	0.774597	0	0	0	0	0	0	0.632456	0
id23	Sphaerotilus	1	0	0	0	0	0	0	0	0	0	0	0	0	0	0
id24	Staphylococcus	0.247689	0.11077	0.271329	0.293069	0.11077	0.375639	0.259778	0.11077	0.11077	0	0.11077	0.135665	0.421799	0.406994	0.383718
id25	Turicibacter	0.134474	0.335222	0.160727	0.153744	0.272051	0.653666	0.131069	0.159111	0	0.0113651	0.0278387	0.303684	0.418662	0.0753876	0.0468595
id26	Aeromonas	0	1	0	0	0	0	0	0	0	0	0	0	0	0	0
id27	Aquabacterium	0	0.816497	0	0	0	0.57735	0	0	0	0	0	0	0	0	0
id28	Cupriavidus	0	0	0	0	0	1	0	0	0	0	0	0	0	0	0
id29	Intestinibacter	0	0.654654	0	0	0	0.377964	0	0	0	0	0	0	0.654654	0	0
id30	RB41	0	0	0	0	0.5	0	0.5	0	0	0	0	0	0	0.707107	0
id31	Prevotella_7	0	0	0	0	0	0	0	0	0	0	0	0	0	0	0
id32	Chryseobacterium	0	0	0	0	0	1	0	0	0	0	0	0	0	0	0
id33	Flavobacterium	0	0	0	0	0	0	0	0	0	0	0	0	0	1	0
id34	Proteiniphilum	0	0	0	0	0	0	0	0	0	0	0	0	0	1	0
id35	Gemmatimonas	0	0	0	0	0	0	0.781736	0	0	0	0	0	0	0.62361	0
id36	Flavitalea	0	0	0	0	0	0	1	0	0	0	0	0	0	0	0
id37	Dysgonomonas	0	0	0	0	0	0	0	0	0	0	0	0	0	0	0
id38	Prevotella_6	0	0	0	0	0	0	0	0	0	0	0	0	0	0	0
id39	Prevotella_1	0	0	0	0	0	0	0	0	0	0	0	0	0	0	0
id40	Leeuwenhoekiella	0	0	0	0	0	0	0	0	0	0	0	0	0	1	0
id41	Mesonia	0	0	0	0	0	0	0.707107	0	0	0	0	0	0	0.707107	0
id42	Tenacibaculum	0	0	0	0	0	0	0	0	0	0	0	0	0	1	0
id43	Alistipes	0	0	0	0	0	0	0	0	0	0	0	0	0	1	0
id44	Actinomyces	0.632456	0	0	0.774597	0	0	0	0	0	0	0	0	0	0	0
id45	Empedobacter	0	0	0	1	0	0	0	0	0	0	0	0	0	0	0
id46	Alloprevotella	0	0	0	0	0	0	0	0	0	0	0	0	0	1	0
id47	Butyrivibrio_2	0	0	0	0	0	0	0	0	0	0	0	0	0	1	0
id48	Alteromonas	0	0	0	0	0	0	0.221766	0	0	0	0	0	0	0.9751	0
id49	Deinococcus	0	0	0	0	0	0	0	0	0	0	0	0	0	0	0
id50	Streptomyces	0	0	0.420084	0	0.242536	0.342997	0.542326	0	0	0	0	0	0.342997	0.485071	0
id51	Saccharopolyspora	0	0	0	0	0	0	0	0	0	0	0	0	0	1	0
id52	Corynebacterium_1	0.204124	0.204124	0	0	0.353553	0.288675	0.204124	0	0.204124	0	0	0	0	0.790569	0
id53	Pseudonocardia	0	0	0	0	0	0	0.816497	0	0	0	0	0	0	0.57735	0
id54	Kocuria	0	0.2	0.374166	0.424264	0.141421	0.374166	0.447214	0.141421	0	0	0	0.2	0.282843	0.282843	0.244949
id55	Aeriscardovia	0.490603	0.230633	0.0929711	0.413374	0.0446619	0.143568	0.270441	0.224793	0.141233	0.182331	0.161031	0.259141	0.161031	0.446619	0.0929711
id56	Brevibacterium	0.612372	0	0	0	0	0.612372	0.5	0	0	0	0	0	0	0	0
id57	Bifidobacterium	0.516398	0.316228	0	0.365148	0	0.258199	0.182574	0.316228	0	0.316228	0	0.182574	0.258199	0.182574	0.258199
id58	Rothia	0.33716	0.0729972	0.163227	0.77138	0	0.259799	0.245745	0.119204	0.042145	0.08429	0.08429	0.08429	0.193133	0.238408	0
id59	Blastococcus	0	0	0	0	0	0	0.834058	0	0	0	0	0	0	0.551677	0
id60	Acinetobacter	0.460566	0	0.301511	0.778499	0	0.174078	0	0.246183	0	0	0	0	0	0	0
id61	Brachybacterium	0.57735	0	0	0.333333	0	0.333333	0.333333	0	0	0	0	0	0.471405	0.333333	0
id62	Pseudarthrobacter	0	0	0.27735	0	0.27735	0	0.733799	0	0	0	0	0	0	0.5547	0
id63	Gordonia	0	0	0	0	0	0	0	0	0	0	0	0	0	1	0
id64	Olsenella	0	0.204124	0	0.408248	0	0	0	0.866025	0	0	0	0.204124	0	0	0
id65	Rhodococcus	0	0	0	0	0	0	0	0	0	0	0	0	0	1	0
id66	Dietzia	0.408248	0	0	0	0	0	0.57735	0	0	0.408248	0	0.408248	0.408248	0	0
id67	Desulfovibrio	0	0	0	0	0	0	0	0	0	0	0	0	0	1	0
id68	Kribbella	0	0	0	0	0	0	0.5	0	0	0	0	0	0	0.866025	0
id69	Amycolatopsis	0	0	0	0	0	0	0.816497	0	0	0	0	0	0	0.57735	0
id70	Virgisporangium	0	0	0	0	0	0	0.707107	0	0	0	0	0	0	0.707107	0
id71	Mycobacterium	0	0	0	0	0	0	0.816497	0	0	0	0	0	0	0.57735	0
id72	Oryzihumus	0	0	0	0	0	0	1	0	0	0	0	0	0	0	0
id73	Enhydrobacter	0	0.333333	0	0.333333	0.745356	0	0	0	0	0	0.333333	0	0	0.333333	0
id74	Acidothermus	0	0	0	0	0	0	0	0	0	0	0	0	0	0	0
id75	Jatrophihabitans	0	0	0	0	0	0	0.707107	0	0	0	0	0	0	0.707107	0
id76	Marmoricola	0	0	0	0	0	0	0	0	0	0	0	0	0	1	0
id77	Eimeria_praecox	0	0	0	0	1	0	0	0	0	0	0	0	0	0	0
id78	Psychrilyobacter	0	0	0	0	0	0	0.851991	0	0	0	0	0	0	0.523557	0
id79	Lachnospiraceae_NK4A136_group	0	0	0	0	0	0	0	0	0	0	0	0	0	1	0
id80	Ruminococcaceae_UCG-005	0	0	0	0	0	0	0	0	0	0	0	0	0	0	0
id81	Flavonifractor	0	0	0	0	0	0	0	0	0	0	0	0	0	0	0
id82	Bromus_tectorum	0.297482	0	0.162938	0.814688	0.0940721	0.312002	0	0	0	0	0.0940721	0.248891	0.162938	0.133038	0
id83	Tyzzerella_3	0.540062	0	0	0	0.478714	0.645497	0	0.204124	0	0	0	0	0.144338	0	0
id84	Phaseolus_acutifolius_tepary_bean	0.332265	0	0.304631	0.666933	0.215407	0.271293	0	0.174356	0.144222	0.126491	0.138564	0.348712	0.126491	0.0565685	0.069282
id85	Fusobacterium	0	0	0	0	0.5	0	0	0	0	0	0	0	0.866025	0	0
id86	Anaerovorax	0	0	0	0	0	0	0.447214	0	0	0	0	0	0	0.894427	0
id87	Fusibacter	0	0	0	0	0	0	0	0	0	0	0	0	0	0	0
id88	Aminivibrio	0	0	0	0	0	0	0	0	0	0	0	0	0	1	0
id89	Ruminococcaceae_UCG-013	0	0	0	0	0	0	0	0	0	0	0	0	0	0	1
id90	Christensenellaceae_R-7_group	0	0	0	0	0	0	0	0	0	0	0	0	0	0	0
id91	Romboutsia	0.142254	0.54156	0.111813	0.169144	0.425054	0.418598	0.223453	0.231044	0	0.0098446	0.0220132	0.186684	0.349393	0.134046	0.103345
id92	H16	0	0	0	0	0	0	1	0	0	0	0	0	0	0	0
id93	Candidatus_Arthromitus	0	0	0	0	0.0909091	0	0	0	0	0	0	0	0	0.995859	0
id94	Campylobacter	0	0	0	0	0.143592	0.58621	0.101535	0.331611	0	0	0.422722	0.0829027	0.194424	0.540459	0
id95	Anaerotruncus	0	0	0	0	0	0	0	0	0	0	0	0	0	0	0
id96	Ruminococcaceae_UCG-014	0	0	0	0	0	0	0	0.5	0	0	0	0	0.5	0.707107	0
id97	Streptosporangium	0	0	0	0	0	0	0	0	0	0	0	0	0	0	0
id98	Veillonella	0.155455	0.126189	0.123942	0.0798087	0.254226	0.470963	0.171499	0.297989	0.0362126	0.620615	0.0774258	0.120104	0.327061	0.131282	0.0493495
id99	Iamia	0	0	0	0	0	0	0	0	0	0	0	0	0	1	0
id100	Helicobacter	0.0754949	0.174843	0.0227626	0	0	0.966136	0.0278783	0.0881591	0	0	0.0788519	0	0	0.121519	0.0160956
id101	Paracoccus	0	0.229416	0.229416	0	0	0	0	0	0	0	0.229416	0	0	0.917663	0
id102	Maritalea	0	0	0	0	0	0	0.480384	0	0	0	0	0	0	0.877058	0
id103	Loktanella	0	0	0	0	0	0	0.392232	0	0	0	0	0	0	0.919866	0
id104	Bartonella	0.158114	0.158114	0.273861	0	0.41833	0.223607	0.474342	0.158114	0.158114	0.353553	0	0.353553	0	0.353553	0
id105	Aliivibrio	0	0	0	0	0	0	0.92582	0	0	0	0	0	0	0.377964	0
id106	Roseovarius	0	0	0	0	0	0	0	0	0	0	0	0	0	1	0
id107	Azospirillum	0	0	0	0	0	0	1	0	0	0	0	0	0	0	0
id108	Bradyrhizobium	0	0	0.267261	0	0	0	0.377964	0	0	0.267261	0	0	0	0.845154	0
id109	Rhizobium	0	0.365148	0	0	0	0	0.365148	0	0.258199	0	0	0	0	0.816497	0
id110	Ruminococcus_1	0	0	0	0	0	0	0	0	0	0	0	0	0	1	0
id111	Clostridium_sensu_stricto	0	0	0	0	0	0	0	0	0	0	0	0	0	1	0
id112	Faecalibacterium	0	0	0	0	0	0	0	0	0	0	0	0	0	1	0
id113	Streptococcus	0.281173	0.0624188	0.111803	0.304725	0.0909902	0.221051	0.341407	0.242417	0.159647	0.186387	0.0805823	0.091878	0.67082	0.1202	0.199024
id114	Coprococcus_3	0	0	0	0	0	0	0	0	0	0	0	0	0	1	0
id115	Clostridium_sensu_stricto_1	0	0.241355	0.170664	0.139347	0.717331	0.260694	0.0985329	0.41804	0	0	0.0985329	0	0.139347	0.311588	0
id116	Vallitalea	0	0	0	0	0	0	0	0	0	0	0	0	0	0	0
id117	Rhodoplanes	0	0	0	0	0	0	0.866025	0	0	0	0	0	0.5	0	0
id118	Roseiflexus	0	0	0	0	0	0	0.774597	0	0	0	0	0	0	0.632456	0
id119	Eisenbergiella	0	0	0	0	0	0	0	0	0	0	0	0	1	0	0
id120	Mesorhizobium	0	0	0	0	0	0	0	0	0	0	0	0.612372	0	0.790569	0
id121	Proteiniclasticum	0	0	0	0	0	0	0	0	0	0	0	0	0	0	0
id122	Blautia	0.353553	0	0	0	0	0.353553	0	0.353553	0	0	0	0	0	0.790569	0
id123	Variibacter	0	0	0	0	0	0	0.707107	0	0	0	0	0	0	0.707107	0
id124	Thioclava	0	0	0	0	0	0	0	0	0	0	0	0	0	1	0
id125	Subdoligranulum	0	0	0	0.57735	0	0	0	0.816497	0	0	0	0	0	0	0
id126	Sphingomonas	0.294884	0	0.294884	0.361158	0.294884	0.390095	0.361158	0.294884	0.208514	0.208514	0	0.147442	0.255377	0.255377	0
id127	Sellimonas	0	0	0	0	0	0	0	0	0	0	0	0	0	0	0
id128	Lachnospiraceae_UCG-002	0	0	0	0	0	0	0	1	0	0	0	0	0	0	0
id129	Candidatus_Solibacter	0	0	0	0	0	0	1	0	0	0	0	0	0	0	0
id130	Coprococcus_1	0	0	0	0	0	0	0	0	0	0	0	0	0	0	0
id131	Eubacterium_rectale_group	0	0	0	0	0	0	0	0	0	0	0	0	0	1	0
id132	Methylobacterium	0.25	0.25	0.25	0.612372	0.433013	0	0	0.25	0.25	0	0.25	0.25	0	0	0
id133	Lachnoclostridium	0.654654	0	0	0	0	0	0	0.755929	0	0	0	0	0	0	0
id134	Anaerosporobacter	0	0	0	0	0	0	0	0	0	0	0	0	0	0	0
id135	Devosia	0	0	0	0	0	0.935414	0	0	0	0	0	0	0	0	0.353553
id136	Acetoanaerobium	0	0	0	0	0	0	0	0	0	0	0	0	0	1	0
id137	Ruminococcus_torques_group	0	0	0	0	0	0	0	0	0	0	0	0	1	0	0
id138	Lachnoclostridium_5	0	0	0	0	0	0	0	0	0	0	0	0	0	0	0
id139	Halomonas	0	0	0	0	0	0	0	0	0	0	0	0	0	1	0
id140	Eubacterium_hallii_group	0	0	0	0	0	0	0	0	0	0	0	0	0.866025	0.5	0
id141	Terrisporobacter	0.121268	0.121268	0.121268	0.568796	0.685994	0.297044	0	0.210042	0	0	0	0	0.121268	0.121268	0
id142	Vibrio	0	0	0	0	0	0	0.835456	0	0	0	0	0	0	0.549557	0
id143	Lactococcus	0	0.150756	0.426401	0	0.426401	0.426401	0.213201	0	0.213201	0.150756	0	0.213201	0.398862	0.301511	0.150756
id144	Ureaplasma	0	0	0	0	0	0.664211	0	0	0	0	0	0	0	0.747545	0
id145	Pseudoalteromonas	0	0	0	0	0	0	0.856349	0	0	0	0	0	0	0.516398	0
id146	Photobacterium	0	0	0	0	0	0	0.883883	0	0	0	0	0	0	0.467707	0
id147	Escherichia-Shigella	0.316228	0	0	0	0	0.632456	0	0	0	0	0	0	0.447214	0.547723	0
id148	Psychrobacter	0.707107	0	0.408248	0.57735	0	0	0	0	0	0	0	0	0	0	0
id149	Enterobacter	0	0	0.223607	0.387298	0.5	0.223607	0.223607	0	0	0.223607	0	0.447214	0	0.447214	0
id150	Lysinibacillus	0	0	0	0	0	0	0	0	0	0	0	0	0	1	0
id151	Ectothiorhodospira	0	0	0	0	0	0	0	0	0	0	0	0	0	0	0
id152	Treponema_2	0	0	0	0	0	0	0	0	0	0	0	0	0	1	0
id153	Anaeromyxobacter	0	0	0	0	0	0	0	0	0	0	0	0	0	0	0
id154	Ferrimonas	0	0	0	0	0	0	0	0	0	0	0	0	0	1	0
id155	Geobacter	0	0	0	0	0	0	0.138675	0	0	0	0	0	0	0.990338	0
id156	Shewanella	0	0	0	0	0	0	0.852803	0	0	0	0	0	0	0.522233	0
id157	Moritella	0	0	0	0	0	0	0.816497	0	0	0	0	0	0	0.57735	0
